# Supplementary material for: MiRLog and dbmiR: Prioritization and functional annotation tools to study human microRNA sequence variants
Source: Hum Mutat. 2022 May 29;43(9):1201–15. doi: 10.1002/humu.24399 (PMC9546175; doi:10.1002/humu.24399)
Supplement: Supplementary file 1 — Supporting information. [file HUMU-43-1201-s002.xlsx]

## Sheet: Sheet1
Supp. Table S1. Dataset 1. We collected a dataset (“dataset 1”) consisting of deleterious (N = 24) and neutral (N = 219) miRNA SNVs. Deleterious miRNA SNVs were retrieved from HGMD 2020.2 and miRVaS, and were manually revised, to ensure that their deleterious effect was experimentally supported by functional validation assays. Supporting papers are indicated through PubMed id (“PMID” column). For…
#CHROM	POS	REF	ALT	gnomAD WGS	miRNA subregions localization	PMID	Classification	MiRLog
1	12251808	T	G	0.322125	loop	.	Neutral	0.0264815
1	12639018	C	T	0.424016	loop	.	Neutral	0.033736
1	17604437	C	T	0.116263	rest_of_pre-miRNA-5p	.	Neutral	0.0388252
1	20960230	C	T	0.155704	rest_of_pre-miRNA-5p	.	Neutral	0.111824
1	41223003	C	T	.	loop	19048628	Deleterious	0.791058
1	67094171	G	A	0.2314	seed-3p	.	Neutral	0.0372012
1	178646884	C	T	0.105003	rest_of_pre-miRNA-5p	.	Neutral	0.0319901
1	206648147	T	G	0.255446	out_of_loop-5p	.	Neutral	0.0658353
1	209605546	C	T	.	loop	24241682	Deleterious	0.957934
1	224585958	A	C	0.281631	loop	.	Neutral	0.0356559
1	233759918	T	C	0.2923	rest_of_pre-miRNA-5p	.	Neutral	0.0250238
1	233759939	C	T	0.118249	rest_of_pre-miRNA-5p	.	Neutral	0.0266617
1	234442257	A	T	0.156404	loop	.	Neutral	0.0401395
2	6790537	A	G	0.378877	rest_of_pre-miRNA-5p	.	Neutral	0.0273642
2	47604866	C	T	0.172763	rest_of_pre-miRNA-3p	.	Neutral	0.03078
2	52929680	T	C	0.299042	rest_of_pre-miRNA-3p	.	Neutral	0.0442851
2	60614572	G	A	0.425915	rest_of_pre-miRNA-5p	.	Neutral	0.0374439
2	60614577	A	G	0.100626	rest_of_pre-miRNA-5p	.	Neutral	0.0362471
2	64567916	C	G	0.222107	seed-3p	.	Neutral	0.0458907
2	64567916	C	G	0.222107	seed-3p	.	Neutral	0.0458907
2	134884700	G	A	0.341989	out_of_loop-5p	.	Neutral	0.0306232
2	141344200	T	C	0.224548	rest_of_mature-3p	.	Neutral	0.0374517
2	207647981	C	T	0.282454	rest_of_mature-5p	.	Neutral	0.0236516
2	207647981	C	T	0.282454	rest_of_mature-5p	.	Neutral	0.0236516
2	208031167	G	A	0.592226	rest_of_pre-miRNA-3p	.	Neutral	0.685376
2	219206645	A	G	0.119389	seed-5p	.	Neutral	0.027398
2	220771223	C	T	0.786074	rest_of_pre-miRNA-3p	.	Neutral	0.0304905
2	238419611	A	G	0.311898	seed1-3p	.	Neutral	0.0237475
2	240007544	C	T	0.285223	rest_of_pre-miRNA-5p	.	Neutral	0.0323513
3	20179097	C	T	0.259516	rest_of_pre-miRNA-3p	.	Neutral	0.0305405
3	24562877	G	T	0.658729	rest_of_pre-miRNA-3p	.	Neutral	0.0325913
3	49058128	C	G	.	out_of_loop-5p	20167074	Deleterious	0.909235
3	52880492	T	C	0.897585	rest_of_pre-miRNA-3p	.	Neutral	0.0238945
3	52880543	G	A	0.249234	rest_of_mature-5p	.	Neutral	0.0318551
3	124093220	G	A	0.117409	rest_of_pre-miRNA-5p	.	Neutral	0.024401
3	124451312	T	G	0.163968	rest_of_pre-miRNA-5p	.	Neutral	0.0244443
3	128990998	T	C	0.236015	seed-5p	.	Neutral	0.0305689
3	151283691	C	A	0.478496	rest_of_pre-miRNA-3p	.	Neutral	0.0346468
3	175087408	C	T	0.110926	out_of_loop-3p	.	Neutral	0.0269894
4	1988193	T	C	0.2479	rest_of_pre-miRNA-5p	.	Neutral	0.0320787
4	7461769	A	G	0.410058	rest_of_pre-miRNA-5p	.	Neutral	0.0323685
4	36428048	G	A	0.105394	seed1-5p	.	Neutral	0.0344359
4	102251501	T	C	0.304391	rest_of_pre-miRNA-3p	.	Neutral	0.0314778
4	115577997	C	G	0.156811	rest_of_pre-miRNA-3p	.	Neutral	0.0319081
5	1708983	G	A	0.664546	rest_of_pre-miRNA-5p	.	Neutral	0.0302169
5	9053945	C	T	0.876895	rest_of_pre-miRNA-3p	.	Neutral	0.0300412
5	53371399	C	T	0.231256	rest_of_mature-5p	.	Neutral	0.0284399
5	54468124	A	T	0.230472	seed-3p	.	Neutral	0.345536
5	71465361	T	A	0.431002	rest_of_pre-miRNA-3p	.	Neutral	0.0423624
5	72174432	C	G	0.825835	seed-5p	.	Neutral	0.0407275
5	131701279	T	C	0.672426	rest_of_pre-miRNA-5p	.	Neutral	0.0293928
5	143059433	T	C	0.252601	out_of_loop-5p	.	Neutral	0.193373
5	150901699	C	T	0.104211	seed-5p	.	Neutral	0.0284699
5	153975576	G	A	0.146512	rest_of_pre-miRNA-3p	.	Neutral	0.038599
5	154065383	A	T	0.115668	rest_of_pre-miRNA-5p	.	Neutral	0.0243417
5	154209024	A	G	0.179761	rest_of_pre-miRNA-5p	.	Neutral	0.026671
5	168690612	A	G	0.768851	out_of_loop-3p	.	Neutral	0.0320149
5	174178774	G	A	0.525518	rest_of_pre-miRNA-3p	.	Neutral	0.036695
6	6169656	T	C	0.329363	rest_of_pre-miRNA-5p	.	Neutral	0.0236687
6	10439968	T	C	0.204791	rest_of_mature-5p	.	Neutral	0.0421235
6	18572056	T	G	0.115105	rest_of_pre-miRNA-5p	.	Neutral	0.041825
6	31323012	G	A	0.160099	rest_of_mature-3p	.	Neutral	0.040112
6	31323020	T	C	0.242765	seed-3p	.	Neutral	0.0355215
6	31323065	G	C	0.146181	loop	.	Neutral	0.0697627
6	32717702	G	A	0.505177	rest_of_pre-miRNA-3p	.	Neutral	0.0354851
6	32717722	C	T	0.104091	rest_of_pre-miRNA-3p	.	Neutral	0.0264582
6	44403438	A	G	0.283508	rest_of_pre-miRNA-3p	.	Neutral	0.0273717
6	120336327	C	A	0.196528	out_of_loop-5p	.	Neutral	0.0472623
6	120336384	G	A	0.196876	rest_of_mature-3p	.	Neutral	0.0379109
6	167411300	T	C	0.100238	rest_of_pre-miRNA-3p	.	Neutral	0.0575841
6	167411301	G	A	0.100649	rest_of_pre-miRNA-3p	.	Neutral	0.0429962
6	167411334	C	T	0.163176	seed-3p	.	Neutral	0.0416633
6	167411337	G	A	0.152066	seed-3p	.	Neutral	0.0586747
6	167411388	C	G	0.166834	rest_of_pre-miRNA-5p	.	Neutral	0.0486578
7	2297212	C	T	0.123021	out_of_loop-5p	.	Neutral	0.0273769
7	7106600	T	A	0.113393	rest_of_pre-miRNA-3p	.	Neutral	0.0431511
7	7106636	A	G	0.22289	rest_of_pre-miRNA-3p	.	Neutral	0.0284884
7	29720404	A	G	0.299472	loop	.	Neutral	0.0240871
7	64139463	G	A	0.357824	rest_of_mature-5p	.	Neutral	0.0297986
7	64139524	G	A	0.918498	loop	.	Neutral	0.0424432
7	100802786	A	G	0.132037	loop	.	Neutral	0.0260789
7	102111936	G	A	0.321915	rest_of_mature-5p	.	Neutral	0.030716
7	129414567	C	T	.	loop	27766948	Deleterious	0.864483
7	129414596	G	T	.	seed-5p	19363479	Deleterious	0.966363
7	129414597	C	T	.	seed-5p	19363479	Deleterious	0.972766
7	143079806	G	A	0.478874	loop	.	Neutral	0.154014
7	158325503	C	T	0.163901	rest_of_pre-miRNA-5p	.	Neutral	0.0306224
8	27559214	G	A	0.26405	rest_of_mature-3p	.	Neutral	0.0328989
8	27559214	G	A	0.26405	rest_of_mature-3p	.	Neutral	0.0328989
8	94041998	G	A	0.685553	rest_of_mature-5p	.	Neutral	0.0321597
8	103137693	T	C	0.559133	rest_of_pre-miRNA-5p	.	Neutral	0.0261699
8	113655752	T	C	0.355861	rest_of_pre-miRNA-5p	.	Neutral	0.268189
8	129021179	G	A	0.650948	rest_of_pre-miRNA-3p	.	Neutral	0.132195
8	129162433	G	T	0.108093	rest_of_pre-miRNA-3p	.	Neutral	0.0290117
8	130496365	G	A	0.296678	rest_of_pre-miRNA-5p	.	Neutral	0.0597619
8	143257760	G	C	0.219251	seed-3p	.	Neutral	0.0354809
9	18573360	G	A	0.259826	rest_of_mature-3p	.	Neutral	0.0363227
9	73424964	G	A	.	seed-5p	26056285	Deleterious	0.979312
9	94398581	T	C	0.18737	rest_of_pre-miRNA-5p	.	Neutral	0.0319709
9	94398581	T	C	0.18737	rest_of_pre-miRNA-5p	.	Neutral	0.0319709
9	126247833	A	G	0.209392	rest_of_pre-miRNA-3p	.	Neutral	0.614784
9	130548229	C	G	.	rest_of_pre-miRNA-5p	19920351	Deleterious	0.633252
9	135821099	C	T	0.212998	rest_of_pre-miRNA-5p	.	Neutral	0.036139
9	137271318	C	A	0.666709	rest_of_pre-miRNA-3p	.	Neutral	0.0566721
9	137741480	G	A	0.484498	rest_of_pre-miRNA-3p	.	Neutral	0.0333282
9	137742124	G	A	0.483986	rest_of_pre-miRNA-3p	.	Neutral	0.0581653
9	137742597	A	G	0.133177	rest_of_pre-miRNA-3p	.	Neutral	0.029799
10	12172775	G	A	0.395033	rest_of_pre-miRNA-3p	.	Neutral	0.0345057
10	12695177	A	G	0.471863	rest_of_pre-miRNA-3p	.	Neutral	0.035936
10	14425204	T	A	0.278164	rest_of_pre-miRNA-3p	.	Neutral	0.0457994
10	14478618	T	C	0.102635	rest_of_pre-miRNA-3p	.	Neutral	0.0386655
10	29833998	A	G	0.308638	rest_of_pre-miRNA-5p	.	Neutral	0.0269182
10	29834003	G	A	0.302434	rest_of_pre-miRNA-5p	.	Neutral	0.0280523
10	29891260	C	T	0.213219	seed-5p	.	Neutral	0.0308553
10	106028154	G	A	0.231516	seed-5p	.	Neutral	0.0334704
10	106028157	G	T	0.452267	out_of_loop-5p	.	Neutral	0.0410106
11	10529822	A	G	0.224853	rest_of_pre-miRNA-3p	.	Neutral	0.251907
11	11804698	G	A	0.123838	rest_of_pre-miRNA-3p	.	Neutral	0.0281396
11	34963416	T	C	0.793065	rest_of_mature-5p	.	Neutral	0.179773
11	34963459	T	C	0.186278	out_of_loop-3p	.	Neutral	0.0263807
11	56511354	G	A	0.230175	rest_of_pre-miRNA-5p	.	Neutral	0.0386217
11	61582708	T	C	0.272045	out_of_loop-5p	.	Neutral	0.128009
11	65211940	C	A	0.114856	rest_of_pre-miRNA-5p	.	Neutral	0.0333737
11	65211979	G	A	0.159164	rest_of_pre-miRNA-3p	.	Neutral	0.0240661
11	74110353	A	G	0.178703	seed-3p	.	Neutral	0.0673682
11	79133220	T	C	0.220134	rest_of_mature-3p	.	Neutral	0.0374186
11	87909673	T	A	0.104861	rest_of_pre-miRNA-5p	.	Neutral	0.0362779
11	93466866	G	T	0.909733	rest_of_mature-3p	.	Neutral	0.0238133
11	126858392	A	G	0.211357	rest_of_pre-miRNA-5p	.	Neutral	0.0269091
11	126858406	A	T	0.211056	rest_of_pre-miRNA-5p	.	Neutral	0.0277317
12	7073301	T	C	.	loop	24241682	Deleterious	0.798702
12	26026988	G	A	0.118204	rest_of_mature-5p	.	Neutral	0.0332012
12	47581629	T	C	0.733483	rest_of_pre-miRNA-5p	.	Neutral	0.0277493
12	47758032	A	G	0.900166	rest_of_pre-miRNA-5p	.	Neutral	0.0547498
12	66417482	G	A	0.196767	rest_of_pre-miRNA-5p	.	Neutral	0.0299713
12	66417493	C	A	0.272553	rest_of_pre-miRNA-5p	.	Neutral	0.0420191
12	81329536	A	C	0.806421	rest_of_pre-miRNA-3p	.	Neutral	0.0258278
12	94965058	G	C	0.70104	rest_of_pre-miRNA-3p	.	Neutral	0.0270924
12	104985443	G	A	0.284299	rest_of_mature-5p	.	Neutral	0.0342473
12	116866114	A	C	0.187943	seed-5p	.	Neutral	0.0356412
12	120151493	T	C	0.120075	seed-5p	.	Neutral	0.0347487
12	121882098	T	G	0.36359	rest_of_mature-3p	.	Neutral	0.491503
12	128778703	G	A	0.224904	rest_of_pre-miRNA-3p	.	Neutral	0.0297926
12	133158632	C	T	0.698052	seed-3p	.	Neutral	0.031269
13	40238175	C	T	0.383111	rest_of_pre-miRNA-3p	.	Neutral	0.035931
13	50623115	C	G	.	out_of_loop-3p	24306027	Deleterious	0.982978
13	55748673	T	C	0.648223	out_of_loop-3p	.	Neutral	0.0346448
13	92003212	C	A	.	rest_of_mature-3p	26908769	Deleterious	0.958283
14	23426182	C	A	0.428111	seed-3p	.	Neutral	0.112827
14	55344901	C	T	0.215502	rest_of_pre-miRNA-5p	.	Neutral	0.0318484
14	101507727	C	T	0.511204	rest_of_pre-miRNA-5p	.	Neutral	0.0282745
14	101526957	A	C	.	rest_of_pre-miRNA-5p	24241682	Deleterious	0.787961
14	103006047	G	C	0.109951	rest_of_pre-miRNA-3p	.	Neutral	0.0277408
14	106087508	T	G	0.37419	rest_of_pre-miRNA-3p	.	Neutral	0.0227877
14	106106505	C	T	0.284361	rest_of_pre-miRNA-5p	.	Neutral	0.0277424
14	106106549	G	C	0.404867	rest_of_mature-3p	.	Neutral	0.0332394
14	106323734	C	T	0.466398	rest_of_pre-miRNA-5p	.	Neutral	0.0356416
14	106324349	C	T	0.497892	rest_of_pre-miRNA-3p	.	Neutral	0.0375386
15	22513271	C	T	0.132352	seed-5p	.	Neutral	0.0346122
15	34820530	T	C	0.5	loop	.	Neutral	0.0371596
15	34820547	C	G	0.5	loop	.	Neutral	0.0544289
15	66011630	A	G	0.21717	rest_of_pre-miRNA-3p	.	Neutral	0.0302224
15	79502132	A	G	.	rest_of_pre-miRNA-5p	23833072	Deleterious	0.569576
15	79502186	C	T	.	seed-3p	21996275	Deleterious	0.952307
15	86368898	G	A	0.686271	rest_of_mature-5p	.	Neutral	0.0299141
15	86368959	A	T	0.68582	out_of_loop-3p	.	Neutral	0.0271831
15	93447631	T	G	0.439931	rest_of_pre-miRNA-5p	.	Neutral	0.114706
15	102513784	C	T	0.253679	rest_of_mature-3p	.	Neutral	0.0319922
16	593277	T	G	0.23102	rest_of_pre-miRNA-5p	.	Neutral	0.0276167
16	820215	T	A	0.111385	rest_of_pre-miRNA-5p	.	Neutral	0.0211504
16	15248720	C	A	0.694381	rest_of_pre-miRNA-3p	.	Neutral	0.033776
16	15248798	A	G	0.771898	rest_of_pre-miRNA-3p	.	Neutral	0.0421396
16	30886643	T	C	0.495548	rest_of_pre-miRNA-5p	.	Neutral	0.0452534
16	69967005	C	A	.	out_of_loop-5p	20358594	Deleterious	0.951608
16	69967007	A	G	.	seed-5p	30804514	Deleterious	0.973101
16	70064261	C	T	0.157598	rest_of_pre-miRNA-5p	.	Neutral	0.0371819
16	76902847	T	C	0.672584	rest_of_pre-miRNA-5p	.	Neutral	0.106825
16	76902850	G	A	0.78404	rest_of_pre-miRNA-5p	.	Neutral	0.0325791
16	81567554	A	G	0.332449	seed-3p	.	Neutral	0.0311733
16	81644970	T	C	0.132694	rest_of_mature-5p	.	Neutral	0.026656
16	88535341	G	A	0.277796	out_of_loop-5p	.	Neutral	0.0409482
16	88535407	C	G	0.335847	rest_of_mature-3p	.	Neutral	0.0328634
17	925764	A	G	0.453347	rest_of_pre-miRNA-3p	.	Neutral	0.421864
17	6558768	C	T	0.530461	rest_of_mature-3p	.	Neutral	0.0399809
17	6558768	C	T	0.530461	rest_of_mature-3p	.	Neutral	0.0399809
17	12820632	A	C	0.449595	rest_of_mature-5p	.	Neutral	0.0431372
17	12820646	G	C	0.219792	seed-5p	.	Neutral	0.0322171
17	13446924	G	A	0.431735	rest_of_mature-5p	.	Neutral	0.0345059
17	15154966	T	A	0.439686	seed-3p	.	Neutral	0.0277886
17	40646803	G	A	0.244697	rest_of_mature-5p	.	Neutral	0.0280772
17	41522213	T	A	0.484219	rest_of_pre-miRNA-5p	.	Neutral	0.146869
17	72744798	G	C	0.410381	rest_of_pre-miRNA-5p	.	Neutral	0.0558633
17	74094105	C	G	0.48916	rest_of_mature-3p	.	Neutral	0.0273831
17	77681036	G	C	0.237658	rest_of_mature-5p	.	Neutral	0.0620236
18	20513374	C	T	0.157311	seed-3p	.	Neutral	0.0432014
18	46576058	T	C	0.115414	rest_of_pre-miRNA-3p	.	Neutral	0.0248407
19	2434941	C	T	0.208603	loop	.	Neutral	0.0219266
19	8454236	A	G	0.256781	rest_of_mature-5p	.	Neutral	0.028463
19	11224181	C	T	0.332097	loop	.	Neutral	0.0269236
19	13031210	T	C	0.652164	rest_of_pre-miRNA-3p	.	Neutral	0.0269709
19	15290125	G	A	0.588824	loop	.	Neutral	0.0286625
19	18392894	C	T	0.233707	rest_of_pre-miRNA-5p	.	Neutral	0.151812
19	18392913	A	G	0.234283	rest_of_pre-miRNA-5p	.	Neutral	0.151591
19	35613623	G	A	0.360646	rest_of_mature-5p	.	Neutral	0.0219257
19	35836530	G	A	0.16231	out_of_loop-3p	.	Neutral	0.0304403
19	40875800	C	G	0.343468	seed-3p	.	Neutral	0.0276843
19	40875810	C	G	0.343424	rest_of_mature-3p	.	Neutral	0.252596
19	47212593	A	G	0.493532	rest_of_pre-miRNA-5p	.	Neutral	0.0332272
19	50436371	G	A	0.336574	rest_of_pre-miRNA-3p	.	Neutral	0.0224873
19	52196528	G	T	.	seed-5p	19411564	Deleterious	0.828959
19	52725338	T	C	0.160575	rest_of_mature-3p	.	Neutral	0.247763
19	54191743	A	G	0.186639	rest_of_pre-miRNA-5p	.	Neutral	0.03041
19	54786022	G	C	0.264845	rest_of_pre-miRNA-3p	.	Neutral	0.0408615
19	55156783	A	G	0.113702	rest_of_mature-5p	.	Neutral	0.0304502
19	58898193	C	T	0.390121	rest_of_pre-miRNA-3p	.	Neutral	0.160225
20	33578227	T	C	.	rest_of_mature-5p	22374132	Deleterious	0.987094
20	33578227	T	C	.	rest_of_mature-5p	22374132	Deleterious	0.987094
20	58883534	T	C	0.286144	rest_of_pre-miRNA-5p	.	Neutral	0.0326247
20	58883605	T	G	0.173544	rest_of_mature-3p	.	Neutral	0.027252
20	60639883	T	C	0.932751	rest_of_mature-5p	.	Neutral	0.142405
20	60639898	C	A	0.133591	rest_of_pre-miRNA-3p	.	Neutral	0.359836
20	61870167	C	A	0.439434	rest_of_pre-miRNA-3p	.	Neutral	0.0301033
20	61918164	C	G	0.62607	rest_of_pre-miRNA-5p	.	Neutral	0.0287172
20	62550824	G	A	0.218159	rest_of_pre-miRNA-5p	.	Neutral	0.0325594
20	62550880	G	A	0.110613	rest_of_pre-miRNA-5p	.	Neutral	0.0272006
20	62574006	A	G	0.259055	rest_of_pre-miRNA-3p	.	Neutral	0.0871554
21	14778721	A	T	0.969723	rest_of_pre-miRNA-3p	.	Neutral	0.0254974
21	17911433	C	T	.	rest_of_mature-5p	26908769	Deleterious	0.922603
21	44371114	T	C	0.89165	seed-5p	.	Neutral	0.0338878
22	23165340	C	G	0.19485	rest_of_pre-miRNA-3p	.	Neutral	0.0247705
22	28316584	C	T	0.125	seed-5p	.	Neutral	0.023375
22	28316584	C	T	0.125	seed-5p	.	Neutral	0.023375
22	31556103	A	G	0.683093	seed1-5p	.	Neutral	0.0339375
22	50356555	T	C	0.755162	loop	.	Neutral	0.137717
X	37883200	A	G	0.36537	loop	.	Neutral	0.567461
X	45606471	C	T	.	loop	24241682	Deleterious	0.775352
X	49767832	A	G	1	out_of_loop-3p	.	Neutral	0.494636
X	49767835	A	G	1	out_of_loop-3p	.	Neutral	0.491276
X	135633051	T	G	.	seed1-5p	19617315	Deleterious	0.709424
X	145076302	T	G	0.13621	out_of_loop-3p	.	Neutral	0.641319
X	146353879	A	G	.	seed-3p	19617315	Deleterious	0.728451
X	146353921	C	T	.	out_of_loop-5p	19617315	Deleterious	0.688491
X	153678706	C	T	0.231655	loop	.	Neutral	0.603224
