# Supplementary material for: MiRLog and dbmiR: Prioritization and functional annotation tools to study human microRNA sequence variants
Source: Hum Mutat. 2022 May 29;43(9):1201–15. doi: 10.1002/humu.24399 (PMC9546175; doi:10.1002/humu.24399)
Supplement: Supplementary file 2 — Supporting information. [file HUMU-43-1201-s004.xlsx]

## Sheet: Sheet1
Supp. Table S2. Dataset 2. We collected a dataset (“dataset 2”) consisting of likely deleterious (N = 33) and likely neutral (N = 10,757) miRNA SNVs. Likely deleterious miRNA SNVs, already observed in gnomAD WGS, were retrieved from HGMD 2020.2 and miRVaS, and were manually revised, to ensure that the deleterious effect was experimentally supported by functional validation assays. Supporting pape…
#CHROM	POS	REF	ALT	gnomAD WGS	miRNA subregions localization	PMID	Classification	MiRLog
1	567711	C	G	3.47608e-05	rest_of_pre-miRNA-3p	.	Likely neutral	0.0330977
1	567712	G	A	0.000104283	rest_of_pre-miRNA-3p	.	Likely neutral	0.841389
1	567725	C	T	0.0001039	rest_of_pre-miRNA-3p	.	Likely neutral	0.798243
1	567746	T	C	0.0244284	rest_of_pre-miRNA-3p	.	Likely neutral	0.741559
1	567748	G	A	0.0196516	rest_of_pre-miRNA-3p	.	Likely neutral	0.815623
1	567756	C	T	3.4638e-05	rest_of_pre-miRNA-3p	.	Likely neutral	0.158086
1	567765	C	G	0.00273489	rest_of_mature-5p	.	Likely neutral	0.0729732
1	567765	C	T	3.46188e-05	rest_of_mature-5p	.	Likely neutral	0.0825316
1	567766	C	T	3.46813e-05	rest_of_mature-5p	.	Likely neutral	0.749292
1	567767	G	A	0.0264271	rest_of_mature-5p	.	Likely neutral	0.5851
1	567776	C	T	0.000311764	seed-5p	.	Likely neutral	0.825989
1	567777	G	A	0.000208232	seed-5p	.	Likely neutral	0.0653823
1	567782	A	G	0.000138706	seed-5p	.	Likely neutral	0.730061
1	567786	C	T	0.000381573	rest_of_pre-miRNA-5p	.	Likely neutral	0.170941
1	567787	G	A	6.95314e-05	rest_of_pre-miRNA-5p	.	Likely neutral	0.832736
1	1102490	C	T	6.37959e-05	out_of_loop-5p	.	Likely neutral	0.0327846
1	1102491	G	A	3.19122e-05	out_of_loop-5p	.	Likely neutral	0.848371
1	1102493	G	A	3.19142e-05	out_of_loop-5p	.	Likely neutral	0.275877
1	1102554	A	G	6.38733e-05	rest_of_mature-3p	.	Likely neutral	0.866935
1	1102563	G	A	0.0139058	out_of_loop-3p	.	Likely neutral	0.830546
1	1102578	G	T	6.39304e-05	out_of_loop-3p	.	Likely neutral	0.0690429
1	1103244	C	T	6.37511e-05	out_of_loop-5p	.	Likely neutral	0.0413363
1	1103245	G	A	3.18776e-05	out_of_loop-5p	.	Likely neutral	0.919806
1	1103245	G	C	6.37552e-05	out_of_loop-5p	.	Likely neutral	0.915977
1	1103248	C	A	6.37552e-05	out_of_loop-5p	.	Likely neutral	0.58933
1	1103279	A	G	6.37633e-05	rest_of_mature-5p	.	Likely neutral	0.920966
1	1103284	C	T	0.00401504	loop	.	Likely neutral	0.0318911
1	1103285	C	T	6.37267e-05	loop	.	Likely neutral	0.0439574
1	1103310	A	G	0.000127698	rest_of_mature-3p	.	Likely neutral	0.889524
1	1103318	T	C	3.19509e-05	out_of_loop-3p	.	Likely neutral	0.839945
1	1103331	G	A	3.19244e-05	out_of_loop-3p	.	Likely neutral	0.0404158
1	1103331	G	T	3.19244e-05	out_of_loop-3p	.	Likely neutral	0.0390606
1	1104385	C	T	6.37755e-05	rest_of_pre-miRNA-5p	.	Likely neutral	0.0346777
1	1104388	C	T	9.56511e-05	rest_of_pre-miRNA-5p	.	Likely neutral	0.772444
1	1104392	C	T	3.18898e-05	rest_of_pre-miRNA-5p	.	Likely neutral	0.0338474
1	1104393	G	A	3.18939e-05	rest_of_pre-miRNA-5p	.	Likely neutral	0.950061
1	1104400	G	A	3.18878e-05	rest_of_pre-miRNA-5p	.	Likely neutral	0.957246
1	1104412	A	G	0.000892288	rest_of_pre-miRNA-5p	.	Likely neutral	0.904145
1	1104418	A	C	0.000286898	rest_of_pre-miRNA-5p	.	Likely neutral	0.826558
1	1104440	C	T	6.37389e-05	seed-3p	.	Likely neutral	0.915084
1	1104448	T	C	3.18837e-05	rest_of_mature-3p	.	Likely neutral	0.856664
1	1104455	G	A	3.18715e-05	rest_of_mature-3p	.	Likely neutral	0.6165
1	1104462	C	T	3.18756e-05	rest_of_pre-miRNA-3p	.	Likely neutral	0.027676
1	1231499	G	A	3.19122e-05	rest_of_mature-3p	.	Likely neutral	0.0432789
1	1231502	A	G	0.000351101	seed-3p	.	Likely neutral	0.0477795
1	1231505	G	A	9.56999e-05	seed-3p	.	Likely neutral	0.0400054
1	1231507	G	A	0.0866748	seed-3p	.	Likely neutral	0.0430424
1	1231512	G	C	3.18939e-05	loop	.	Likely neutral	0.0484867
1	1231514	C	A	3.1904e-05	loop	.	Likely neutral	0.0392341
1	1231514	C	T	0.000191424	loop	.	Likely neutral	0.0430907
1	1231521	G	A	3.19101e-05	loop	.	Likely neutral	0.0404356
1	1231522	C	T	3.19183e-05	loop	.	Likely neutral	0.0526182
1	1231544	C	T	3.18817e-05	seed-5p	.	Likely neutral	0.0468665
1	1231550	C	A	0.000382555	out_of_loop-5p	.	Likely neutral	0.0417255
1	1231550	C	G	6.37592e-05	out_of_loop-5p	.	Likely neutral	0.0471024
1	1247885	C	T	3.19183e-05	rest_of_mature-3p	.	Likely neutral	0.0306523
1	1247891	A	T	3.19305e-05	rest_of_mature-3p	.	Likely neutral	0.0282012
1	1247911	G	A	6.37918e-05	loop	.	Likely neutral	0.035984
1	1247913	G	A	3.19101e-05	loop	.	Likely neutral	0.0223694
1	1247917	G	A	3.19183e-05	loop	.	Likely neutral	0.022177
1	1247919	C	T	6.38244e-05	rest_of_mature-5p	.	Likely neutral	0.0246358
1	1247925	C	T	3.18918e-05	rest_of_mature-5p	.	Likely neutral	0.0333254
1	1247927	G	A	0.0001595	rest_of_mature-5p	.	Likely neutral	0.0743807
1	1247930	G	A	0.000382897	rest_of_mature-5p	.	Likely neutral	0.0418644
1	1247935	C	T	6.37999e-05	seed-5p	.	Likely neutral	0.0352675
1	1247938	C	T	3.19305e-05	seed-5p	.	Likely neutral	0.0307119
1	1247939	G	A	0.000383191	seed-5p	.	Likely neutral	0.0248051
1	1247943	A	G	3.19203e-05	out_of_loop-5p	.	Likely neutral	0.0262897
1	1247944	C	A	6.40656e-05	out_of_loop-5p	.	Likely neutral	0.0254883
1	1275036	G	A	3.19224e-05	rest_of_mature-3p	.	Likely neutral	0.0232845
1	1275044	G	A	3.19448e-05	seed-3p	.	Likely neutral	0.051138
1	1275053	C	T	0.000127722	loop	.	Likely neutral	0.0427859
1	1275063	A	G	3.20041e-05	rest_of_mature-5p	.	Likely neutral	0.0258466
1	1275072	C	A	3.19203e-05	rest_of_mature-5p	.	Likely neutral	0.0405189
1	1275082	T	C	0.000479141	seed-5p	.	Likely neutral	0.0480835
1	1275084	G	A	3.19285e-05	out_of_loop-5p	.	Likely neutral	0.067218
1	3044542	G	A	3.18552e-05	rest_of_pre-miRNA-5p	.	Likely neutral	0.0219215
1	3044590	C	T	3.18451e-05	rest_of_pre-miRNA-3p	.	Likely neutral	0.0237626
1	3044591	G	A	0.000955353	rest_of_pre-miRNA-3p	.	Likely neutral	0.0261867
1	3477263	C	T	3.19264e-05	rest_of_pre-miRNA-3p	.	Likely neutral	0.607972
1	3477268	C	T	9.58405e-05	rest_of_pre-miRNA-3p	.	Likely neutral	0.391356
1	3477269	A	T	9.59263e-05	rest_of_pre-miRNA-3p	.	Likely neutral	0.456596
1	3477270	A	G	9.60676e-05	rest_of_pre-miRNA-3p	.	Likely neutral	0.296054
1	3477292	C	T	0.00561798	seed-3p	.	Likely neutral	0.0843404
1	3477311	T	C	3.19183e-05	rest_of_pre-miRNA-5p	.	Likely neutral	0.516644
1	3477344	C	T	3.18878e-05	rest_of_pre-miRNA-5p	.	Likely neutral	0.0389582
1	3477345	G	A	3.18979e-05	rest_of_pre-miRNA-5p	.	Likely neutral	0.0313035
1	3477352	C	A	3.18837e-05	rest_of_pre-miRNA-5p	.	Likely neutral	0.0302448
1	5624143	G	C	6.37227e-05	seed-5p	.	Likely neutral	0.0402429
1	5624149	T	C	3.18613e-05	seed-5p	.	Likely neutral	0.0355826
1	5624152	C	T	3.18613e-05	rest_of_mature-5p	.	Likely neutral	0.0386845
1	5624154	G	A	0.00226273	rest_of_mature-5p	.	Likely neutral	0.0364445
1	5624160	C	T	6.37389e-05	rest_of_pre-miRNA-3p	.	Likely neutral	0.0309092
1	5624168	C	A	3.18532e-05	rest_of_pre-miRNA-3p	.	Likely neutral	0.0353432
1	5624187	C	T	3.1837e-05	rest_of_pre-miRNA-3p	.	Likely neutral	0.0359177
1	5624198	C	T	0.00019101	rest_of_pre-miRNA-3p	.	Likely neutral	0.0369199
1	5624199	G	A	0.000159246	rest_of_pre-miRNA-3p	.	Likely neutral	0.031267
1	5922732	G	A	0.000127413	rest_of_pre-miRNA-3p	.	Likely neutral	0.030632
1	5922769	C	T	6.36862e-05	rest_of_pre-miRNA-3p	.	Likely neutral	0.0357546
1	5922771	G	A	6.36983e-05	rest_of_mature-5p	.	Likely neutral	0.0427617
1	5922773	C	T	3.18471e-05	rest_of_mature-5p	.	Likely neutral	0.0472718
1	5922782	T	A	6.36943e-05	rest_of_mature-5p	.	Likely neutral	0.0343142
1	5922782	T	C	9.55414e-05	rest_of_mature-5p	.	Likely neutral	0.0269827
1	5922783	G	A	3.18512e-05	rest_of_mature-5p	.	Likely neutral	0.0275258
1	5922800	C	T	3.18471e-05	rest_of_pre-miRNA-5p	.	Likely neutral	0.0373535
1	5922801	C	T	3.18532e-05	rest_of_pre-miRNA-5p	.	Likely neutral	0.0340995
1	6489932	G	A	3.18593e-05	rest_of_pre-miRNA-5p	.	Likely neutral	0.120118
1	6489935	C	G	3.18654e-05	rest_of_pre-miRNA-5p	.	Likely neutral	0.1002
1	6489939	T	A	3.18695e-05	rest_of_pre-miRNA-5p	.	Likely neutral	0.137862
1	6489954	C	G	3.18552e-05	rest_of_pre-miRNA-5p	.	Likely neutral	0.0968558
1	6489956	A	C	0.000127364	rest_of_pre-miRNA-5p	.	Likely neutral	0.109868
1	8926575	G	A	3.18532e-05	seed-3p	.	Likely neutral	0.0402125
1	8926584	C	T	3.18593e-05	loop	.	Likely neutral	0.0361389
1	8926598	C	T	3.18552e-05	loop	.	Likely neutral	0.0458827
1	8926605	C	G	6.37227e-05	loop	.	Likely neutral	0.0296612
1	8926621	G	C	0.000318552	loop	.	Likely neutral	0.046994
1	8926622	C	A	3.18512e-05	rest_of_mature-5p	.	Likely neutral	0.0313767
1	8926641	C	G	3.18573e-05	seed-5p	.	Likely neutral	0.0250541
1	8926646	C	G	3.18451e-05	out_of_loop-5p	.	Likely neutral	0.0267124
1	8926649	G	A	6.37146e-05	out_of_loop-5p	.	Likely neutral	0.0255654
1	9211729	G	A	3.18431e-05	out_of_loop-3p	.	Likely neutral	0.974969
1	9211730	C	A	3.1837e-05	out_of_loop-3p	.	Likely neutral	0.859677
1	9211782	C	T	0.00044586	loop	2524229	Likely deleterious	0.542783
1	10027441	C	T	3.18492e-05	rest_of_pre-miRNA-5p	.	Likely neutral	0.0309757
1	10027488	C	G	0.00184925	rest_of_pre-miRNA-3p	.	Likely neutral	0.0284519
1	10027501	C	T	3.1904e-05	rest_of_pre-miRNA-3p	.	Likely neutral	0.0277925
1	10287779	T	C	3.19387e-05	rest_of_pre-miRNA-5p	.	Likely neutral	0.0386005
1	10287784	T	G	3.18979e-05	rest_of_pre-miRNA-5p	.	Likely neutral	0.0308725
1	10287791	A	G	0.000128924	seed-5p	.	Likely neutral	0.0417653
1	10287793	G	A	3.20082e-05	rest_of_mature-5p	.	Likely neutral	0.0347972
1	10287806	C	T	3.1957e-05	rest_of_mature-5p	.	Likely neutral	0.0253393
1	10287820	C	A	0.0123145	rest_of_pre-miRNA-3p	.	Likely neutral	0.0245248
1	10287820	C	T	3.19857e-05	rest_of_pre-miRNA-3p	.	Likely neutral	0.0266263
1	10287821	G	A	0.000645578	rest_of_pre-miRNA-3p	.	Likely neutral	0.0291868
1	10287824	C	T	0.0172215	rest_of_pre-miRNA-3p	.	Likely neutral	0.0274252
1	10287840	T	C	3.20102e-05	rest_of_pre-miRNA-3p	.	Likely neutral	0.034677
1	10287841	G	T	3.19693e-05	rest_of_pre-miRNA-3p	.	Likely neutral	0.0335528
1	10287854	G	A	0.000129458	rest_of_pre-miRNA-3p	.	Likely neutral	0.0313941
1	10287861	C	T	3.43077e-05	rest_of_pre-miRNA-3p	.	Likely neutral	0.0272039
1	12089218	G	T	3.18512e-05	out_of_loop-5p	.	Likely neutral	0.0313512
1	12089225	G	A	0.00216671	seed-5p	.	Likely neutral	0.0347764
1	12089230	C	T	6.37471e-05	rest_of_mature-5p	.	Likely neutral	0.0473713
1	12089231	G	A	6.37308e-05	rest_of_mature-5p	.	Likely neutral	0.0315065
1	12089238	C	T	3.18654e-05	rest_of_mature-5p	.	Likely neutral	0.0304503
1	12089251	C	T	3.18613e-05	loop	.	Likely neutral	0.029349
1	12089252	G	A	9.56023e-05	loop	.	Likely neutral	0.0301551
1	12089257	G	C	3.18573e-05	loop	.	Likely neutral	0.0374957
1	12089265	C	A	3.18776e-05	seed-3p	.	Likely neutral	0.0264068
1	12089270	G	A	9.56084e-05	rest_of_mature-3p	.	Likely neutral	0.0555893
1	12227015	C	T	6.37633e-05	rest_of_pre-miRNA-5p	.	Likely neutral	0.0235313
1	12227023	C	A	3.18959e-05	rest_of_pre-miRNA-5p	.	Likely neutral	0.0777885
1	12227023	C	T	3.18959e-05	rest_of_pre-miRNA-5p	.	Likely neutral	0.0520727
1	12227059	A	C	0.00788785	rest_of_pre-miRNA-5p	.	Likely neutral	0.030087
1	12227061	C	A	9.58038e-05	rest_of_pre-miRNA-5p	.	Likely neutral	0.0419189
1	12227065	C	A	0.00025546	rest_of_pre-miRNA-5p	.	Likely neutral	0.0332128
1	12227071	G	C	0.000127812	seed-3p	.	Likely neutral	0.0302167
1	12227074	G	A	9.58099e-05	seed-3p	.	Likely neutral	0.0315696
1	12227074	G	T	0.00028743	seed-3p	.	Likely neutral	0.0318013
1	12227080	A	C	3.19857e-05	rest_of_mature-3p	.	Likely neutral	0.0301099
1	12251770	G	T	6.37227e-05	seed1-5p	.	Likely neutral	0.0285674
1	12251780	T	A	3.18878e-05	rest_of_mature-5p	.	Likely neutral	0.0227159
1	12251788	G	T	0.000191241	rest_of_mature-5p	.	Likely neutral	0.025023
1	12251800	G	A	3.18817e-05	loop	.	Likely neutral	0.0677908
1	12251802	G	A	3.18776e-05	loop	.	Likely neutral	0.447229
1	12251806	G	C	0.000191241	loop	.	Likely neutral	0.0312709
1	12251812	C	T	0.000127543	seed-3p	.	Likely neutral	0.0440344
1	12638992	C	T	3.18654e-05	rest_of_mature-3p	.	Likely neutral	0.0290253
1	12638997	G	A	3.18674e-05	rest_of_mature-3p	.	Likely neutral	0.0280192
1	12638999	G	C	6.37552e-05	rest_of_mature-3p	.	Likely neutral	0.0567892
1	12639004	C	G	3.18715e-05	seed-3p	.	Likely neutral	0.0646087
1	12639019	G	A	6.37511e-05	loop	.	Likely neutral	0.0341879
1	12639041	C	A	6.37349e-05	seed-5p	.	Likely neutral	0.029101
1	12639050	G	A	0.000223115	out_of_loop-5p	.	Likely neutral	0.0313015
1	12639051	G	A	3.18837e-05	out_of_loop-5p	.	Likely neutral	0.026602
1	17185467	T	C	3.18309e-05	seed-3p	.	Likely neutral	0.0457223
1	17604384	G	A	3.18451e-05	rest_of_pre-miRNA-5p	.	Likely neutral	0.0389492
1	17604399	C	T	3.18471e-05	rest_of_pre-miRNA-5p	.	Likely neutral	0.0388799
1	17604454	G	A	9.55475e-05	rest_of_mature-3p	.	Likely neutral	0.0422406
1	19209709	C	T	9.55475e-05	rest_of_mature-3p	.	Likely neutral	0.0317782
1	19209710	G	A	3.18471e-05	rest_of_mature-3p	.	Likely neutral	0.0233474
1	19209725	A	G	3.18431e-05	loop	.	Likely neutral	0.026783
1	19209751	G	A	6.36943e-05	rest_of_mature-5p	.	Likely neutral	0.0642893
1	19209759	C	T	0.0163386	seed-5p	.	Likely neutral	0.0394978
1	19223571	A	G	0.00825682	rest_of_pre-miRNA-3p	.	Likely neutral	0.0262875
1	19223579	T	C	6.37918e-05	rest_of_mature-3p	.	Likely neutral	0.0314453
1	19223587	T	C	3.1902e-05	seed-3p	.	Likely neutral	0.0260035
1	19223597	G	A	3.18715e-05	rest_of_pre-miRNA-5p	.	Likely neutral	0.0320296
1	19223632	A	G	3.18532e-05	rest_of_pre-miRNA-5p	.	Likely neutral	0.0313916
1	19223633	C	T	3.18715e-05	rest_of_pre-miRNA-5p	.	Likely neutral	0.0300555
1	19223639	G	A	0.0125876	rest_of_pre-miRNA-5p	.	Likely neutral	0.0322961
1	20960175	G	A	3.29034e-05	rest_of_pre-miRNA-5p	.	Likely neutral	0.131968
1	20960180	G	T	3.27397e-05	rest_of_pre-miRNA-5p	.	Likely neutral	0.358961
1	20960186	G	A	0.000130438	rest_of_pre-miRNA-5p	.	Likely neutral	0.0725283
1	20960194	A	G	0.000195427	rest_of_pre-miRNA-5p	.	Likely neutral	0.0744642
1	20960200	C	A	3.25754e-05	rest_of_pre-miRNA-5p	.	Likely neutral	0.0764826
1	20960206	G	A	0.00142626	rest_of_pre-miRNA-5p	.	Likely neutral	0.234558
1	20960216	G	A	3.22914e-05	rest_of_pre-miRNA-5p	.	Likely neutral	0.0210421
1	20960218	C	T	0.000129249	rest_of_pre-miRNA-5p	.	Likely neutral	0.0709785
1	20960225	G	C	0.000128816	rest_of_pre-miRNA-5p	.	Likely neutral	0.0366865
1	20960237	C	T	3.20739e-05	rest_of_pre-miRNA-5p	.	Likely neutral	0.677085
1	20960240	C	T	3.20513e-05	rest_of_pre-miRNA-5p	.	Likely neutral	0.204084
1	20960259	C	T	0.000575889	rest_of_mature-3p	.	Likely neutral	0.609985
1	20960269	G	A	3.19775e-05	rest_of_pre-miRNA-3p	.	Likely neutral	0.473081
1	20960281	G	T	3.19591e-05	rest_of_pre-miRNA-3p	.	Likely neutral	0.426559
1	21314829	A	G	0.000286515	rest_of_pre-miRNA-3p	.	Likely neutral	0.0386324
1	21314842	T	C	3.1841e-05	rest_of_pre-miRNA-3p	.	Likely neutral	0.0313516
1	21314887	T	C	3.1835e-05	seed-5p	.	Likely neutral	0.0355659
1	22592734	G	A	6.38692e-05	rest_of_pre-miRNA-5p	.	Likely neutral	0.0457736
1	22592752	C	T	3.20061e-05	rest_of_pre-miRNA-5p	.	Likely neutral	0.0284546
1	22592765	G	C	3.19326e-05	rest_of_pre-miRNA-5p	.	Likely neutral	0.0452236
1	22959759	A	G	6.38488e-05	rest_of_pre-miRNA-3p	.	Likely neutral	0.0337957
1	22959771	G	C	3.18593e-05	rest_of_pre-miRNA-3p	.	Likely neutral	0.0256882
1	22959779	G	C	9.55901e-05	rest_of_pre-miRNA-3p	.	Likely neutral	0.0242187
1	22959783	G	A	3.18735e-05	rest_of_pre-miRNA-3p	.	Likely neutral	0.0292171
1	22959812	G	A	3.18552e-05	rest_of_pre-miRNA-3p	.	Likely neutral	0.0272903
1	22959819	C	G	3.18593e-05	rest_of_pre-miRNA-3p	.	Likely neutral	0.0316031
1	22959820	A	G	3.19081e-05	rest_of_pre-miRNA-3p	.	Likely neutral	0.0337568
1	22959824	C	T	0.00140235	rest_of_mature-5p	.	Likely neutral	0.0322865
1	22959837	T	A	0.000127478	seed-5p	.	Likely neutral	0.0324131
1	22959839	A	G	6.37146e-05	seed1-5p	.	Likely neutral	0.0314837
1	22959844	G	A	3.18552e-05	rest_of_pre-miRNA-5p	.	Likely neutral	0.0310035
1	22959845	G	A	3.18573e-05	rest_of_pre-miRNA-5p	.	Likely neutral	0.0327822
1	22959850	T	C	3.18979e-05	rest_of_pre-miRNA-5p	.	Likely neutral	0.0305443
1	23046058	G	A	3.18776e-05	loop	.	Likely neutral	0.0261187
1	23046070	G	A	3.18878e-05	rest_of_mature-3p	.	Likely neutral	0.0221096
1	23046079	G	A	6.37959e-05	rest_of_mature-3p	.	Likely neutral	0.0260648
1	23046091	C	T	6.37918e-05	out_of_loop-3p	.	Likely neutral	0.0254869
1	23189667	C	G	6.37024e-05	rest_of_mature-3p	.	Likely neutral	0.207334
1	23189715	G	C	0.00350207	rest_of_pre-miRNA-5p	.	Likely neutral	0.0289914
1	23370827	A	C	3.18492e-05	rest_of_pre-miRNA-3p	.	Likely neutral	0.948797
1	23370832	A	G	3.18492e-05	rest_of_pre-miRNA-3p	.	Likely neutral	0.0818013
1	23370843	A	G	6.36943e-05	rest_of_pre-miRNA-3p	.	Likely neutral	0.735385
1	23384355	G	A	0.00245428	rest_of_pre-miRNA-3p	.	Likely neutral	0.0289565
1	23384358	G	A	0.000203307	rest_of_pre-miRNA-3p	.	Likely neutral	0.0260785
1	23384382	C	T	9.81611e-05	seed-3p	.	Likely neutral	0.0305513
1	23384396	C	T	0.00160204	rest_of_pre-miRNA-5p	.	Likely neutral	0.0475255
1	23384397	G	A	6.51126e-05	rest_of_pre-miRNA-5p	.	Likely neutral	0.0372871
1	23384422	C	T	3.2078e-05	rest_of_pre-miRNA-5p	.	Likely neutral	0.0288005
1	23384427	A	G	3.21172e-05	rest_of_pre-miRNA-5p	.	Likely neutral	0.0292554
1	24255606	C	T	3.19163e-05	rest_of_pre-miRNA-5p	.	Likely neutral	0.0333774
1	25245845	G	T	3.18918e-05	rest_of_mature-3p	.	Likely neutral	0.0368628
1	25245848	G	C	3.18898e-05	rest_of_mature-3p	.	Likely neutral	0.0354612
1	25245856	A	G	3.19407e-05	seed1-3p	.	Likely neutral	0.417941
1	25245857	G	A	9.56877e-05	loop	.	Likely neutral	0.304291
1	25245875	G	A	3.19101e-05	loop	.	Likely neutral	0.031225
1	25245892	C	T	0.000509976	rest_of_mature-5p	.	Likely neutral	0.0306934
1	25349999	T	C	0.000159347	rest_of_pre-miRNA-5p	.	Likely neutral	0.0454021
1	25350016	T	C	3.18431e-05	rest_of_pre-miRNA-5p	.	Likely neutral	0.0425391
1	25350036	G	A	3.18471e-05	rest_of_pre-miRNA-5p	.	Likely neutral	0.0398393
1	25350046	T	G	3.18451e-05	seed-3p	.	Likely neutral	0.0385017
1	25350053	C	T	3.18552e-05	rest_of_mature-3p	.	Likely neutral	0.0365253
1	25350055	G	A	6.36943e-05	rest_of_mature-3p	.	Likely neutral	0.0416918
1	25350066	C	T	9.55962e-05	rest_of_pre-miRNA-3p	.	Likely neutral	0.0441564
1	26232853	G	A	3.20883e-05	rest_of_pre-miRNA-3p	.	Likely neutral	0.111238
1	26232853	G	C	3.20883e-05	rest_of_pre-miRNA-3p	.	Likely neutral	0.162729
1	26232873	C	A	6.39591e-05	rest_of_pre-miRNA-3p	.	Likely neutral	0.579452
1	26232891	G	A	3.20143e-05	seed-3p	.	Likely neutral	0.757515
1	26232893	G	A	0.000256049	seed-3p	.	Likely neutral	0.754215
1	26232894	C	A	6.4e-05	seed1-3p	.	Likely neutral	0.746287
1	26232895	C	A	3.20266e-05	rest_of_pre-miRNA-5p	.	Likely neutral	0.87795
1	26232895	C	T	9.60799e-05	rest_of_pre-miRNA-5p	.	Likely neutral	0.874709
1	26232899	T	C	0.000128172	rest_of_pre-miRNA-5p	.	Likely neutral	0.674181
1	26232914	C	A	6.39836e-05	rest_of_pre-miRNA-5p	.	Likely neutral	0.725962
1	26232914	C	T	0.000159959	rest_of_pre-miRNA-5p	.	Likely neutral	0.724747
1	26232917	C	T	3.19877e-05	rest_of_pre-miRNA-5p	.	Likely neutral	0.784281
1	26232918	A	T	3.20657e-05	rest_of_pre-miRNA-5p	.	Likely neutral	0.715624
1	26232923	A	C	3.21833e-05	rest_of_pre-miRNA-5p	.	Likely neutral	0.625879
1	26232924	C	T	3.20143e-05	rest_of_pre-miRNA-5p	.	Likely neutral	0.719354
1	26232927	G	C	3.2041e-05	rest_of_pre-miRNA-5p	.	Likely neutral	0.635684
1	26232945	C	G	0.000224029	rest_of_pre-miRNA-5p	.	Likely neutral	0.729619
1	26881059	G	A	3.18837e-05	rest_of_pre-miRNA-5p	.	Likely neutral	0.0363411
1	31212003	G	A	0.000254793	rest_of_pre-miRNA-3p	.	Likely neutral	0.0314465
1	31212031	G	A	6.3743e-05	rest_of_pre-miRNA-5p	.	Likely neutral	0.0343307
1	31212036	C	A	3.18593e-05	rest_of_pre-miRNA-5p	.	Likely neutral	0.0246166
1	32224262	G	A	3.18715e-05	rest_of_pre-miRNA-3p	.	Likely neutral	0.04038
1	32224293	C	G	3.18837e-05	seed1-3p	.	Likely neutral	0.0623013
1	32224319	C	A	0.000159541	rest_of_pre-miRNA-5p	.	Likely neutral	0.0407678
1	32224322	C	G	3.18918e-05	rest_of_pre-miRNA-5p	.	Likely neutral	0.038184
1	32224324	C	G	3.18898e-05	rest_of_pre-miRNA-5p	.	Likely neutral	0.0341074
1	32224325	C	T	3.18918e-05	rest_of_pre-miRNA-5p	.	Likely neutral	0.0393056
1	32552563	A	G	3.19632e-05	rest_of_mature-5p	.	Likely neutral	0.0333145
1	32552566	C	T	9.59263e-05	rest_of_mature-5p	.	Likely neutral	0.0289273
1	32552567	G	A	0.000159806	rest_of_mature-5p	.	Likely neutral	0.0284798
1	32552570	A	C	6.3861e-05	rest_of_mature-5p	.	Likely neutral	0.0392404
1	32552592	T	G	0.00166007	seed-3p	.	Likely neutral	0.0330191
1	33798024	G	A	3.18451e-05	seed-3p	.	Likely neutral	0.0256034
1	33798030	C	T	3.18634e-05	loop	.	Likely neutral	0.504832
1	33798031	G	A	6.36821e-05	loop	.	Likely neutral	0.0260706
1	33798039	C	A	6.37105e-05	loop	.	Likely neutral	0.0600517
1	33798042	G	A	3.18471e-05	loop	.	Likely neutral	0.0439227
1	33798049	C	T	3.18613e-05	loop	.	Likely neutral	0.0223855
1	33798066	A	C	3.18654e-05	seed-5p	.	Likely neutral	0.249569
1	33798089	A	G	0.000414171	out_of_loop-5p	.	Likely neutral	0.0293551
1	33798091	A	G	0.00105096	out_of_loop-5p	.	Likely neutral	0.0342921
1	35135204	T	C	0.00108239	out_of_loop-3p	.	Likely neutral	0.0545021
1	35135209	C	T	3.18573e-05	out_of_loop-3p	.	Likely neutral	0.0440921
1	35135211	C	T	3.1841e-05	out_of_loop-3p	.	Likely neutral	0.0360069
1	35135217	G	A	3.18431e-05	rest_of_mature-3p	.	Likely neutral	0.0584043
1	35135241	G	A	0.000127356	loop	.	Likely neutral	0.0621252
1	35135241	G	C	3.1839e-05	loop	.	Likely neutral	0.0641269
1	35135265	G	A	3.18471e-05	seed-5p	.	Likely neutral	0.0323054
1	35135270	A	G	0.00350318	seed-5p	.	Likely neutral	0.0552936
1	35135274	A	C	3.18451e-05	out_of_loop-5p	.	Likely neutral	0.0625707
1	35135280	G	A	6.36983e-05	out_of_loop-5p	.	Likely neutral	0.0355602
1	35135286	T	C	0.000222873	out_of_loop-5p	.	Likely neutral	0.0327624
1	37627171	C	T	3.1839e-05	rest_of_pre-miRNA-5p	.	Likely neutral	0.034617
1	37627175	A	G	3.1837e-05	seed-5p	.	Likely neutral	0.0309511
1	37627210	T	C	6.36943e-05	rest_of_pre-miRNA-3p	.	Likely neutral	0.0337671
1	37627219	C	G	0.000191058	rest_of_pre-miRNA-3p	.	Likely neutral	0.0341592
1	37627230	C	A	0.000573175	rest_of_pre-miRNA-3p	.	Likely neutral	0.0437619
1	37945836	T	C	3.18776e-05	seed1-5p	.	Likely neutral	0.0877717
1	37945854	C	G	3.18654e-05	rest_of_mature-5p	.	Likely neutral	0.0579512
1	37966536	G	A	3.18654e-05	rest_of_mature-3p	.	Likely neutral	0.0292823
1	37966542	T	C	6.37186e-05	rest_of_mature-3p	.	Likely neutral	0.0368088
1	37966547	G	A	3.18512e-05	rest_of_mature-3p	.	Likely neutral	0.0400213
1	37966551	C	A	3.18695e-05	seed-3p	.	Likely neutral	0.0452988
1	37966558	A	C	0.000127413	loop	.	Likely neutral	0.0359171
1	37966594	C	G	3.18552e-05	seed-5p	.	Likely neutral	0.0283765
1	38554906	A	G	6.37592e-05	rest_of_pre-miRNA-5p	.	Likely neutral	0.0326105
1	38554909	A	G	3.18674e-05	rest_of_pre-miRNA-5p	.	Likely neutral	0.0383644
1	38554942	C	T	0.00471218	rest_of_pre-miRNA-5p	.	Likely neutral	0.0326435
1	38554960	A	C	3.18552e-05	rest_of_pre-miRNA-5p	.	Likely neutral	0.0419003
1	38554960	A	G	3.18552e-05	rest_of_pre-miRNA-5p	.	Likely neutral	0.0383121
1	41220077	C	T	0.000445973	loop	.	Likely neutral	0.151618
1	41220089	C	T	6.37105e-05	seed-3p	.	Likely neutral	0.950136
1	41220094	G	A	6.37267e-05	rest_of_mature-3p	.	Likely neutral	0.971849
1	41220104	A	G	3.18613e-05	rest_of_mature-3p	.	Likely neutral	0.953743
1	41220107	G	A	6.37186e-05	out_of_loop-3p	.	Likely neutral	0.849612
1	41222962	C	T	3.18512e-05	out_of_loop-5p	.	Likely neutral	0.137266
1	41223040	A	G	3.18471e-05	out_of_loop-3p	.	Likely neutral	0.981204
1	43637341	G	A	6.36943e-05	seed-3p	.	Likely neutral	0.0931985
1	43637358	A	G	6.37227e-05	rest_of_mature-5p	.	Likely neutral	0.0579335
1	43830326	A	G	3.18878e-05	rest_of_mature-3p	.	Likely neutral	0.0562735
1	43830334	G	T	3.18654e-05	seed-3p	.	Likely neutral	0.0282782
1	43830355	G	A	9.56938e-05	loop	.	Likely neutral	0.0485932
1	43830372	C	G	0.00127502	rest_of_mature-5p	.	Likely neutral	0.03967
1	43830376	C	T	3.18796e-05	seed-5p	.	Likely neutral	0.0324182
1	43914255	A	G	0.000509781	loop	.	Likely neutral	0.0324541
1	43914268	T	C	0.000509846	seed-3p	.	Likely neutral	0.0863897
1	43914278	C	G	3.18674e-05	rest_of_mature-3p	.	Likely neutral	0.210926
1	44304296	C	T	3.18451e-05	rest_of_pre-miRNA-5p	.	Likely neutral	0.0331703
1	44304318	A	G	3.1841e-05	rest_of_pre-miRNA-5p	.	Likely neutral	0.022287
1	44304353	G	A	3.18532e-05	rest_of_pre-miRNA-3p	.	Likely neutral	0.0334188
1	45011213	C	G	3.18634e-05	rest_of_mature-3p	.	Likely neutral	0.0327539
1	45011217	G	A	3.18654e-05	rest_of_mature-3p	.	Likely neutral	0.0338041
1	45011218	C	T	3.18613e-05	rest_of_mature-3p	.	Likely neutral	0.0375097
1	45011222	A	G	6.37105e-05	rest_of_mature-3p	.	Likely neutral	0.0329276
1	51525549	C	T	3.19305e-05	rest_of_pre-miRNA-5p	.	Likely neutral	0.0367964
1	51525574	C	A	3.18756e-05	rest_of_pre-miRNA-3p	.	Likely neutral	0.0522842
1	51525703	A	T	6.37064e-05	seed1-5p	.	Likely neutral	0.0343087
1	51525720	G	A	0.000191119	rest_of_mature-5p	.	Likely neutral	0.035678
1	51525746	A	G	3.18796e-05	seed-3p	.	Likely neutral	0.0380049
1	52302043	G	A	3.18674e-05	rest_of_pre-miRNA-3p	.	Likely neutral	0.510883
1	52302055	T	C	3.18715e-05	rest_of_mature-5p	.	Likely neutral	0.653656
1	53394400	C	T	0.000254826	rest_of_pre-miRNA-3p	.	Likely neutral	0.0268047
1	53394401	G	T	3.18492e-05	rest_of_pre-miRNA-3p	.	Likely neutral	0.0262234
1	53394424	C	T	3.18492e-05	rest_of_pre-miRNA-3p	.	Likely neutral	0.0284361
1	53394425	A	T	3.1839e-05	rest_of_pre-miRNA-3p	.	Likely neutral	0.0248251
1	53394428	G	C	6.36862e-05	rest_of_pre-miRNA-3p	.	Likely neutral	0.0249341
1	53394440	G	T	3.18492e-05	rest_of_pre-miRNA-3p	.	Likely neutral	0.0264763
1	53400605	G	A	3.80778e-05	rest_of_pre-miRNA-5p	.	Likely neutral	0.0340393
1	53400625	C	T	0.0628343	rest_of_mature-5p	.	Likely neutral	0.0309179
1	53400632	G	A	3.78702e-05	rest_of_pre-miRNA-3p	.	Likely neutral	0.0307755
1	53400656	C	T	3.67188e-05	rest_of_pre-miRNA-3p	.	Likely neutral	0.0317199
1	53400659	G	A	3.59479e-05	rest_of_pre-miRNA-3p	.	Likely neutral	0.0298045
1	53400663	G	C	0.000781361	rest_of_pre-miRNA-3p	.	Likely neutral	0.035966
1	53400665	G	A	3.57833e-05	rest_of_pre-miRNA-3p	.	Likely neutral	0.0295059
1	53400689	C	A	3.41297e-05	rest_of_pre-miRNA-3p	.	Likely neutral	0.0394592
1	53406000	G	A	3.18471e-05	out_of_loop-5p	.	Likely neutral	0.0276085
1	53406012	G	T	3.1839e-05	seed-5p	.	Likely neutral	0.0307913
1	53406058	C	T	3.18552e-05	rest_of_mature-3p	.	Likely neutral	0.0306292
1	54519753	G	C	6.44995e-05	out_of_loop-5p	.	Likely neutral	0.0342307
1	54519763	C	T	3.22789e-05	out_of_loop-5p	.	Likely neutral	0.0360593
1	54519790	T	C	3.22643e-05	loop	.	Likely neutral	0.0415789
1	54519798	A	G	6.44662e-05	seed-3p	.	Likely neutral	0.0776498
1	54519800	G	A	0.0981704	seed-3p	.	Likely neutral	0.0351014
1	54519804	G	A	3.22352e-05	seed-3p	.	Likely neutral	0.0329155
1	54519825	C	A	3.2113e-05	out_of_loop-3p	.	Likely neutral	0.0278476
1	55691336	T	C	6.37755e-05	seed-5p	.	Likely neutral	0.0380138
1	55691340	G	T	3.18939e-05	rest_of_mature-5p	.	Likely neutral	0.0388597
1	55691348	C	T	3.1904e-05	rest_of_mature-5p	.	Likely neutral	0.0384252
1	55691362	G	C	0.00118037	rest_of_pre-miRNA-3p	.	Likely neutral	0.0584677
1	55691384	T	C	0.0944029	rest_of_pre-miRNA-3p	.	Likely neutral	0.034156
1	55691395	C	T	3.18796e-05	rest_of_pre-miRNA-3p	.	Likely neutral	0.0428469
1	60198918	A	C	3.21192e-05	seed-3p	.	Likely neutral	0.046969
1	60198923	C	T	3.21295e-05	seed-3p	.	Likely neutral	0.0425593
1	60198930	T	C	0.000128526	loop	.	Likely neutral	0.0374304
1	60198933	C	T	3.21626e-05	loop	.	Likely neutral	0.0271287
1	60198936	A	G	6.45161e-05	loop	.	Likely neutral	0.0336301
1	60198941	C	T	3.21833e-05	rest_of_mature-5p	.	Likely neutral	0.0348646
1	60198944	A	G	0.0001287	rest_of_mature-5p	.	Likely neutral	0.0398009
1	62544470	C	T	0.00152192	rest_of_pre-miRNA-5p	.	Likely neutral	0.0324712
1	62544470	C	T	0.00152192	rest_of_mature-3p	.	Likely neutral	0.0324712
1	62544473	A	C	3.39812e-05	rest_of_pre-miRNA-5p	.	Likely neutral	0.0414573
1	62544473	A	C	3.39812e-05	rest_of_mature-3p	.	Likely neutral	0.0414573
1	62544477	T	A	0.00010118	rest_of_pre-miRNA-5p	.	Likely neutral	0.0423991
1	62544477	T	A	0.00010118	rest_of_mature-3p	.	Likely neutral	0.0423991
1	62544486	C	T	0.000920057	rest_of_pre-miRNA-5p	.	Likely neutral	0.0374484
1	62544486	C	T	0.000920057	seed-3p	.	Likely neutral	0.0374484
1	62544490	G	T	6.77645e-05	rest_of_pre-miRNA-5p	.	Likely neutral	0.0353702
1	62544490	G	T	6.77645e-05	rest_of_pre-miRNA-5p	.	Likely neutral	0.0353702
1	62544492	G	A	3.39075e-05	rest_of_pre-miRNA-5p	.	Likely neutral	0.03558
1	62544492	G	A	3.39075e-05	rest_of_pre-miRNA-5p	.	Likely neutral	0.03558
1	62544495	T	A	0.00193417	rest_of_pre-miRNA-5p	.	Likely neutral	0.0310065
1	62544495	T	A	0.00193417	rest_of_pre-miRNA-5p	.	Likely neutral	0.0310065
1	62544499	A	C	3.39282e-05	rest_of_pre-miRNA-5p	.	Likely neutral	0.0405857
1	62544499	A	C	3.39282e-05	rest_of_pre-miRNA-5p	.	Likely neutral	0.0405857
1	62544499	A	G	3.39282e-05	rest_of_pre-miRNA-5p	.	Likely neutral	0.0326981
1	62544499	A	G	3.39282e-05	rest_of_pre-miRNA-5p	.	Likely neutral	0.0326981
1	62544503	G	A	0.00156239	seed-3p	.	Likely neutral	0.0452265
1	62544503	G	A	0.00156239	rest_of_pre-miRNA-5p	.	Likely neutral	0.0452265
1	62544516	T	C	0.000235437	rest_of_mature-3p	.	Likely neutral	0.0418513
1	62544516	T	C	0.000235437	rest_of_pre-miRNA-5p	.	Likely neutral	0.0418513
1	62544526	A	G	3.32779e-05	rest_of_pre-miRNA-3p	.	Likely neutral	0.0309844
1	62544526	A	G	3.32779e-05	rest_of_pre-miRNA-5p	.	Likely neutral	0.0309844
1	63792603	C	A	9.55292e-05	rest_of_pre-miRNA-3p	.	Likely neutral	0.912936
1	63792631	C	G	3.18451e-05	rest_of_pre-miRNA-3p	.	Likely neutral	0.914489
1	63792640	G	A	0.00299325	rest_of_mature-5p	.	Likely neutral	0.0932858
1	63792640	G	T	3.18431e-05	rest_of_mature-5p	.	Likely neutral	0.0854369
1	63792647	A	C	3.18492e-05	rest_of_mature-5p	.	Likely neutral	0.0589221
1	65045541	G	C	6.39836e-05	seed-5p	.	Likely neutral	0.0371338
1	65045542	G	T	3.20082e-05	seed-5p	.	Likely neutral	0.0355392
1	65045551	C	T	0.00455683	rest_of_mature-5p	.	Likely neutral	0.0277158
1	65045552	G	A	6.4041e-05	rest_of_mature-5p	.	Likely neutral	0.0283769
1	65045574	C	T	0.0214319	rest_of_pre-miRNA-3p	.	Likely neutral	0.0345626
1	65523470	A	T	6.3678e-05	rest_of_pre-miRNA-5p	.	Likely neutral	0.0567841
1	65523477	T	A	3.18512e-05	rest_of_pre-miRNA-5p	.	Likely neutral	0.0819942
1	65523485	A	G	6.36862e-05	rest_of_pre-miRNA-5p	.	Likely neutral	0.0888871
1	65523487	T	C	3.1841e-05	rest_of_pre-miRNA-5p	.	Likely neutral	0.389803
1	65523491	T	C	6.3674e-05	rest_of_pre-miRNA-5p	.	Likely neutral	0.0887209
1	65523511	C	T	6.36983e-05	rest_of_pre-miRNA-5p	.	Likely neutral	0.0377977
1	65523519	A	G	0.0523097	rest_of_pre-miRNA-5p	.	Likely neutral	0.0910299
1	65524125	T	C	3.18512e-05	rest_of_mature-3p	.	Likely neutral	0.985369
1	65524134	C	G	3.18613e-05	rest_of_mature-3p	.	Likely neutral	0.986904
1	65524150	T	C	3.18573e-05	loop	.	Likely neutral	0.775683
1	65524160	A	T	3.18492e-05	rest_of_mature-5p	.	Likely neutral	0.981817
1	67094138	C	T	3.18512e-05	seed-5p	.	Likely neutral	0.043601
1	67094141	T	C	3.18532e-05	seed-5p	.	Likely neutral	0.0334135
1	67094145	C	T	9.55292e-05	rest_of_mature-5p	.	Likely neutral	0.0395143
1	67094153	A	G	3.1835e-05	rest_of_mature-5p	.	Likely neutral	0.0394041
1	67094173	A	G	0.000191058	seed-3p	.	Likely neutral	0.0565261
1	67094200	G	A	0.000254712	out_of_loop-3p	.	Likely neutral	0.0556171
1	68649212	C	G	3.19918e-05	rest_of_pre-miRNA-3p	.	Likely neutral	0.0347986
1	68649228	A	G	3.20246e-05	rest_of_pre-miRNA-3p	.	Likely neutral	0.0330162
1	68649248	C	G	3.21213e-05	rest_of_pre-miRNA-3p	.	Likely neutral	0.0270558
1	68649258	C	T	0.00610501	rest_of_pre-miRNA-3p	.	Likely neutral	0.0361431
1	68649270	A	G	6.42261e-05	rest_of_mature-5p	.	Likely neutral	0.0432136
1	68649281	C	A	3.21234e-05	rest_of_pre-miRNA-5p	.	Likely neutral	0.0330678
1	68649290	A	G	0.000417389	rest_of_pre-miRNA-5p	.	Likely neutral	0.0387854
1	68649291	G	C	6.42508e-05	rest_of_pre-miRNA-5p	.	Likely neutral	0.0366962
1	71533338	C	T	0.000351213	rest_of_mature-3p	.	Likely neutral	0.978297
1	71533367	C	A	0.000127804	rest_of_mature-5p	.	Likely neutral	0.976332
1	71533381	C	T	3.19326e-05	seed-5p	.	Likely neutral	0.97542
1	71533384	T	C	3.18654e-05	seed-5p	.	Likely neutral	0.921504
1	71533386	G	C	3.18939e-05	out_of_loop-5p	.	Likely neutral	0.973876
1	77525849	G	C	3.18613e-05	rest_of_mature-5p	.	Likely neutral	0.0234111
1	77525885	G	A	9.55353e-05	rest_of_mature-3p	.	Likely neutral	0.02147
1	85599494	C	T	3.18492e-05	seed-5p	.	Likely neutral	0.0345956
1	85599503	T	C	3.18512e-05	rest_of_mature-5p	.	Likely neutral	0.0291409
1	85599509	G	A	0.000955962	rest_of_mature-5p	.	Likely neutral	0.0280533
1	85599526	T	C	0.00216671	seed-3p	.	Likely neutral	0.0308709
1	86823326	C	T	3.77586e-05	rest_of_pre-miRNA-3p	.	Likely neutral	0.0270108
1	86823333	G	A	7.29288e-05	rest_of_pre-miRNA-3p	.	Likely neutral	0.0348495
1	86823368	A	G	0.000169228	seed1-5p	.	Likely neutral	0.0334119
1	94312390	C	G	6.4433e-05	rest_of_pre-miRNA-5p	.	Likely neutral	0.61446
1	94312392	C	T	3.22352e-05	rest_of_pre-miRNA-5p	.	Likely neutral	0.549278
1	94312398	C	T	0.000128849	rest_of_pre-miRNA-5p	.	Likely neutral	0.611777
1	94312417	C	T	3.21709e-05	rest_of_pre-miRNA-5p	.	Likely neutral	0.61531
1	94312419	C	T	6.43211e-05	rest_of_pre-miRNA-5p	.	Likely neutral	0.616622
1	94312436	C	A	6.58111e-05	seed1-3p	.	Likely neutral	0.55431
1	94312439	C	T	6.66134e-05	seed-3p	.	Likely neutral	0.61261
1	95211445	C	T	3.18471e-05	rest_of_mature-5p	.	Likely neutral	0.0364491
1	98510808	G	T	3.18573e-05	out_of_loop-3p	.	Likely neutral	0.101131
1	98510819	A	G	6.37308e-05	out_of_loop-3p	.	Likely neutral	0.721479
1	98510834	A	G	6.37267e-05	rest_of_mature-3p	.	Likely neutral	0.50429
1	98510843	G	A	3.18593e-05	seed-3p	.	Likely neutral	0.719692
1	98510847	C	T	0.025601	seed-3p	.	Likely neutral	0.31305
1	98510861	T	C	6.37714e-05	loop	.	Likely neutral	0.141847
1	98510864	A	T	0.000542057	rest_of_mature-5p	.	Likely neutral	0.654646
1	98510867	T	C	3.18837e-05	rest_of_mature-5p	.	Likely neutral	0.390448
1	98511634	G	C	3.1902e-05	rest_of_pre-miRNA-3p	.	Likely neutral	0.964883
1	100746814	A	G	0.00105069	seed-5p	.	Likely neutral	0.093502
1	100746816	C	T	3.18674e-05	seed-5p	.	Likely neutral	0.0422396
1	100746848	G	T	3.18634e-05	rest_of_pre-miRNA-3p	.	Likely neutral	0.0487863
1	100746858	A	G	3.18593e-05	rest_of_pre-miRNA-3p	.	Likely neutral	0.059189
1	108439851	C	T	3.27118e-05	rest_of_pre-miRNA-5p	.	Likely neutral	0.0301571
1	108439867	A	G	3.27482e-05	rest_of_pre-miRNA-5p	.	Likely neutral	0.0276558
1	108439877	A	C	0.000130924	rest_of_pre-miRNA-5p	.	Likely neutral	0.0295598
1	108439891	A	T	3.28753e-05	rest_of_pre-miRNA-5p	.	Likely neutral	0.0282457
1	108439902	T	G	0.0448491	rest_of_pre-miRNA-5p	.	Likely neutral	0.0267376
1	108439908	T	C	3.28321e-05	seed-3p	.	Likely neutral	0.0250289
1	108439918	A	G	6.56426e-05	rest_of_mature-3p	.	Likely neutral	0.0271085
1	110141523	C	T	3.18471e-05	seed1-5p	.	Likely neutral	0.307438
1	110141589	C	T	3.18674e-05	out_of_loop-3p	.	Likely neutral	0.429158
1	113004404	A	G	3.18431e-05	rest_of_pre-miRNA-3p	.	Likely neutral	0.0282895
1	113004406	C	G	0.00401274	rest_of_pre-miRNA-3p	.	Likely neutral	0.0263938
1	113004419	T	C	3.18431e-05	rest_of_pre-miRNA-3p	.	Likely neutral	0.0265159
1	113004434	A	T	6.36862e-05	rest_of_mature-5p	.	Likely neutral	0.0243915
1	113004436	C	G	3.18512e-05	rest_of_mature-5p	.	Likely neutral	0.0355733
1	113004437	A	G	0.000191095	rest_of_mature-5p	.	Likely neutral	0.0273099
1	113004450	G	C	6.38407e-05	rest_of_pre-miRNA-5p	.	Likely neutral	0.0256347
1	117102649	C	T	0.264343	rest_of_pre-miRNA-3p	25795118	Likely deleterious	0.0254271
1	117102660	C	T	0.000255412	rest_of_mature-3p	.	Likely neutral	0.0298289
1	117102673	C	T	0.000159795	rest_of_mature-3p	.	Likely neutral	0.0266452
1	117102691	A	C	0.000350408	rest_of_pre-miRNA-5p	.	Likely neutral	0.033341
1	117102707	A	G	3.18552e-05	rest_of_pre-miRNA-5p	.	Likely neutral	0.0566114
1	117102714	C	T	3.18837e-05	rest_of_pre-miRNA-5p	.	Likely neutral	0.0331203
1	117637273	A	G	3.18715e-05	out_of_loop-5p	.	Likely neutral	0.0302235
1	117637297	T	C	3.18634e-05	rest_of_mature-5p	.	Likely neutral	0.029391
1	117637302	A	G	3.18735e-05	loop	.	Likely neutral	0.0303339
1	117637303	C	T	3.18552e-05	loop	.	Likely neutral	0.029041
1	117637306	A	T	0.000223001	loop	.	Likely neutral	0.0313953
1	117637323	G	T	3.18654e-05	seed-3p	.	Likely neutral	0.0294796
1	117637325	C	T	0.0105874	rest_of_mature-3p	.	Likely neutral	0.0244608
1	117637326	G	A	0.000191229	rest_of_mature-3p	.	Likely neutral	0.0297926
1	145584440	A	G	3.18471e-05	rest_of_mature-5p	.	Likely neutral	0.0274595
1	145584448	T	G	3.18756e-05	rest_of_mature-5p	.	Likely neutral	0.0295476
1	145584467	C	T	0.00286679	seed-3p	.	Likely neutral	0.0307364
1	147806603	T	C	3.18573e-05	rest_of_pre-miRNA-3p	.	Likely neutral	0.0846295
1	147806606	T	A	0.000159307	rest_of_pre-miRNA-3p	.	Likely neutral	0.0816052
1	147806617	T	C	0.00608435	rest_of_pre-miRNA-3p	.	Likely neutral	0.0817109
1	147806625	C	T	3.18552e-05	rest_of_pre-miRNA-3p	.	Likely neutral	0.0788096
1	147806645	A	C	3.18552e-05	rest_of_pre-miRNA-3p	.	Likely neutral	0.091544
1	147806646	C	T	3.18552e-05	rest_of_mature-5p	.	Likely neutral	0.0841211
1	147806652	A	G	0.0445018	rest_of_mature-5p	.	Likely neutral	0.0958397
1	147806653	G	A	0.000254826	rest_of_mature-5p	.	Likely neutral	0.0901226
1	147806665	A	C	3.18552e-05	seed-5p	.	Likely neutral	0.10388
1	147806669	G	A	3.18634e-05	rest_of_pre-miRNA-5p	.	Likely neutral	0.0940598
1	147806676	G	A	3.18552e-05	rest_of_pre-miRNA-5p	.	Likely neutral	0.0959775
1	147806676	G	C	6.37105e-05	rest_of_pre-miRNA-5p	.	Likely neutral	0.105509
1	147806677	C	G	3.18674e-05	rest_of_pre-miRNA-5p	.	Likely neutral	0.105426
1	147806677	C	T	0.0445507	rest_of_pre-miRNA-5p	.	Likely neutral	0.0976066
1	147806678	T	C	3.18532e-05	rest_of_pre-miRNA-5p	.	Likely neutral	0.100717
1	150464825	G	A	3.18735e-05	out_of_loop-5p	.	Likely neutral	0.0251242
1	150464851	T	C	0.000223129	loop	.	Likely neutral	0.0263679
1	150464874	T	A	3.18573e-05	rest_of_mature-3p	.	Likely neutral	0.0249369
1	150464882	C	T	6.37146e-05	rest_of_mature-3p	.	Likely neutral	0.294907
1	150524426	T	C	3.28019e-05	rest_of_pre-miRNA-5p	.	Likely neutral	0.0470682
1	150524432	T	C	6.41067e-05	rest_of_pre-miRNA-5p	.	Likely neutral	0.0305045
1	150524450	G	A	3.19346e-05	rest_of_pre-miRNA-5p	.	Likely neutral	0.0244757
1	150524458	A	G	3.19326e-05	rest_of_pre-miRNA-5p	.	Likely neutral	0.0214327
1	150524468	G	A	0.0114906	seed-3p	.	Likely neutral	0.0705373
1	150524469	G	T	3.1902e-05	seed-3p	.	Likely neutral	0.302371
1	151518273	C	T	6.37592e-05	rest_of_pre-miRNA-5p	.	Likely neutral	0.027811
1	151518284	T	G	0.0231098	rest_of_pre-miRNA-5p	.	Likely neutral	0.0281121
1	151518286	T	G	3.18593e-05	rest_of_pre-miRNA-5p	.	Likely neutral	0.0231873
1	151518288	C	G	3.18593e-05	seed-5p	.	Likely neutral	0.0229053
1	151518294	C	G	3.18695e-05	seed-5p	.	Likely neutral	0.0361655
1	151518321	T	C	3.18573e-05	rest_of_pre-miRNA-3p	.	Likely neutral	0.0344413
1	151518348	G	C	3.18613e-05	rest_of_pre-miRNA-3p	.	Likely neutral	0.0287317
1	151518362	G	A	3.18695e-05	rest_of_pre-miRNA-3p	.	Likely neutral	0.0388316
1	151518363	C	T	3.18674e-05	rest_of_pre-miRNA-3p	.	Likely neutral	0.037689
1	153662204	C	T	3.19e-05	rest_of_pre-miRNA-3p	.	Likely neutral	0.0468608
1	153662211	C	T	3.19122e-05	rest_of_pre-miRNA-3p	.	Likely neutral	0.0228143
1	153662214	G	A	3.18979e-05	rest_of_pre-miRNA-3p	.	Likely neutral	0.028497
1	153662221	C	T	0.000127584	rest_of_pre-miRNA-3p	.	Likely neutral	0.0244592
1	153662230	C	T	6.38121e-05	rest_of_pre-miRNA-3p	.	Likely neutral	0.0377034
1	153662235	G	A	3.18979e-05	rest_of_pre-miRNA-3p	.	Likely neutral	0.0271169
1	153662236	C	G	9.56633e-05	rest_of_pre-miRNA-3p	.	Likely neutral	0.0266848
1	153662249	G	A	3.19081e-05	rest_of_mature-5p	.	Likely neutral	0.0386083
1	153662250	T	G	0.0001276	rest_of_mature-5p	.	Likely neutral	0.0277431
1	153934855	T	C	3.18715e-05	loop	.	Likely neutral	0.037978
1	153934880	C	G	3.18593e-05	rest_of_mature-5p	.	Likely neutral	0.0356151
1	154077028	A	T	3.23227e-05	rest_of_pre-miRNA-3p	.	Likely neutral	0.0318698
1	154077030	T	G	3.23185e-05	rest_of_pre-miRNA-3p	.	Likely neutral	0.0316998
1	154077041	C	T	9.71817e-05	rest_of_mature-5p	.	Likely neutral	0.0416914
1	154077055	C	A	6.47165e-05	seed-5p	.	Likely neutral	0.0483364
1	154166182	A	G	0.000254858	rest_of_pre-miRNA-3p	.	Likely neutral	0.682204
1	154948170	C	T	3.18959e-05	rest_of_pre-miRNA-5p	.	Likely neutral	0.070392
1	154948171	G	T	0.000159581	rest_of_pre-miRNA-5p	.	Likely neutral	0.0603003
1	154948181	C	T	3.18634e-05	seed-5p	.	Likely neutral	0.0697942
1	154948187	C	T	6.37227e-05	rest_of_mature-5p	.	Likely neutral	0.0821949
1	154948193	T	C	3.18715e-05	rest_of_mature-5p	.	Likely neutral	0.0529239
1	154948223	T	G	3.18471e-05	rest_of_pre-miRNA-3p	.	Likely neutral	0.0538592
1	154948246	G	A	3.18532e-05	rest_of_pre-miRNA-3p	.	Likely neutral	0.0299776
1	154948247	G	A	0.000127445	rest_of_pre-miRNA-3p	.	Likely neutral	0.0796738
1	154948259	C	T	3.18898e-05	rest_of_pre-miRNA-3p	.	Likely neutral	0.0363722
1	155164977	G	A	3.19673e-05	out_of_loop-5p	.	Likely neutral	0.74146
1	155164979	C	A	6.3955e-05	out_of_loop-5p	.	Likely neutral	0.656322
1	155164980	G	A	3.19939e-05	out_of_loop-5p	.	Likely neutral	0.757494
1	155165055	C	T	9.6302e-05	out_of_loop-3p	.	Likely neutral	0.592943
1	155165056	C	T	3.20883e-05	out_of_loop-3p	.	Likely neutral	0.178588
1	155165057	C	T	3.20739e-05	out_of_loop-3p	.	Likely neutral	0.204798
1	155316199	T	C	3.18431e-05	rest_of_pre-miRNA-5p	.	Likely neutral	0.682441
1	155921067	G	C	6.37024e-05	rest_of_mature-3p	.	Likely neutral	0.243801
1	155921070	G	A	3.18512e-05	rest_of_mature-3p	.	Likely neutral	0.0307887
1	155921100	C	G	3.18735e-05	rest_of_mature-5p	.	Likely neutral	0.0281567
1	155921100	C	T	3.18735e-05	rest_of_mature-5p	.	Likely neutral	0.0273288
1	155921105	G	A	0.000159307	rest_of_mature-5p	.	Likely neutral	0.0261551
1	155921108	C	T	3.18613e-05	rest_of_mature-5p	.	Likely neutral	0.0261032
1	155921119	C	G	3.18512e-05	seed-5p	.	Likely neutral	0.0254736
1	155921124	C	G	3.18471e-05	out_of_loop-5p	.	Likely neutral	0.0239663
1	156390135	G	A	6.37064e-05	out_of_loop-3p	.	Likely neutral	0.94881
1	156390157	T	C	3.18512e-05	rest_of_mature-3p	.	Likely neutral	0.956399
1	156390173	C	T	3.18674e-05	loop	.	Likely neutral	0.812871
1	156905925	C	G	3.18817e-05	rest_of_pre-miRNA-3p	.	Likely neutral	0.0296166
1	156905929	C	T	3.18878e-05	rest_of_pre-miRNA-3p	.	Likely neutral	0.0370175
1	156905933	C	T	3.18959e-05	rest_of_pre-miRNA-3p	.	Likely neutral	0.0289887
1	156905971	A	C	3.1904e-05	rest_of_pre-miRNA-5p	.	Likely neutral	0.0858898
1	156905973	C	T	3.19448e-05	rest_of_pre-miRNA-5p	.	Likely neutral	0.0282526
1	156905985	G	A	3.19509e-05	rest_of_pre-miRNA-5p	.	Likely neutral	0.0322797
1	156905989	G	C	3.19428e-05	rest_of_pre-miRNA-5p	.	Likely neutral	0.0346935
1	156906031	C	A	3.20472e-05	rest_of_pre-miRNA-5p	.	Likely neutral	0.0367228
1	156906031	C	T	3.20472e-05	rest_of_pre-miRNA-5p	.	Likely neutral	0.0404058
1	159869817	C	T	3.18756e-05	rest_of_pre-miRNA-5p	.	Likely neutral	0.0252875
1	159869828	C	T	6.37349e-05	rest_of_pre-miRNA-5p	.	Likely neutral	0.0255097
1	161197002	G	A	3.18593e-05	rest_of_mature-5p	.	Likely neutral	0.0584953
1	161197014	T	G	3.18674e-05	loop	.	Likely neutral	0.0540149
1	161197016	C	A	3.18654e-05	loop	.	Likely neutral	0.0737099
1	162126916	G	A	3.18492e-05	rest_of_mature-5p	.	Likely neutral	0.0328927
1	162126933	G	C	0.000191107	rest_of_pre-miRNA-3p	.	Likely neutral	0.0334444
1	162126960	C	T	3.18552e-05	rest_of_pre-miRNA-3p	.	Likely neutral	0.030297
1	162312338	T	C	6.37105e-05	out_of_loop-5p	.	Likely neutral	0.0262794
1	162312346	A	G	6.37186e-05	out_of_loop-5p	.	Likely neutral	0.0249962
1	162312381	A	G	3.18512e-05	loop	.	Likely neutral	0.0256876
1	162312412	T	G	3.18634e-05	out_of_loop-3p	.	Likely neutral	0.0472384
1	162312417	T	C	3.18532e-05	out_of_loop-3p	.	Likely neutral	0.0263484
1	165877176	G	T	3.18817e-05	rest_of_mature-5p	.	Likely neutral	0.959431
1	166123996	A	G	9.56023e-05	rest_of_pre-miRNA-3p	.	Likely neutral	0.0358105
1	166124000	A	T	3.18573e-05	rest_of_pre-miRNA-3p	.	Likely neutral	0.0314087
1	167967903	C	T	3.21647e-05	seed1-5p	.	Likely neutral	0.0319822
1	167967928	G	A	3.22935e-05	loop	.	Likely neutral	0.0327845
1	167967941	A	G	0.000128949	seed-3p	.	Likely neutral	0.0304566
1	167967958	A	G	0.00938726	rest_of_mature-3p	.	Likely neutral	0.0467726
1	167967963	G	C	3.21709e-05	out_of_loop-3p	.	Likely neutral	0.0311781
1	168344776	A	G	3.18796e-05	rest_of_pre-miRNA-5p	.	Likely neutral	0.0355672
1	168344786	T	G	3.18634e-05	rest_of_pre-miRNA-5p	.	Likely neutral	0.0338871
1	168344819	A	C	3.18613e-05	rest_of_pre-miRNA-5p	.	Likely neutral	0.0292545
1	168344829	C	T	0.0497736	seed-3p	.	Likely neutral	0.0297097
1	168344830	G	C	3.18654e-05	rest_of_mature-3p	.	Likely neutral	0.0375706
1	168344852	G	A	3.18613e-05	rest_of_pre-miRNA-3p	.	Likely neutral	0.0338927
1	170120522	A	G	6.39918e-05	rest_of_pre-miRNA-5p	.	Likely neutral	0.0344407
1	170120522	A	G	6.39918e-05	rest_of_pre-miRNA-3p	.	Likely neutral	0.0344407
1	170120527	T	C	3.20328e-05	seed1-5p	.	Likely neutral	0.0307113
1	170120527	T	C	3.20328e-05	rest_of_pre-miRNA-3p	.	Likely neutral	0.0307113
1	170120575	T	G	0.0113147	rest_of_pre-miRNA-3p	.	Likely neutral	0.031331
1	170120575	T	G	0.0113147	rest_of_pre-miRNA-3p	.	Likely neutral	0.031331
1	170120594	C	T	9.62649e-05	rest_of_pre-miRNA-3p	.	Likely neutral	0.0281042
1	170120594	C	T	9.62649e-05	seed-5p	.	Likely neutral	0.0281042
1	170120595	A	G	3.20574e-05	rest_of_pre-miRNA-3p	.	Likely neutral	0.026847
1	170120595	A	G	3.20574e-05	seed1-5p	.	Likely neutral	0.026847
1	171070892	C	T	6.37349e-05	seed-3p	.	Likely neutral	0.0289478
1	171070892	C	T	6.37349e-05	rest_of_mature-5p	.	Likely neutral	0.0289478
1	171070903	C	G	3.18552e-05	rest_of_pre-miRNA-5p	.	Likely neutral	0.0293962
1	171070903	C	G	3.18552e-05	loop	.	Likely neutral	0.0293962
1	171070906	G	T	0.000286697	rest_of_pre-miRNA-5p	.	Likely neutral	0.0306715
1	171070906	G	T	0.000286697	loop	.	Likely neutral	0.0306715
1	171070928	G	A	3.18512e-05	rest_of_pre-miRNA-5p	.	Likely neutral	0.0342267
1	171070928	G	A	3.18512e-05	rest_of_mature-3p	.	Likely neutral	0.0342267
1	171070937	C	A	6.37146e-05	rest_of_pre-miRNA-5p	.	Likely neutral	0.032042
1	171070937	C	A	6.37146e-05	rest_of_mature-3p	.	Likely neutral	0.032042
1	172107982	G	A	3.18776e-05	loop	.	Likely neutral	0.979074
1	172107982	G	A	3.18776e-05	loop	.	Likely neutral	0.979074
1	172107982	G	C	6.37552e-05	loop	.	Likely neutral	0.980136
1	172107982	G	C	6.37552e-05	loop	.	Likely neutral	0.980136
1	172107988	G	A	9.56816e-05	loop	.	Likely neutral	0.982849
1	172107988	G	A	9.56816e-05	loop	.	Likely neutral	0.982849
1	172113700	A	G	3.18796e-05	rest_of_mature-3p	.	Likely neutral	0.912734
1	172113723	C	T	0.000191229	loop	.	Likely neutral	0.769218
1	172113756	C	T	0.000287045	out_of_loop-5p	.	Likely neutral	0.818388
1	172113775	G	C	3.18674e-05	out_of_loop-5p	.	Likely neutral	0.967785
1	176998555	T	C	3.18715e-05	rest_of_mature-5p	.	Likely neutral	0.783111
1	176998558	C	T	3.18532e-05	rest_of_mature-5p	.	Likely neutral	0.770942
1	176998563	T	C	3.18532e-05	seed-5p	.	Likely neutral	0.961273
1	176998564	C	T	0.000127437	seed-5p	.	Likely neutral	0.964264
1	178646884	C	G	3.22789e-05	rest_of_pre-miRNA-5p	.	Likely neutral	0.035014
1	178646910	A	C	6.45286e-05	rest_of_mature-5p	.	Likely neutral	0.0414639
1	178646962	G	C	3.22165e-05	rest_of_pre-miRNA-3p	.	Likely neutral	0.0379319
1	178646964	T	G	3.22103e-05	rest_of_pre-miRNA-3p	.	Likely neutral	0.0455393
1	180407490	T	C	3.18532e-05	loop	.	Likely neutral	0.0317919
1	180407512	G	T	0.000573468	seed-5p	.	Likely neutral	0.0332671
1	192685468	T	G	3.18593e-05	seed-5p	.	Likely neutral	0.506237
1	192685472	C	T	0.000542057	rest_of_mature-5p	.	Likely neutral	0.58998
1	192685473	G	A	3.18613e-05	rest_of_mature-5p	.	Likely neutral	0.345508
1	192685490	A	G	0.000700726	rest_of_pre-miRNA-3p	.	Likely neutral	0.801408
1	192685499	A	G	6.36943e-05	rest_of_pre-miRNA-3p	.	Likely neutral	0.851769
1	192685510	T	C	3.18634e-05	rest_of_pre-miRNA-3p	.	Likely neutral	0.202528
1	193105651	T	C	3.19122e-05	rest_of_pre-miRNA-5p	.	Likely neutral	0.0263433
1	193105698	A	G	3.18837e-05	rest_of_mature-3p	.	Likely neutral	0.0265078
1	193105700	C	A	0.000127592	rest_of_mature-3p	.	Likely neutral	0.02543
1	193105708	G	A	3.18878e-05	rest_of_pre-miRNA-3p	.	Likely neutral	0.0282453
1	193105708	G	C	3.18878e-05	rest_of_pre-miRNA-3p	.	Likely neutral	0.0295084
1	193105711	T	C	3.18837e-05	rest_of_pre-miRNA-3p	.	Likely neutral	0.0260274
1	196551544	G	A	3.18492e-05	out_of_loop-3p	.	Likely neutral	0.0631433
1	196551563	C	T	3.18471e-05	seed-3p	.	Likely neutral	0.0502558
1	196551567	T	C	3.18451e-05	seed1-3p	.	Likely neutral	0.0432384
1	196551586	C	T	3.18756e-05	rest_of_mature-5p	.	Likely neutral	0.0307319
1	196551599	A	G	3.18471e-05	seed-5p	.	Likely neutral	0.0362484
1	196551606	A	G	3.1841e-05	out_of_loop-5p	.	Likely neutral	0.0948363
1	198828005	C	T	6.37105e-05	out_of_loop-3p	.	Likely neutral	0.256502
1	198828033	T	C	3.1841e-05	seed-3p	.	Likely neutral	0.980657
1	198828047	C	A	3.1837e-05	loop	.	Likely neutral	0.809939
1	198828079	T	A	3.18552e-05	out_of_loop-5p	.	Likely neutral	0.983427
1	198828081	G	T	3.18552e-05	out_of_loop-5p	.	Likely neutral	0.973978
1	198828096	A	T	0.000127364	out_of_loop-5p	.	Likely neutral	0.0778448
1	198828204	A	G	3.18492e-05	rest_of_mature-3p	.	Likely neutral	0.808385
1	198828216	T	C	3.18431e-05	seed-3p	.	Likely neutral	0.986497
1	198828232	T	C	0.00012738	loop	.	Likely neutral	0.674544
1	198828233	C	T	0.000605096	loop	.	Likely neutral	0.736024
1	198828264	G	A	3.18492e-05	out_of_loop-5p	.	Likely neutral	0.980249
1	201688637	G	A	0.000544697	rest_of_pre-miRNA-5p	.	Likely neutral	0.0620289
1	201688637	G	C	3.2041e-05	rest_of_pre-miRNA-5p	.	Likely neutral	0.0580911
1	201688645	G	A	3.20369e-05	rest_of_pre-miRNA-5p	.	Likely neutral	0.0477963
1	201688680	C	T	3.20554e-05	rest_of_pre-miRNA-5p	.	Likely neutral	0.033075
1	201688696	G	C	3.20492e-05	rest_of_pre-miRNA-5p	.	Likely neutral	0.0265824
1	201688706	G	A	3.20266e-05	rest_of_pre-miRNA-5p	.	Likely neutral	0.0334706
1	201688711	T	G	3.21295e-05	seed-3p	.	Likely neutral	0.0445481
1	201688732	C	T	0.0236901	rest_of_pre-miRNA-3p	.	Likely neutral	0.0266889
1	201688733	G	A	0.011406	rest_of_pre-miRNA-3p	.	Likely neutral	0.0350715
1	201688741	G	A	3.20287e-05	rest_of_pre-miRNA-3p	.	Likely neutral	0.0321424
1	201777751	G	A	0.0111132	rest_of_mature-5p	.	Likely neutral	0.0385049
1	201777752	C	A	0.0111118	rest_of_mature-5p	.	Likely neutral	0.040695
1	201777784	T	A	3.18512e-05	rest_of_pre-miRNA-3p	.	Likely neutral	0.0364665
1	201832521	A	G	3.19305e-05	rest_of_mature-5p	.	Likely neutral	0.0267928
1	201832524	A	C	0.00239617	rest_of_mature-5p	.	Likely neutral	0.0295539
1	201832537	T	G	0.00423837	loop	.	Likely neutral	0.039499
1	201832553	T	A	3.18756e-05	loop	.	Likely neutral	0.506351
1	201972256	G	T	3.1841e-05	out_of_loop-5p	.	Likely neutral	0.0499377
1	201972264	G	A	3.1835e-05	seed-5p	.	Likely neutral	0.0317605
1	201972265	A	T	3.18471e-05	rest_of_mature-5p	.	Likely neutral	0.0298523
1	201972270	G	A	0.000573029	rest_of_mature-5p	.	Likely neutral	0.0278907
1	201972288	T	C	3.18776e-05	loop	.	Likely neutral	0.0279295
1	201972290	T	C	9.55414e-05	loop	.	Likely neutral	0.0305269
1	201972302	T	C	3.18492e-05	loop	.	Likely neutral	0.0299115
1	201972310	G	T	3.18573e-05	loop	.	Likely neutral	0.0316493
1	201972317	G	A	0.000286716	loop	.	Likely neutral	0.0288972
1	201972326	C	T	3.18492e-05	loop	.	Likely neutral	0.0378716
1	201972356	C	A	0.000159297	rest_of_mature-3p	.	Likely neutral	0.0313853
1	205417483	C	G	3.18674e-05	loop	.	Likely neutral	0.733308
1	205417510	T	C	3.18776e-05	seed-5p	.	Likely neutral	0.964888
1	206648152	G	C	0.000191205	seed-5p	.	Likely neutral	0.0319905
1	206648153	G	A	3.18593e-05	seed-5p	.	Likely neutral	0.0286348
1	206648155	G	A	3.18695e-05	seed-5p	.	Likely neutral	0.0297093
1	206648165	G	A	3.18837e-05	rest_of_mature-5p	.	Likely neutral	0.0257103
1	206648174	C	T	3.18939e-05	loop	.	Likely neutral	0.0349325
1	206648184	A	G	3.18817e-05	loop	.	Likely neutral	0.0310523
1	206648193	C	T	3.18756e-05	seed-3p	.	Likely neutral	0.0248691
1	206648204	A	C	6.37308e-05	rest_of_mature-3p	.	Likely neutral	0.095439
1	207975240	C	G	3.18613e-05	loop	.	Likely neutral	0.869326
1	207975848	T	A	3.18451e-05	rest_of_mature-5p	.	Likely neutral	0.919065
1	209605501	G	A	3.18674e-05	out_of_loop-5p	.	Likely neutral	0.137867
1	209605508	T	C	3.18593e-05	out_of_loop-5p	.	Likely neutral	0.66228
1	209605525	G	T	3.18674e-05	rest_of_mature-5p	.	Likely neutral	0.970913
1	209605539	A	T	0.000159398	loop	.	Likely neutral	0.772018
1	209605586	C	T	6.3743e-05	out_of_loop-3p	.	Likely neutral	0.724711
1	209796790	T	C	0.000319448	rest_of_pre-miRNA-3p	.	Likely neutral	0.0511297
1	209796810	G	T	0.0124928	rest_of_pre-miRNA-3p	.	Likely neutral	0.0266755
1	209796831	A	G	0.000159775	rest_of_mature-5p	.	Likely neutral	0.0232193
1	212250980	G	A	3.18573e-05	rest_of_mature-5p	.	Likely neutral	0.0272527
1	212250982	T	A	3.18532e-05	rest_of_mature-5p	.	Likely neutral	0.0341748
1	212251001	C	T	3.18532e-05	rest_of_pre-miRNA-3p	.	Likely neutral	0.0331686
1	212251008	C	T	3.18613e-05	rest_of_pre-miRNA-3p	.	Likely neutral	0.0340144
1	212251009	T	C	3.18512e-05	rest_of_pre-miRNA-3p	.	Likely neutral	0.0283654
1	212251015	G	A	6.37146e-05	rest_of_pre-miRNA-3p	.	Likely neutral	0.0319752
1	212251020	G	A	6.37186e-05	rest_of_pre-miRNA-3p	.	Likely neutral	0.0271568
1	220291206	C	A	3.18735e-05	out_of_loop-3p	.	Likely neutral	0.0295259
1	220291253	A	T	3.20574e-05	loop	.	Likely neutral	0.0401277
1	220291265	A	C	3.21007e-05	rest_of_mature-5p	.	Likely neutral	0.940155
1	220291270	A	C	6.41972e-05	rest_of_mature-5p	.	Likely neutral	0.825319
1	220291285	G	A	6.42632e-05	out_of_loop-5p	.	Likely neutral	0.646568
1	220291292	A	G	0.00247398	out_of_loop-5p	.	Likely neutral	0.0297795
1	220291302	G	A	0.000739502	out_of_loop-5p	.	Likely neutral	0.0430295
1	220291556	G	A	0.000127453	rest_of_mature-5p	.	Likely neutral	0.975266
1	220291569	A	G	3.18492e-05	seed1-5p	.	Likely neutral	0.970263
1	220373912	T	C	3.18532e-05	seed-3p	.	Likely neutral	0.580605
1	220373922	G	A	0.000350564	loop	.	Likely neutral	0.0399394
1	220373933	A	G	6.36902e-05	rest_of_mature-5p	.	Likely neutral	0.48381
1	220373935	C	A	3.18573e-05	rest_of_mature-5p	.	Likely neutral	0.779191
1	220373943	C	G	0.00331379	rest_of_mature-5p	.	Likely neutral	0.219666
1	224444710	C	T	6.3674e-05	rest_of_pre-miRNA-3p	.	Likely neutral	0.0300803
1	224444720	A	C	3.18492e-05	rest_of_pre-miRNA-3p	.	Likely neutral	0.0272676
1	224444721	T	C	6.3674e-05	rest_of_pre-miRNA-3p	.	Likely neutral	0.028302
1	224444728	G	C	3.18451e-05	rest_of_pre-miRNA-3p	.	Likely neutral	0.0317347
1	224444732	G	T	3.18492e-05	rest_of_pre-miRNA-3p	.	Likely neutral	0.0297485
1	224444787	A	T	3.18573e-05	rest_of_pre-miRNA-5p	.	Likely neutral	0.030045
1	224444791	G	A	6.38325e-05	rest_of_pre-miRNA-5p	.	Likely neutral	0.0353079
1	224585948	C	T	3.18532e-05	seed-3p	.	Likely neutral	0.0680787
1	224585979	T	C	3.18573e-05	loop	.	Likely neutral	0.106432
1	224585989	T	C	3.18431e-05	loop	.	Likely neutral	0.0649521
1	224586002	C	T	3.1841e-05	rest_of_mature-5p	.	Likely neutral	0.0297789
1	226109790	G	T	3.18634e-05	rest_of_mature-3p	.	Likely neutral	0.0353013
1	226109800	G	A	6.37227e-05	seed-3p	.	Likely neutral	0.0224145
1	226109803	T	C	0.000159357	loop	.	Likely neutral	0.0218739
1	226109804	G	T	0.0354205	loop	.	Likely neutral	0.0270289
1	226109810	C	A	9.56145e-05	loop	.	Likely neutral	0.0259275
1	226109813	G	A	0.000255053	loop	.	Likely neutral	0.0233663
1	226109818	C	T	3.18512e-05	rest_of_mature-5p	.	Likely neutral	0.0289457
1	226109820	G	A	3.18674e-05	rest_of_mature-5p	.	Likely neutral	0.0219785
1	226109835	C	T	0.000509522	seed-5p	.	Likely neutral	0.0279243
1	228129295	C	T	9.60123e-05	out_of_loop-3p	.	Likely neutral	0.0235998
1	228129305	G	A	6.39182e-05	out_of_loop-3p	.	Likely neutral	0.0275778
1	228129313	G	A	0.00035209	rest_of_mature-3p	.	Likely neutral	0.0262535
1	228129328	C	G	3.20102e-05	seed-3p	.	Likely neutral	0.0273413
1	228129331	G	A	9.59877e-05	seed1-3p	.	Likely neutral	0.0268437
1	228129338	G	A	0.000128098	loop	.	Likely neutral	0.0425011
1	228129344	A	G	0.000160164	rest_of_mature-5p	.	Likely neutral	0.0280367
1	228129351	C	T	3.20451e-05	rest_of_mature-5p	.	Likely neutral	0.0256117
1	228129363	A	G	9.61477e-05	seed1-5p	.	Likely neutral	0.0278378
1	228284991	C	T	0.0891626	seed-5p	.	Likely neutral	0.0338643
1	228285009	A	G	3.18674e-05	loop	.	Likely neutral	0.0287366
1	228285034	C	T	9.55779e-05	rest_of_mature-3p	.	Likely neutral	0.0318608
1	228285035	G	A	3.18634e-05	rest_of_mature-3p	.	Likely neutral	0.140448
1	228584754	G	A	3.18898e-05	rest_of_mature-3p	.	Likely neutral	0.0244943
1	228584762	C	T	0.004689	seed-3p	.	Likely neutral	0.0256366
1	228584769	G	A	0.000127592	loop	.	Likely neutral	0.0220664
1	228584770	T	C	0.000159541	loop	.	Likely neutral	0.0223092
1	228584774	C	T	0.000127575	loop	.	Likely neutral	0.0219435
1	228584775	G	A	3.1904e-05	loop	.	Likely neutral	0.0239641
1	228649779	C	T	6.86153e-05	out_of_loop-5p	.	Likely neutral	0.0377003
1	228649786	A	G	3.44068e-05	seed-5p	.	Likely neutral	0.0310412
1	228649798	G	T	3.4571e-05	rest_of_mature-5p	.	Likely neutral	0.0256601
1	228649830	C	A	3.4167e-05	seed-3p	.	Likely neutral	0.0469879
1	228649832	A	C	0.000170625	seed-3p	.	Likely neutral	0.0338531
1	228649839	A	G	0.000101647	rest_of_mature-3p	.	Likely neutral	0.0240887
1	228649840	T	C	6.77736e-05	rest_of_mature-3p	.	Likely neutral	0.0330765
1	228649852	A	G	6.7595e-05	out_of_loop-3p	.	Likely neutral	0.0354073
1	231155581	C	T	0.000509554	rest_of_pre-miRNA-3p	.	Likely neutral	0.0487632
1	231155586	A	G	3.18512e-05	rest_of_pre-miRNA-3p	.	Likely neutral	0.146258
1	231155588	T	C	3.18613e-05	rest_of_mature-3p	.	Likely neutral	0.0333651
1	231155599	C	T	3.18471e-05	rest_of_mature-3p	.	Likely neutral	0.574487
1	231155616	G	A	0.000318492	rest_of_pre-miRNA-5p	.	Likely neutral	0.639262
1	231155632	C	T	3.1841e-05	rest_of_pre-miRNA-5p	.	Likely neutral	0.26613
1	233759935	A	T	0.000223157	rest_of_pre-miRNA-5p	.	Likely neutral	0.0319476
1	233759942	C	T	3.18532e-05	seed-3p	.	Likely neutral	0.0265249
1	233759955	G	A	0.000127405	rest_of_mature-3p	.	Likely neutral	0.0320293
1	234442225	G	A	3.18613e-05	seed-5p	.	Likely neutral	0.0483522
1	234442232	G	T	0.000159236	rest_of_mature-5p	.	Likely neutral	0.0405875
1	234442234	G	C	0.000254761	rest_of_mature-5p	.	Likely neutral	0.0415764
1	234442235	C	T	9.55292e-05	rest_of_mature-5p	.	Likely neutral	0.0415874
1	234442236	G	A	0.000286624	rest_of_mature-5p	.	Likely neutral	0.0399029
1	234442261	G	A	9.55353e-05	seed-3p	.	Likely neutral	0.033737
1	234442266	T	A	3.18532e-05	rest_of_mature-3p	.	Likely neutral	0.0371752
1	234442277	C	G	3.18431e-05	rest_of_mature-3p	.	Likely neutral	0.0362982
1	234442283	A	G	3.1841e-05	out_of_loop-3p	.	Likely neutral	0.0274449
1	235353349	A	G	3.18471e-05	out_of_loop-3p	.	Likely neutral	0.0449746
1	235353350	T	A	3.18939e-05	out_of_loop-3p	.	Likely neutral	0.0409967
1	235353350	T	C	3.18939e-05	out_of_loop-3p	.	Likely neutral	0.0352084
1	235353351	A	G	3.18471e-05	out_of_loop-3p	.	Likely neutral	0.065668
1	235353354	T	C	3.18613e-05	out_of_loop-3p	.	Likely neutral	0.0403985
1	235353372	G	A	3.18532e-05	seed-3p	.	Likely neutral	0.0373298
1	235353385	T	G	3.18756e-05	loop	.	Likely neutral	0.0330465
1	236016316	G	A	3.19101e-05	seed-3p	.	Likely neutral	0.0235178
1	236016344	T	C	0.000127494	rest_of_mature-5p	.	Likely neutral	0.0236965
1	236016348	T	G	3.18695e-05	rest_of_mature-5p	.	Likely neutral	0.022903
1	237634424	A	T	3.18552e-05	rest_of_pre-miRNA-5p	.	Likely neutral	0.0520952
1	237634428	G	A	3.1839e-05	rest_of_pre-miRNA-5p	.	Likely neutral	0.0237407
1	237634431	A	G	0.00958599	rest_of_pre-miRNA-5p	.	Likely neutral	0.0329557
1	237634437	C	T	3.18613e-05	rest_of_pre-miRNA-5p	.	Likely neutral	0.0493224
1	237634438	C	G	3.18431e-05	rest_of_pre-miRNA-5p	.	Likely neutral	0.0521813
1	237634473	G	A	3.18451e-05	rest_of_mature-3p	.	Likely neutral	0.0476366
1	237634484	G	T	6.36943e-05	rest_of_mature-3p	.	Likely neutral	0.04779
1	237634486	C	T	3.1841e-05	rest_of_pre-miRNA-3p	.	Likely neutral	0.0605295
1	237634487	G	A	6.36943e-05	rest_of_pre-miRNA-3p	.	Likely neutral	0.0544315
1	241295614	G	C	0.00124235	rest_of_pre-miRNA-5p	.	Likely neutral	0.0304986
1	241295617	G	A	0.0325069	rest_of_pre-miRNA-5p	.	Likely neutral	0.0298941
1	241295624	G	T	3.18492e-05	seed-3p	.	Likely neutral	0.0357244
1	241295628	T	C	0.000127429	rest_of_mature-3p	.	Likely neutral	0.0297768
1	247365273	C	T	3.21481e-05	rest_of_pre-miRNA-3p	.	Likely neutral	0.0502369
1	247365295	C	A	0.00159276	rest_of_pre-miRNA-3p	.	Likely neutral	0.0334915
1	247365307	G	A	3.18552e-05	rest_of_pre-miRNA-3p	.	Likely neutral	0.0365746
1	247365337	T	C	0.00197515	seed-5p	.	Likely neutral	0.0641928
1	249120584	C	T	0.00978954	seed-5p	.	Likely neutral	0.13895
1	249120591	G	T	0.000605674	rest_of_mature-5p	.	Likely neutral	0.0982881
1	249120603	G	T	0.000159388	loop	.	Likely neutral	0.126639
1	249120610	A	C	0.000733138	loop	.	Likely neutral	0.151394
1	249120621	T	G	3.18939e-05	seed-3p	.	Likely neutral	0.109901
1	249120631	C	A	0.0131914	rest_of_mature-3p	.	Likely neutral	0.122485
2	6114800	A	G	3.1835e-05	seed-5p	.	Likely neutral	0.0305852
2	6114802	C	A	3.1837e-05	rest_of_mature-5p	.	Likely neutral	0.036803
2	6114840	C	A	3.1841e-05	loop	.	Likely neutral	0.0278908
2	6114840	C	G	0.000891549	loop	.	Likely neutral	0.0266335
2	6114840	C	T	6.36821e-05	loop	.	Likely neutral	0.0339101
2	6114842	A	G	0.00089172	loop	.	Likely neutral	0.0297832
2	6114862	C	T	3.18431e-05	rest_of_mature-3p	.	Likely neutral	0.0369893
2	6790508	T	C	0.00235639	rest_of_pre-miRNA-5p	.	Likely neutral	0.0339168
2	6790509	T	C	0.00012734	rest_of_pre-miRNA-5p	.	Likely neutral	0.0349999
2	6790525	C	T	3.18512e-05	rest_of_pre-miRNA-5p	.	Likely neutral	0.0351328
2	6790535	T	C	3.18674e-05	rest_of_pre-miRNA-5p	.	Likely neutral	0.0325649
2	6790549	G	T	3.1839e-05	rest_of_pre-miRNA-5p	.	Likely neutral	0.039315
2	6790552	A	G	3.18431e-05	seed-3p	.	Likely neutral	0.0358857
2	6790554	G	A	6.36821e-05	seed-3p	.	Likely neutral	0.0324135
2	6790558	A	C	6.3674e-05	rest_of_mature-3p	.	Likely neutral	0.0335447
2	6790559	G	C	3.18451e-05	rest_of_mature-3p	.	Likely neutral	0.0364252
2	6790561	T	C	3.1835e-05	rest_of_mature-3p	.	Likely neutral	0.0347857
2	10332741	C	T	3.18857e-05	rest_of_pre-miRNA-3p	.	Likely neutral	0.0313207
2	10332755	C	G	9.56328e-05	rest_of_mature-3p	.	Likely neutral	0.0296334
2	10332779	G	A	3.18756e-05	rest_of_pre-miRNA-5p	.	Likely neutral	0.0690893
2	10332786	C	A	3.18796e-05	rest_of_pre-miRNA-5p	.	Likely neutral	0.0340411
2	11680759	A	G	0.00044569	rest_of_pre-miRNA-3p	.	Likely neutral	0.0500338
2	11680760	A	G	6.36699e-05	rest_of_pre-miRNA-3p	.	Likely neutral	0.0684203
2	11680765	A	G	3.1841e-05	rest_of_pre-miRNA-3p	.	Likely neutral	0.0395577
2	11680789	C	T	3.1835e-05	rest_of_mature-5p	.	Likely neutral	0.0245173
2	11907598	C	T	3.18573e-05	rest_of_pre-miRNA-5p	.	Likely neutral	0.0269621
2	11907602	A	G	3.18695e-05	rest_of_pre-miRNA-5p	.	Likely neutral	0.0266604
2	11907609	A	G	3.18471e-05	rest_of_pre-miRNA-5p	.	Likely neutral	0.0258634
2	11977099	C	G	0.000318654	rest_of_pre-miRNA-5p	.	Likely neutral	0.0373977
2	11977099	C	T	3.18654e-05	rest_of_pre-miRNA-5p	.	Likely neutral	0.0369024
2	12339268	G	A	0.000350497	seed-5p	.	Likely neutral	0.0297347
2	12339282	G	C	3.18492e-05	rest_of_mature-5p	.	Likely neutral	0.0302193
2	12339290	C	A	3.18573e-05	loop	.	Likely neutral	0.0268582
2	12339312	A	T	6.37186e-05	rest_of_mature-3p	.	Likely neutral	0.0352513
2	12339315	C	T	3.18492e-05	rest_of_mature-3p	.	Likely neutral	0.0304887
2	12339321	T	C	3.18492e-05	rest_of_mature-3p	.	Likely neutral	0.0260469
2	12877520	G	C	3.18512e-05	rest_of_mature-5p	.	Likely neutral	0.0494975
2	12877527	C	T	0.000191131	rest_of_pre-miRNA-3p	.	Likely neutral	0.0303619
2	12877559	C	T	3.18471e-05	rest_of_pre-miRNA-3p	.	Likely neutral	0.0253874
2	12877566	T	C	3.18431e-05	rest_of_pre-miRNA-3p	.	Likely neutral	0.0385331
2	19548192	C	G	3.19285e-05	out_of_loop-5p	.	Likely neutral	0.0256609
2	19548199	G	A	3.19346e-05	out_of_loop-5p	.	Likely neutral	0.0266114
2	19548217	C	T	3.19387e-05	rest_of_mature-5p	.	Likely neutral	0.0481151
2	19548218	G	C	6.38407e-05	rest_of_mature-5p	.	Likely neutral	0.0237039
2	19548224	T	A	3.19264e-05	loop	.	Likely neutral	0.0568182
2	19548256	C	T	3.19673e-05	rest_of_mature-3p	.	Likely neutral	0.0222404
2	25551509	G	C	3.18634e-05	out_of_loop-3p	.	Likely neutral	0.734989
2	25551529	C	T	3.18654e-05	rest_of_mature-3p	.	Likely neutral	0.661147
2	25551548	C	T	3.18613e-05	loop	.	Likely neutral	0.658567
2	25551550	C	A	3.18532e-05	loop	.	Likely neutral	0.679483
2	25551554	A	C	3.18817e-05	loop	.	Likely neutral	0.670532
2	25551556	A	G	0.000191241	loop	.	Likely neutral	0.522095
2	25551563	C	T	3.18613e-05	rest_of_mature-5p	.	Likely neutral	0.294838
2	25551564	G	A	3.18674e-05	rest_of_mature-5p	.	Likely neutral	0.445602
2	25551567	G	A	3.18756e-05	rest_of_mature-5p	.	Likely neutral	0.653899
2	25551583	C	G	6.37146e-05	out_of_loop-5p	.	Likely neutral	0.677829
2	25551583	C	T	3.18573e-05	out_of_loop-5p	.	Likely neutral	0.677378
2	25551588	T	C	6.37592e-05	out_of_loop-5p	.	Likely neutral	0.0976204
2	28219260	G	T	3.1837e-05	rest_of_pre-miRNA-5p	.	Likely neutral	0.0674681
2	28219282	C	G	9.55231e-05	rest_of_pre-miRNA-5p	.	Likely neutral	0.0291257
2	28219282	C	T	3.1841e-05	rest_of_pre-miRNA-5p	.	Likely neutral	0.0325874
2	28219313	A	G	3.1837e-05	rest_of_pre-miRNA-3p	.	Likely neutral	0.0324742
2	32757307	C	G	3.19203e-05	rest_of_pre-miRNA-3p	.	Likely neutral	0.0482015
2	32757307	C	T	3.19203e-05	rest_of_pre-miRNA-3p	.	Likely neutral	0.0327965
2	32757311	C	T	0.000223442	rest_of_pre-miRNA-3p	.	Likely neutral	0.0296412
2	32860335	C	T	0.000223585	rest_of_pre-miRNA-5p	.	Likely neutral	0.0353759
2	32860336	G	A	3.19468e-05	rest_of_pre-miRNA-5p	.	Likely neutral	0.0307393
2	32860344	C	A	3.19428e-05	rest_of_pre-miRNA-5p	.	Likely neutral	0.0345751
2	32860383	A	G	3.18898e-05	rest_of_mature-3p	.	Likely neutral	0.0268851
2	32860384	T	C	0.00293255	rest_of_mature-3p	.	Likely neutral	0.0271846
2	33643583	G	A	3.19387e-05	rest_of_pre-miRNA-5p	.	Likely neutral	0.0393267
2	33643599	C	G	0.000191534	rest_of_mature-5p	.	Likely neutral	0.0343967
2	33643599	C	T	6.38447e-05	rest_of_mature-5p	.	Likely neutral	0.0361699
2	33643600	G	A	0.000894912	rest_of_mature-5p	.	Likely neutral	0.0389568
2	33643606	C	T	0.000127616	rest_of_pre-miRNA-3p	.	Likely neutral	0.0324873
2	33643607	G	A	0.000159775	rest_of_pre-miRNA-3p	.	Likely neutral	0.0296122
2	33643611	C	A	3.18878e-05	rest_of_pre-miRNA-3p	.	Likely neutral	0.0392397
2	33643631	A	G	0.000159459	rest_of_pre-miRNA-3p	.	Likely neutral	0.0370304
2	35696481	G	A	6.36862e-05	rest_of_pre-miRNA-5p	.	Likely neutral	0.0362103
2	35696483	T	C	3.18431e-05	rest_of_pre-miRNA-5p	.	Likely neutral	0.0341121
2	35696518	C	T	0.000159317	rest_of_pre-miRNA-5p	.	Likely neutral	0.037249
2	35696519	G	A	0.0748072	seed1-3p	.	Likely neutral	0.0293658
2	35696524	C	T	6.3743e-05	seed-3p	.	Likely neutral	0.0349041
2	35696530	T	C	3.18593e-05	rest_of_mature-3p	.	Likely neutral	0.0331287
2	35696532	A	G	0.00601796	rest_of_mature-3p	.	Likely neutral	0.0340938
2	47604819	A	G	3.19632e-05	rest_of_pre-miRNA-5p	.	Likely neutral	0.0251426
2	47604824	C	T	6.39345e-05	rest_of_pre-miRNA-5p	.	Likely neutral	0.0234684
2	47604827	C	A	3.1998e-05	rest_of_pre-miRNA-5p	.	Likely neutral	0.0235716
2	47604828	T	G	3.19754e-05	rest_of_pre-miRNA-5p	.	Likely neutral	0.0248665
2	47604831	A	T	3.20123e-05	seed-5p	.	Likely neutral	0.0240279
2	47604856	T	C	0.012135	rest_of_pre-miRNA-3p	.	Likely neutral	0.0225505
2	47604865	A	G	0.000448316	rest_of_pre-miRNA-3p	.	Likely neutral	0.0239148
2	47604880	A	G	3.20801e-05	rest_of_pre-miRNA-3p	.	Likely neutral	0.0291435
2	47604886	T	G	3.20492e-05	rest_of_pre-miRNA-3p	.	Likely neutral	0.0265979
2	47604893	T	C	0.000160226	rest_of_pre-miRNA-3p	.	Likely neutral	0.0236988
2	47604905	T	G	3.20328e-05	rest_of_pre-miRNA-3p	.	Likely neutral	0.0237918
2	49286745	G	T	3.18613e-05	seed-5p	.	Likely neutral	0.0222454
2	49286752	G	A	9.55901e-05	rest_of_mature-5p	.	Likely neutral	0.0251083
2	49286762	C	T	0.000127559	rest_of_mature-5p	.	Likely neutral	0.0273629
2	49286764	A	G	6.37471e-05	rest_of_pre-miRNA-3p	.	Likely neutral	0.0234549
2	52929661	G	A	3.18695e-05	rest_of_pre-miRNA-3p	.	Likely neutral	0.034049
2	52929663	T	A	3.18796e-05	rest_of_pre-miRNA-3p	.	Likely neutral	0.0285143
2	52929666	A	G	3.18674e-05	rest_of_pre-miRNA-3p	.	Likely neutral	0.0403076
2	52929691	A	G	0.0142721	rest_of_pre-miRNA-3p	.	Likely neutral	0.0405417
2	52929692	T	C	9.55779e-05	rest_of_pre-miRNA-3p	.	Likely neutral	0.032035
2	52929698	G	A	3.18613e-05	rest_of_pre-miRNA-3p	.	Likely neutral	0.038004
2	52929707	G	A	0.00305869	rest_of_pre-miRNA-3p	.	Likely neutral	0.0300106
2	52929718	A	G	3.18552e-05	rest_of_pre-miRNA-3p	.	Likely neutral	0.0300881
2	52929739	C	T	3.18613e-05	rest_of_mature-5p	.	Likely neutral	0.0393706
2	52929743	G	C	0.000222973	seed-5p	.	Likely neutral	0.0339843
2	52929745	C	T	0.00012747	seed-5p	.	Likely neutral	0.0291918
2	52929752	C	T	3.18735e-05	rest_of_pre-miRNA-5p	.	Likely neutral	0.044582
2	54076259	T	G	3.1837e-05	out_of_loop-3p	.	Likely neutral	0.245291
2	54076263	T	A	3.18634e-05	out_of_loop-3p	.	Likely neutral	0.829461
2	54076276	C	T	0.000127413	rest_of_mature-3p	.	Likely neutral	0.0290752
2	54076307	A	G	3.18451e-05	rest_of_mature-5p	.	Likely neutral	0.0307062
2	54076310	A	G	9.55414e-05	rest_of_mature-5p	.	Likely neutral	0.0321933
2	54076326	T	C	0.00700548	seed-5p	.	Likely neutral	0.0287398
2	56210108	T	C	3.1837e-05	rest_of_pre-miRNA-3p	.	Likely neutral	0.988057
2	56210130	A	G	9.55171e-05	rest_of_pre-miRNA-3p	.	Likely neutral	0.980487
2	56210140	G	A	0.0136314	rest_of_pre-miRNA-3p	.	Likely neutral	0.979142
2	56210164	T	C	3.1841e-05	rest_of_mature-5p	.	Likely neutral	0.98549
2	56210168	T	C	0.000286588	rest_of_mature-5p	.	Likely neutral	0.985379
2	56210180	T	A	3.1837e-05	rest_of_pre-miRNA-5p	.	Likely neutral	0.878992
2	56210190	A	G	3.1841e-05	rest_of_pre-miRNA-5p	.	Likely neutral	0.980678
2	56210198	G	A	3.18532e-05	rest_of_pre-miRNA-5p	.	Likely neutral	0.595968
2	56210207	A	G	0.0113093	rest_of_pre-miRNA-5p	.	Likely neutral	0.0861171
2	56210210	C	G	3.18512e-05	rest_of_pre-miRNA-5p	.	Likely neutral	0.0405038
2	56216086	C	T	3.1839e-05	out_of_loop-3p	.	Likely neutral	0.920395
2	56216087	G	A	9.55171e-05	out_of_loop-3p	.	Likely neutral	0.0321641
2	56216090	A	T	0.07745	out_of_loop-3p	.	Likely neutral	0.486172
2	56216092	G	A	0.000286606	out_of_loop-3p	.	Likely neutral	0.97797
2	56216103	T	C	3.1837e-05	out_of_loop-3p	.	Likely neutral	0.959113
2	56216156	C	G	0.000159266	rest_of_mature-5p	.	Likely neutral	0.985423
2	56216193	T	A	6.37105e-05	out_of_loop-5p	.	Likely neutral	0.911035
2	56227871	G	A	6.37308e-05	rest_of_mature-3p	.	Likely neutral	0.0788334
2	56227886	T	C	3.18532e-05	loop	.	Likely neutral	0.978156
2	56227890	T	C	3.18552e-05	loop	.	Likely neutral	0.866405
2	56227891	C	T	0.000159327	loop	.	Likely neutral	0.752206
2	56227895	G	A	3.18573e-05	loop	.	Likely neutral	0.831247
2	56227922	C	T	6.37105e-05	out_of_loop-5p	.	Likely neutral	0.927325
2	60614542	A	C	3.18715e-05	rest_of_pre-miRNA-5p	.	Likely neutral	0.0289733
2	60614556	G	T	0.000159256	rest_of_pre-miRNA-5p	.	Likely neutral	0.0321583
2	60614559	T	A	0.000191083	rest_of_pre-miRNA-5p	.	Likely neutral	0.0387577
2	60614565	C	T	6.36983e-05	rest_of_pre-miRNA-5p	.	Likely neutral	0.033953
2	62433003	G	A	0.00359896	rest_of_pre-miRNA-5p	.	Likely neutral	0.043573
2	62433006	G	A	3.1841e-05	rest_of_pre-miRNA-5p	.	Likely neutral	0.0361224
2	62433030	C	T	0.000669003	rest_of_mature-3p	.	Likely neutral	0.0405655
2	62433037	G	T	3.18492e-05	rest_of_mature-3p	.	Likely neutral	0.0296474
2	62433041	G	C	3.18552e-05	rest_of_pre-miRNA-3p	.	Likely neutral	0.0245827
2	62433047	G	A	0.000159276	rest_of_pre-miRNA-3p	.	Likely neutral	0.031183
2	62433052	T	G	3.18634e-05	rest_of_pre-miRNA-3p	.	Likely neutral	0.0333889
2	64567881	T	C	3.33222e-05	out_of_loop-3p	.	Likely neutral	0.0328779
2	64567892	C	T	3.37064e-05	out_of_loop-3p	.	Likely neutral	0.0381736
2	64567906	T	C	3.43572e-05	rest_of_mature-3p	.	Likely neutral	0.0388875
2	64567906	T	C	3.43572e-05	seed-5p	.	Likely neutral	0.0388875
2	64567916	C	A	0.00148717	seed-3p	.	Likely neutral	0.0464514
2	64567916	C	A	0.00148717	rest_of_mature-5p	.	Likely neutral	0.0464514
2	64567927	C	G	0.000102761	loop	.	Likely neutral	0.0456304
2	64567927	C	G	0.000102761	loop	.	Likely neutral	0.0456304
2	64567939	T	G	3.45304e-05	loop	.	Likely neutral	0.0331376
2	64567939	T	G	3.45304e-05	loop	.	Likely neutral	0.0331376
2	64567951	G	T	3.45781e-05	rest_of_mature-5p	.	Likely neutral	0.0340158
2	64567951	G	T	3.45781e-05	rest_of_mature-3p	.	Likely neutral	0.0340158
2	64567976	G	C	0.000270654	out_of_loop-5p	.	Likely neutral	0.041358
2	64752654	A	T	3.18532e-05	seed1-5p	.	Likely neutral	0.0424771
2	64752698	G	T	3.18552e-05	rest_of_pre-miRNA-3p	.	Likely neutral	0.0292838
2	66585381	C	T	3.18817e-05	out_of_loop-3p	.	Likely neutral	0.0383111
2	66585393	C	T	0.00535168	rest_of_mature-3p	.	Likely neutral	0.0367176
2	66585409	G	T	9.56267e-05	seed-3p	.	Likely neutral	0.0392687
2	66585429	C	T	3.18674e-05	rest_of_mature-5p	.	Likely neutral	0.0365998
2	66585456	T	C	0.000127413	out_of_loop-5p	.	Likely neutral	0.0338868
2	69330818	T	A	0.00149672	out_of_loop-5p	.	Likely neutral	0.0312891
2	69330824	G	A	0.00149653	seed-5p	.	Likely neutral	0.0261625
2	69330825	A	T	0.00149662	seed-5p	.	Likely neutral	0.0296393
2	69330865	G	A	0.000414092	seed-3p	.	Likely neutral	0.672686
2	69330866	C	T	3.18492e-05	seed-3p	.	Likely neutral	0.399816
2	69330870	C	T	6.37105e-05	rest_of_mature-3p	.	Likely neutral	0.04371
2	69330871	G	A	6.36902e-05	rest_of_mature-3p	.	Likely neutral	0.0268283
2	70480051	C	A	0.00654701	rest_of_pre-miRNA-3p	.	Likely neutral	0.0350688
2	70480062	C	T	0.00596263	rest_of_pre-miRNA-3p	.	Likely neutral	0.0455803
2	70480066	G	T	3.18878e-05	rest_of_mature-3p	.	Likely neutral	0.0364896
2	70480082	C	T	3.18939e-05	seed-3p	.	Likely neutral	0.0359702
2	70480123	C	T	0.000573504	rest_of_pre-miRNA-5p	.	Likely neutral	0.0365294
2	70480126	C	T	3.19305e-05	rest_of_pre-miRNA-5p	.	Likely neutral	0.0369755
2	70480127	G	A	6.37999e-05	rest_of_pre-miRNA-5p	.	Likely neutral	0.0387296
2	75317939	C	G	3.1904e-05	out_of_loop-5p	.	Likely neutral	0.0249604
2	75317941	G	A	3.18918e-05	out_of_loop-5p	.	Likely neutral	0.023116
2	75317950	A	G	6.38081e-05	out_of_loop-5p	.	Likely neutral	0.024747
2	75317953	G	A	3.18939e-05	out_of_loop-5p	.	Likely neutral	0.0225924
2	75317961	C	T	3.19203e-05	out_of_loop-5p	.	Likely neutral	0.0231104
2	75317963	A	G	3.18939e-05	seed-5p	.	Likely neutral	0.0259112
2	75317980	G	A	6.38529e-05	rest_of_mature-5p	.	Likely neutral	0.0217222
2	79876427	G	T	0.00149662	rest_of_pre-miRNA-3p	.	Likely neutral	0.0315503
2	79876428	T	C	3.18431e-05	rest_of_pre-miRNA-3p	.	Likely neutral	0.0321052
2	79876440	C	T	6.36862e-05	rest_of_pre-miRNA-3p	.	Likely neutral	0.0321667
2	79876452	A	G	3.18512e-05	rest_of_pre-miRNA-3p	.	Likely neutral	0.0266012
2	79876467	T	C	3.18451e-05	rest_of_mature-5p	.	Likely neutral	0.0248186
2	80093663	T	C	3.18512e-05	rest_of_pre-miRNA-3p	.	Likely neutral	0.0258491
2	80093665	A	G	3.18573e-05	rest_of_pre-miRNA-3p	.	Likely neutral	0.0404476
2	80093689	C	T	3.18492e-05	rest_of_mature-5p	.	Likely neutral	0.0317419
2	80093694	T	C	3.18451e-05	seed-5p	.	Likely neutral	0.0328243
2	86010736	G	A	0.000127535	rest_of_pre-miRNA-3p	.	Likely neutral	0.0329312
2	86010764	G	T	6.37633e-05	rest_of_pre-miRNA-3p	.	Likely neutral	0.0365896
2	86010770	C	T	0.0132292	rest_of_pre-miRNA-3p	.	Likely neutral	0.0305925
2	86010771	G	C	3.18735e-05	rest_of_pre-miRNA-3p	.	Likely neutral	0.0274985
2	86010782	C	G	0.0581618	rest_of_mature-5p	.	Likely neutral	0.0273204
2	86010789	G	A	6.37186e-05	rest_of_mature-5p	.	Likely neutral	0.0323438
2	86010798	A	T	3.18471e-05	seed1-5p	.	Likely neutral	0.0383537
2	86420158	T	G	0.000714843	rest_of_pre-miRNA-3p	.	Likely neutral	0.0237115
2	86420171	A	G	0.000196143	rest_of_mature-3p	.	Likely neutral	0.0276491
2	86420173	T	C	0.000262158	rest_of_mature-3p	.	Likely neutral	0.0384786
2	86420201	G	C	0.00516272	rest_of_pre-miRNA-5p	.	Likely neutral	0.028542
2	86420203	A	C	3.26691e-05	rest_of_pre-miRNA-5p	.	Likely neutral	0.033225
2	86420206	G	C	6.55265e-05	rest_of_pre-miRNA-5p	.	Likely neutral	0.032826
2	87421912	C	T	0.000280112	rest_of_pre-miRNA-5p	.	Likely neutral	0.0297706
2	87421955	C	T	5.43419e-05	seed-3p	.	Likely neutral	0.0392661
2	87421965	C	T	0.000167261	rest_of_mature-3p	.	Likely neutral	0.0534187
2	87421975	C	T	5.57227e-05	rest_of_pre-miRNA-3p	.	Likely neutral	0.0325308
2	87421977	T	G	5.52242e-05	rest_of_pre-miRNA-3p	.	Likely neutral	0.0687004
2	87421979	G	C	5.53036e-05	rest_of_pre-miRNA-3p	.	Likely neutral	0.0454522
2	87929282	A	G	3.2975e-05	rest_of_pre-miRNA-5p	.	Likely neutral	0.0360256
2	87929293	C	A	3.32248e-05	rest_of_mature-5p	.	Likely neutral	0.0384598
2	88382060	C	G	3.1841e-05	rest_of_mature-3p	.	Likely neutral	0.0302405
2	88382064	A	T	3.18451e-05	seed-3p	.	Likely neutral	0.0328334
2	88382067	G	C	0.000191095	seed-3p	.	Likely neutral	0.0404061
2	88382076	G	A	6.36862e-05	rest_of_pre-miRNA-5p	.	Likely neutral	0.0306745
2	88382077	G	C	6.37024e-05	rest_of_pre-miRNA-5p	.	Likely neutral	0.0268253
2	88382078	C	T	0.00031841	rest_of_pre-miRNA-5p	.	Likely neutral	0.0299466
2	88382082	T	C	6.37024e-05	rest_of_pre-miRNA-5p	.	Likely neutral	0.0475115
2	88382084	G	C	0.000127413	rest_of_pre-miRNA-5p	.	Likely neutral	0.0293802
2	88382086	C	G	0.000159357	rest_of_pre-miRNA-5p	.	Likely neutral	0.0366524
2	88382086	C	T	0.0518868	rest_of_pre-miRNA-5p	.	Likely neutral	0.0342483
2	88382103	C	A	6.36943e-05	rest_of_pre-miRNA-5p	.	Likely neutral	0.0277049
2	88382103	C	T	3.18471e-05	rest_of_pre-miRNA-5p	.	Likely neutral	0.0268227
2	89111886	C	T	3.18532e-05	rest_of_pre-miRNA-5p	.	Likely neutral	0.0318757
2	89111889	A	G	6.37024e-05	rest_of_pre-miRNA-5p	.	Likely neutral	0.0396594
2	89111901	A	C	3.18837e-05	rest_of_pre-miRNA-5p	.	Likely neutral	0.0318772
2	89111901	A	G	3.18837e-05	rest_of_pre-miRNA-5p	.	Likely neutral	0.0342887
2	89111904	C	G	3.18532e-05	rest_of_pre-miRNA-5p	.	Likely neutral	0.0328715
2	89111918	C	T	3.18451e-05	rest_of_pre-miRNA-5p	.	Likely neutral	0.0261488
2	89111919	G	A	3.18512e-05	rest_of_pre-miRNA-5p	.	Likely neutral	0.0349513
2	89111931	C	T	0.000254793	rest_of_pre-miRNA-5p	.	Likely neutral	0.0359129
2	89111948	G	A	3.18451e-05	rest_of_mature-3p	.	Likely neutral	0.0333442
2	89111950	A	C	3.18451e-05	rest_of_mature-3p	.	Likely neutral	0.0342191
2	89111950	A	G	0.000254761	rest_of_mature-3p	.	Likely neutral	0.0343027
2	89111962	G	A	3.1841e-05	rest_of_pre-miRNA-3p	.	Likely neutral	0.035079
2	89111966	G	A	6.36983e-05	rest_of_pre-miRNA-3p	.	Likely neutral	0.0381292
2	89111967	G	C	3.18532e-05	rest_of_pre-miRNA-3p	.	Likely neutral	0.0377147
2	97464023	C	T	6.3743e-05	out_of_loop-5p	.	Likely neutral	0.030025
2	97464043	G	C	3.18695e-05	rest_of_mature-5p	.	Likely neutral	0.0265023
2	97464057	C	T	0.00258241	loop	.	Likely neutral	0.0300492
2	101925953	C	A	3.18735e-05	rest_of_pre-miRNA-3p	.	Likely neutral	0.0299303
2	101925967	A	C	3.18573e-05	rest_of_pre-miRNA-3p	.	Likely neutral	0.029456
2	101925975	G	A	0.0022946	rest_of_pre-miRNA-3p	.	Likely neutral	0.0265761
2	103048780	C	T	0.0670466	rest_of_mature-5p	.	Likely neutral	0.0307476
2	103048806	T	C	3.19448e-05	rest_of_mature-3p	.	Likely neutral	0.034175
2	109757957	C	T	3.18634e-05	rest_of_mature-3p	.	Likely neutral	0.0299001
2	109758014	C	T	6.37186e-05	rest_of_pre-miRNA-5p	.	Likely neutral	0.0396589
2	109758044	A	T	3.18552e-05	rest_of_pre-miRNA-5p	.	Likely neutral	0.0370018
2	109930027	G	T	3.1841e-05	rest_of_pre-miRNA-3p	.	Likely neutral	0.0399004
2	109930028	A	C	3.18471e-05	rest_of_pre-miRNA-3p	.	Likely neutral	0.0328975
2	109930029	C	T	0.000286606	rest_of_pre-miRNA-3p	.	Likely neutral	0.04512
2	109930052	G	A	0.00111429	seed1-3p	.	Likely neutral	0.0379322
2	109930069	C	T	0.000668577	rest_of_pre-miRNA-5p	.	Likely neutral	0.0328574
2	109930075	G	A	3.18309e-05	rest_of_pre-miRNA-5p	.	Likely neutral	0.0391675
2	109930076	C	T	0.00124148	rest_of_pre-miRNA-5p	.	Likely neutral	0.0360454
2	109930077	A	C	3.1835e-05	rest_of_pre-miRNA-5p	.	Likely neutral	0.0420394
2	109930078	G	C	3.1835e-05	rest_of_pre-miRNA-5p	.	Likely neutral	0.0406811
2	110827588	C	T	3.19407e-05	rest_of_pre-miRNA-3p	.	Likely neutral	0.0313623
2	110827594	G	C	3.19693e-05	rest_of_mature-5p	.	Likely neutral	0.0298001
2	112078617	T	A	3.51198e-05	rest_of_pre-miRNA-3p	.	Likely neutral	0.0294703
2	112528638	G	A	3.31807e-05	rest_of_pre-miRNA-3p	.	Likely neutral	0.0451132
2	112528639	C	T	9.97473e-05	rest_of_pre-miRNA-3p	.	Likely neutral	0.0340446
2	112528650	T	C	3.35841e-05	rest_of_mature-3p	.	Likely neutral	0.0320906
2	112528651	T	A	3.36338e-05	rest_of_mature-3p	.	Likely neutral	0.0305301
2	112528666	C	T	3.40483e-05	seed-3p	.	Likely neutral	0.0290381
2	112528671	A	T	6.84978e-05	rest_of_pre-miRNA-5p	.	Likely neutral	0.0421351
2	112528701	T	G	3.45471e-05	rest_of_pre-miRNA-5p	.	Likely neutral	0.0328822
2	112528711	C	A	0.000136649	rest_of_pre-miRNA-5p	.	Likely neutral	0.030329
2	114340593	A	G	3.18329e-05	rest_of_mature-3p	.	Likely neutral	0.0233648
2	114340597	C	T	3.1835e-05	seed-3p	.	Likely neutral	0.0231274
2	114478870	G	A	3.23729e-05	out_of_loop-3p	.	Likely neutral	0.0302683
2	114478891	C	T	0.00294289	seed-3p	.	Likely neutral	0.0302052
2	114478895	C	A	3.23834e-05	seed-3p	.	Likely neutral	0.0312976
2	114478923	C	T	0.00874296	rest_of_mature-5p	.	Likely neutral	0.0324153
2	114478942	C	G	3.23311e-05	out_of_loop-5p	.	Likely neutral	0.0334664
2	114478945	T	G	6.45536e-05	out_of_loop-5p	.	Likely neutral	0.0287902
2	128181116	G	A	0.00204056	out_of_loop-3p	.	Likely neutral	0.0258565
2	128181117	C	A	0.00204004	out_of_loop-3p	.	Likely neutral	0.0489684
2	128181117	C	T	9.56267e-05	out_of_loop-3p	.	Likely neutral	0.0377816
2	128181122	G	A	0.000255021	rest_of_mature-3p	.	Likely neutral	0.0335771
2	128181143	G	C	3.18837e-05	seed-3p	.	Likely neutral	0.034396
2	128181146	C	A	6.37592e-05	loop	.	Likely neutral	0.0373711
2	128181155	C	G	3.18796e-05	loop	.	Likely neutral	0.0303124
2	128181159	A	G	3.19081e-05	loop	.	Likely neutral	0.039525
2	132248733	C	A	3.18715e-05	rest_of_pre-miRNA-3p	.	Likely neutral	0.0863821
2	132248740	C	A	3.18654e-05	rest_of_pre-miRNA-3p	.	Likely neutral	0.0506387
2	132248740	C	G	0.00305908	rest_of_pre-miRNA-3p	.	Likely neutral	0.048191
2	132248740	C	T	6.37308e-05	rest_of_pre-miRNA-3p	.	Likely neutral	0.0508842
2	132248764	G	C	3.18634e-05	rest_of_pre-miRNA-3p	.	Likely neutral	0.0556121
2	132248797	C	T	0.000159327	seed-5p	.	Likely neutral	0.0527198
2	133014557	G	T	3.67999e-05	seed-3p	.	Likely neutral	0.0275469
2	133014581	G	A	3.1835e-05	rest_of_pre-miRNA-5p	.	Likely neutral	0.0312362
2	133014625	G	T	3.1835e-05	rest_of_pre-miRNA-5p	.	Likely neutral	0.031493
2	134884696	C	A	3.19142e-05	out_of_loop-5p	.	Likely neutral	0.0265204
2	134884696	C	T	3.19142e-05	out_of_loop-5p	.	Likely neutral	0.0276661
2	134884697	G	C	0.0854602	out_of_loop-5p	.	Likely neutral	0.024779
2	134884716	G	C	9.57426e-05	rest_of_mature-5p	.	Likely neutral	0.0319626
2	134884737	C	A	0.00399259	loop	.	Likely neutral	0.0332219
2	134884754	C	A	0.000382922	rest_of_mature-3p	.	Likely neutral	0.0286627
2	134884755	T	A	3.19061e-05	rest_of_mature-3p	.	Likely neutral	0.0284868
2	135615390	T	C	3.32381e-05	seed1-5p	.	Likely neutral	0.026987
2	135615399	A	G	3.31609e-05	rest_of_mature-5p	.	Likely neutral	0.0296961
2	135615400	T	C	3.31961e-05	rest_of_mature-5p	.	Likely neutral	0.0338514
2	136423011	A	G	9.56145e-05	loop	.	Likely neutral	0.925113
2	136423011	A	T	3.18715e-05	loop	.	Likely neutral	0.944043
2	141344225	A	G	3.18593e-05	loop	.	Likely neutral	0.0321762
2	141344226	A	G	6.37064e-05	loop	.	Likely neutral	0.0430063
2	141344242	C	T	3.18532e-05	rest_of_mature-5p	.	Likely neutral	0.0360234
2	141344250	G	A	3.18573e-05	seed-5p	.	Likely neutral	0.0368303
2	152224878	G	C	4.09132e-05	rest_of_pre-miRNA-5p	.	Likely neutral	0.0326668
2	152224878	G	C	4.09132e-05	seed1-3p	.	Likely neutral	0.0326668
2	152224881	T	G	4.05515e-05	rest_of_pre-miRNA-5p	.	Likely neutral	0.0340016
2	152224881	T	G	4.05515e-05	rest_of_pre-miRNA-5p	.	Likely neutral	0.0340016
2	152224899	A	G	8.08277e-05	seed-3p	.	Likely neutral	0.0477448
2	152224899	A	G	8.08277e-05	rest_of_pre-miRNA-5p	.	Likely neutral	0.0477448
2	152224907	A	G	8.01796e-05	rest_of_mature-3p	.	Likely neutral	0.0326674
2	152224907	A	G	8.01796e-05	rest_of_pre-miRNA-5p	.	Likely neutral	0.0326674
2	152224923	G	A	3.86488e-05	rest_of_pre-miRNA-3p	.	Likely neutral	0.0321511
2	152224923	G	A	3.86488e-05	rest_of_pre-miRNA-5p	.	Likely neutral	0.0321511
2	160043354	G	C	6.36821e-05	seed-5p	.	Likely neutral	0.0772883
2	160043405	G	A	3.18512e-05	rest_of_mature-3p	.	Likely neutral	0.492874
2	161264327	G	T	3.75799e-05	rest_of_pre-miRNA-3p	.	Likely neutral	0.254763
2	161264353	C	G	3.77131e-05	rest_of_pre-miRNA-5p	.	Likely neutral	0.464088
2	161264355	G	A	0.00131589	rest_of_pre-miRNA-5p	.	Likely neutral	0.570773
2	161264366	G	A	0.000979284	rest_of_pre-miRNA-5p	.	Likely neutral	0.51506
2	161264367	G	A	7.55687e-05	rest_of_pre-miRNA-5p	.	Likely neutral	0.64607
2	161264371	A	G	0.00037968	rest_of_pre-miRNA-5p	.	Likely neutral	0.556525
2	161264377	G	A	7.62369e-05	rest_of_pre-miRNA-5p	.	Likely neutral	0.547306
2	161264380	G	A	7.62311e-05	rest_of_pre-miRNA-5p	.	Likely neutral	0.502783
2	161264393	C	T	0.000114881	rest_of_pre-miRNA-5p	.	Likely neutral	0.186174
2	169439479	T	C	3.18431e-05	rest_of_mature-5p	.	Likely neutral	0.0298053
2	169439488	A	G	3.1841e-05	loop	.	Likely neutral	0.0359496
2	169439499	A	G	3.18431e-05	seed1-3p	.	Likely neutral	0.0293094
2	169439507	A	C	3.18431e-05	rest_of_mature-3p	.	Likely neutral	0.0311412
2	169439508	C	A	3.18471e-05	rest_of_mature-3p	.	Likely neutral	0.0295983
2	169439522	C	T	3.18593e-05	out_of_loop-3p	.	Likely neutral	0.0329054
2	176032363	T	G	6.37389e-05	rest_of_pre-miRNA-3p	.	Likely neutral	0.12413
2	176032371	G	T	0.00047789	rest_of_mature-3p	.	Likely neutral	0.26215
2	176032376	G	A	0.0306226	rest_of_mature-3p	.	Likely neutral	0.0986788
2	176032380	T	C	3.18654e-05	rest_of_mature-3p	.	Likely neutral	0.127508
2	176032384	T	C	0.00401453	seed-3p	.	Likely neutral	0.117064
2	176032386	C	A	3.18695e-05	seed-3p	.	Likely neutral	0.117699
2	176032388	C	A	0.00028677	seed-3p	.	Likely neutral	0.109385
2	176032388	C	T	3.18634e-05	seed-3p	.	Likely neutral	0.112072
2	176032396	T	C	3.18878e-05	rest_of_pre-miRNA-5p	.	Likely neutral	0.120785
2	176032408	C	A	6.37471e-05	rest_of_pre-miRNA-5p	.	Likely neutral	0.108407
2	176032409	G	T	6.37389e-05	rest_of_pre-miRNA-5p	.	Likely neutral	0.107219
2	176032417	G	A	6.37349e-05	rest_of_pre-miRNA-5p	.	Likely neutral	0.113355
2	176032427	C	A	9.55962e-05	rest_of_pre-miRNA-5p	.	Likely neutral	0.136112
2	176032436	G	A	3.18593e-05	rest_of_pre-miRNA-5p	.	Likely neutral	0.111671
2	176032437	T	C	3.19326e-05	rest_of_pre-miRNA-5p	.	Likely neutral	0.130192
2	177015056	A	G	3.18532e-05	out_of_loop-5p	.	Likely neutral	0.937639
2	177015082	G	A	6.37349e-05	loop	.	Likely neutral	0.813684
2	177015138	T	A	6.37146e-05	out_of_loop-3p	.	Likely neutral	0.938196
2	177015139	C	T	6.37024e-05	out_of_loop-3p	.	Likely neutral	0.930347
2	177053580	C	A	6.38203e-05	rest_of_mature-5p	.	Likely neutral	0.0821281
2	177053591	T	C	3.19101e-05	rest_of_pre-miRNA-3p	.	Likely neutral	0.41732
2	177053592	C	T	3.18918e-05	rest_of_pre-miRNA-3p	.	Likely neutral	0.0695667
2	177053595	C	T	3.18898e-05	rest_of_pre-miRNA-3p	.	Likely neutral	0.429115
2	177053613	C	T	3.18939e-05	rest_of_pre-miRNA-3p	.	Likely neutral	0.378524
2	177053614	C	G	3.18979e-05	rest_of_pre-miRNA-3p	.	Likely neutral	0.612632
2	177053619	C	T	3.19061e-05	rest_of_pre-miRNA-3p	.	Likely neutral	0.0651834
2	177053622	C	A	3.18939e-05	rest_of_pre-miRNA-3p	.	Likely neutral	0.0809607
2	177053627	G	A	3.1902e-05	rest_of_pre-miRNA-3p	.	Likely neutral	0.458224
2	177465750	C	G	3.18431e-05	rest_of_pre-miRNA-3p	.	Likely neutral	0.0324472
2	177465777	T	C	3.18492e-05	rest_of_pre-miRNA-5p	.	Likely neutral	0.0271546
2	178077462	T	G	3.1955e-05	rest_of_pre-miRNA-5p	.	Likely neutral	0.368797
2	178077464	G	T	3.1953e-05	rest_of_pre-miRNA-5p	.	Likely neutral	0.772107
2	178077469	G	A	0.000382751	rest_of_pre-miRNA-5p	.	Likely neutral	0.676537
2	178077471	C	T	3.18878e-05	rest_of_pre-miRNA-5p	.	Likely neutral	0.833362
2	178077473	C	T	6.37592e-05	rest_of_pre-miRNA-5p	.	Likely neutral	0.836047
2	178077490	A	T	3.19122e-05	rest_of_pre-miRNA-5p	.	Likely neutral	0.766758
2	178077495	A	C	3.20123e-05	rest_of_pre-miRNA-5p	.	Likely neutral	0.768229
2	178077499	G	C	6.38121e-05	seed-3p	.	Likely neutral	0.850037
2	178077500	A	T	3.19509e-05	seed-3p	.	Likely neutral	0.63014
2	178077510	G	A	0.00239234	rest_of_mature-3p	.	Likely neutral	0.881555
2	178077519	G	T	3.19081e-05	rest_of_pre-miRNA-3p	.	Likely neutral	0.784476
2	178077527	A	G	3.19203e-05	rest_of_pre-miRNA-3p	.	Likely neutral	0.827372
2	178120681	G	T	0.00700576	rest_of_pre-miRNA-3p	.	Likely neutral	0.0436042
2	178120721	T	A	3.19122e-05	rest_of_mature-5p	.	Likely neutral	0.0384849
2	178178539	C	A	3.21275e-05	rest_of_mature-3p	.	Likely neutral	0.0321857
2	178178578	C	T	0.000224907	loop	.	Likely neutral	0.0339704
2	180725568	T	C	0.0255788	rest_of_pre-miRNA-3p	.	Likely neutral	0.0346292
2	180725598	G	A	3.32801e-05	rest_of_pre-miRNA-5p	.	Likely neutral	0.0329906
2	182170369	A	T	3.18593e-05	rest_of_pre-miRNA-5p	.	Likely neutral	0.0365997
2	182170370	T	C	3.18613e-05	rest_of_pre-miRNA-5p	.	Likely neutral	0.0310117
2	185243723	C	T	3.20164e-05	rest_of_pre-miRNA-5p	.	Likely neutral	0.0360908
2	185243724	G	A	3.20451e-05	rest_of_pre-miRNA-5p	.	Likely neutral	0.0397691
2	189162255	T	C	3.21254e-05	rest_of_mature-5p	.	Likely neutral	0.0230441
2	189162269	G	A	3.21999e-05	loop	.	Likely neutral	0.0333726
2	189162270	C	T	6.43708e-05	loop	.	Likely neutral	0.0257598
2	189162272	A	G	6.43625e-05	loop	.	Likely neutral	0.0243858
2	189162305	G	T	3.21213e-05	out_of_loop-3p	.	Likely neutral	0.0257099
2	189162311	A	G	6.41725e-05	out_of_loop-3p	.	Likely neutral	0.0274599
2	189842822	A	T	0.00599528	rest_of_pre-miRNA-5p	.	Likely neutral	0.0227018
2	189842822	A	T	0.00599528	out_of_loop-3p	.	Likely neutral	0.0227018
2	189842823	T	C	3.18796e-05	rest_of_pre-miRNA-5p	.	Likely neutral	0.023341
2	189842823	T	C	3.18796e-05	out_of_loop-3p	.	Likely neutral	0.023341
2	189842843	C	T	0.000127641	rest_of_pre-miRNA-5p	.	Likely neutral	0.0246588
2	189842843	C	T	0.000127641	seed-3p	.	Likely neutral	0.0246588
2	189842867	A	G	3.19e-05	seed-3p	.	Likely neutral	0.0201172
2	189842867	A	G	3.19e-05	rest_of_mature-5p	.	Likely neutral	0.0201172
2	189842880	C	T	3.19061e-05	rest_of_mature-3p	.	Likely neutral	0.0234625
2	189842880	C	T	3.19061e-05	out_of_loop-5p	.	Likely neutral	0.0234625
2	189842884	T	A	3.1902e-05	rest_of_pre-miRNA-3p	.	Likely neutral	0.0257006
2	189842884	T	A	3.1902e-05	out_of_loop-5p	.	Likely neutral	0.0257006
2	189860380	G	C	6.37024e-05	rest_of_mature-5p	.	Likely neutral	0.0437041
2	189860397	A	T	0.000159307	seed1-3p	.	Likely neutral	0.0233406
2	189860410	C	A	6.37308e-05	rest_of_mature-3p	.	Likely neutral	0.130049
2	189997784	A	T	0.000160689	seed-3p	.	Likely neutral	0.0247721
2	189997796	T	G	6.52912e-05	loop	.	Likely neutral	0.0370476
2	189997827	T	C	3.36067e-05	seed-5p	.	Likely neutral	0.0329522
2	189997831	C	T	6.8861e-05	out_of_loop-5p	.	Likely neutral	0.0290125
2	189997834	G	A	0.00659233	out_of_loop-5p	.	Likely neutral	0.0412442
2	207647982	G	A	7.54888e-05	rest_of_mature-5p	.	Likely neutral	0.0253189
2	207647982	G	A	7.54888e-05	seed-3p	.	Likely neutral	0.0253189
2	207648001	G	C	3.76421e-05	seed1-3p	.	Likely neutral	0.024686
2	207648001	G	C	3.76421e-05	rest_of_mature-5p	.	Likely neutral	0.024686
2	207648008	C	T	7.56945e-05	seed-3p	.	Likely neutral	0.0244619
2	207648008	C	T	7.56945e-05	rest_of_mature-5p	.	Likely neutral	0.0244619
2	207648009	G	A	0.0193643	rest_of_mature-3p	.	Likely neutral	0.022138
2	207648009	G	A	0.0193643	rest_of_mature-5p	.	Likely neutral	0.022138
2	207648012	G	A	3.72884e-05	rest_of_mature-3p	.	Likely neutral	0.0260329
2	207648012	G	A	3.72884e-05	rest_of_mature-5p	.	Likely neutral	0.0260329
2	207974745	G	A	3.18471e-05	loop	.	Likely neutral	0.810046
2	207974751	C	T	3.18451e-05	loop	.	Likely neutral	0.894278
2	207974756	A	G	0.00092339	loop	.	Likely neutral	0.756365
2	207974757	T	C	3.18451e-05	loop	.	Likely neutral	0.917661
2	207974776	G	T	3.18329e-05	rest_of_mature-5p	.	Likely neutral	0.888153
2	208031126	A	G	3.20924e-05	seed1-5p	.	Likely neutral	0.0729601
2	208031132	C	A	3.2078e-05	seed-5p	.	Likely neutral	0.0672036
2	208031132	C	G	3.2078e-05	seed-5p	.	Likely neutral	0.0984261
2	208031134	G	C	3.20431e-05	rest_of_mature-5p	.	Likely neutral	0.45376
2	208031137	A	C	6.42797e-05	rest_of_mature-5p	.	Likely neutral	0.127548
2	208031142	C	T	3.21192e-05	rest_of_mature-5p	.	Likely neutral	0.0690969
2	208031143	G	C	6.41849e-05	rest_of_mature-5p	.	Likely neutral	0.0693897
2	208031144	T	G	6.4222e-05	rest_of_mature-5p	.	Likely neutral	0.0692516
2	208031166	C	T	3.20533e-05	rest_of_pre-miRNA-3p	.	Likely neutral	0.505675
2	208031167	G	C	3.23373e-05	rest_of_pre-miRNA-3p	.	Likely neutral	0.72821
2	208031177	G	T	0.000224618	rest_of_pre-miRNA-3p	.	Likely neutral	0.0864529
2	208031180	T	G	3.21419e-05	rest_of_pre-miRNA-3p	.	Likely neutral	0.135414
2	208031182	G	A	3.21254e-05	rest_of_pre-miRNA-3p	.	Likely neutral	0.0806605
2	208031183	G	A	9.63144e-05	rest_of_pre-miRNA-3p	.	Likely neutral	0.107713
2	208031183	G	C	9.63144e-05	rest_of_pre-miRNA-3p	.	Likely neutral	0.132739
2	208031197	C	T	3.21688e-05	rest_of_pre-miRNA-3p	.	Likely neutral	0.562797
2	208031204	C	G	0.000160989	rest_of_pre-miRNA-3p	.	Likely neutral	0.381461
2	208031204	C	T	3.21978e-05	rest_of_pre-miRNA-3p	.	Likely neutral	0.390504
2	208031217	C	T	3.22227e-05	rest_of_pre-miRNA-3p	.	Likely neutral	0.0796322
2	208031220	G	A	3.23792e-05	rest_of_pre-miRNA-3p	.	Likely neutral	0.0920181
2	208134017	T	G	6.36821e-05	rest_of_pre-miRNA-3p	.	Likely neutral	0.0284172
2	208134053	T	C	0.000222859	rest_of_mature-3p	.	Likely neutral	0.0425753
2	208134062	G	A	3.18532e-05	rest_of_mature-3p	.	Likely neutral	0.0322314
2	208134063	T	C	3.18451e-05	rest_of_mature-3p	.	Likely neutral	0.0340012
2	208134081	T	C	3.18492e-05	rest_of_pre-miRNA-5p	.	Likely neutral	0.0371603
2	208134083	G	A	3.18593e-05	rest_of_pre-miRNA-5p	.	Likely neutral	0.0313785
2	208134091	C	T	3.18532e-05	rest_of_pre-miRNA-5p	.	Likely neutral	0.0347458
2	208134100	A	T	0.000127372	rest_of_pre-miRNA-5p	.	Likely neutral	0.0255987
2	208134114	A	T	0.0286998	rest_of_pre-miRNA-5p	.	Likely neutral	0.0299133
2	208134124	C	G	3.18492e-05	rest_of_pre-miRNA-5p	.	Likely neutral	0.0440034
2	208134136	G	C	3.18471e-05	rest_of_pre-miRNA-5p	.	Likely neutral	0.039135
2	208619553	T	C	3.18613e-05	rest_of_mature-5p	.	Likely neutral	0.144044
2	208619554	C	T	0.000127755	rest_of_mature-5p	.	Likely neutral	0.0916326
2	208619555	G	A	0.000319489	rest_of_mature-5p	.	Likely neutral	0.0469648
2	208619557	T	A	3.18776e-05	rest_of_mature-5p	.	Likely neutral	0.0637478
2	208619560	C	G	3.18776e-05	rest_of_mature-5p	.	Likely neutral	0.102054
2	208619562	C	T	0.000127478	rest_of_pre-miRNA-3p	.	Likely neutral	0.0704241
2	208619574	C	T	3.18959e-05	rest_of_pre-miRNA-3p	.	Likely neutral	0.0598195
2	208619596	A	G	3.19061e-05	rest_of_pre-miRNA-3p	.	Likely neutral	0.355771
2	208619605	T	C	3.18776e-05	rest_of_pre-miRNA-3p	.	Likely neutral	0.518397
2	213291006	G	A	3.19203e-05	rest_of_pre-miRNA-3p	.	Likely neutral	0.0265899
2	213291030	A	T	0.000127641	rest_of_pre-miRNA-5p	.	Likely neutral	0.0268953
2	213291038	T	C	0.000127575	rest_of_pre-miRNA-5p	.	Likely neutral	0.0251098
2	213790994	A	C	3.73162e-05	seed-5p	.	Likely neutral	0.0372359
2	213790994	A	C	3.73162e-05	rest_of_mature-3p	.	Likely neutral	0.0372359
2	213790998	G	A	0.00113156	rest_of_mature-5p	.	Likely neutral	0.0470699
2	213790998	G	A	0.00113156	rest_of_mature-3p	.	Likely neutral	0.0470699
2	213791038	C	T	3.77586e-05	seed-3p	.	Likely neutral	0.0322157
2	213791038	C	T	3.77586e-05	rest_of_mature-5p	.	Likely neutral	0.0322157
2	214622795	T	A	3.27289e-05	rest_of_pre-miRNA-5p	.	Likely neutral	0.0374218
2	214622807	G	A	6.62866e-05	rest_of_pre-miRNA-5p	.	Likely neutral	0.0289643
2	214622838	T	G	0.000264953	rest_of_pre-miRNA-5p	.	Likely neutral	0.0272447
2	214622861	G	T	3.31565e-05	rest_of_mature-3p	.	Likely neutral	0.0290076
2	214622867	C	A	3.3106e-05	rest_of_pre-miRNA-3p	.	Likely neutral	0.0303827
2	214622878	C	T	9.83994e-05	rest_of_pre-miRNA-3p	.	Likely neutral	0.0296819
2	218765270	G	A	3.18552e-05	loop	.	Likely neutral	0.0292755
2	218765273	T	C	0.0067869	loop	.	Likely neutral	0.0308014
2	218765288	G	A	6.37064e-05	loop	.	Likely neutral	0.0319916
2	218765292	A	G	0.000191241	loop	.	Likely neutral	0.0263645
2	218765313	C	T	3.18654e-05	loop	.	Likely neutral	0.0296569
2	218765348	C	T	3.18431e-05	out_of_loop-5p	.	Likely neutral	0.0279296
2	219144861	T	C	3.1839e-05	rest_of_mature-3p	.	Likely neutral	0.0528541
2	219144878	G	C	0.000382141	loop	.	Likely neutral	0.0256952
2	219144898	G	A	6.36821e-05	rest_of_mature-5p	.	Likely neutral	0.0242669
2	219206646	C	T	0.00777318	seed-5p	.	Likely neutral	0.0232815
2	219267370	C	T	3.18552e-05	out_of_loop-5p	.	Likely neutral	0.725341
2	219267391	C	T	3.18532e-05	rest_of_mature-5p	.	Likely neutral	0.954476
2	219267407	C	T	0.00111508	loop	.	Likely neutral	0.0670686
2	219267414	G	C	3.18593e-05	loop	.	Likely neutral	0.952832
2	219267422	T	G	3.18593e-05	seed-3p	.	Likely neutral	0.951828
2	219267433	G	A	3.18512e-05	rest_of_mature-3p	.	Likely neutral	0.850334
2	219267434	C	T	3.18512e-05	rest_of_mature-3p	.	Likely neutral	0.292852
2	219267444	G	A	6.37349e-05	out_of_loop-3p	.	Likely neutral	0.761074
2	219866374	G	A	3.18654e-05	rest_of_mature-3p	.	Likely neutral	0.897941
2	219866378	G	A	3.18613e-05	rest_of_mature-3p	.	Likely neutral	0.891357
2	219866396	T	C	9.56572e-05	rest_of_pre-miRNA-5p	.	Likely neutral	0.751885
2	219866415	G	A	3.18634e-05	rest_of_pre-miRNA-5p	.	Likely neutral	0.853549
2	219866426	C	T	6.37471e-05	rest_of_pre-miRNA-5p	.	Likely neutral	0.850106
2	219866429	G	C	6.37146e-05	rest_of_pre-miRNA-5p	.	Likely neutral	0.927106
2	219923461	A	C	3.18654e-05	rest_of_mature-5p	.	Likely neutral	0.0574784
2	220158869	A	T	6.36943e-05	seed1-3p	.	Likely neutral	0.846743
2	220158873	G	A	3.18471e-05	rest_of_pre-miRNA-5p	.	Likely neutral	0.752353
2	220158885	T	C	3.18715e-05	rest_of_pre-miRNA-5p	.	Likely neutral	0.650871
2	220158905	G	A	3.18471e-05	rest_of_pre-miRNA-5p	.	Likely neutral	0.825429
2	220158918	G	A	3.18654e-05	rest_of_pre-miRNA-5p	.	Likely neutral	0.91473
2	220413814	G	A	3.18756e-05	rest_of_pre-miRNA-3p	.	Likely neutral	0.0427227
2	220413820	A	T	6.37308e-05	rest_of_pre-miRNA-3p	.	Likely neutral	0.0477501
2	220413822	G	A	3.18634e-05	rest_of_pre-miRNA-3p	.	Likely neutral	0.0436295
2	220413832	C	T	9.56145e-05	rest_of_pre-miRNA-3p	.	Likely neutral	0.0311124
2	220413833	G	A	3.18756e-05	rest_of_pre-miRNA-3p	.	Likely neutral	0.0298854
2	220413837	C	T	0.000127527	rest_of_pre-miRNA-3p	.	Likely neutral	0.0344851
2	220413838	G	A	9.56206e-05	rest_of_pre-miRNA-3p	.	Likely neutral	0.0531673
2	220413845	G	A	6.37592e-05	rest_of_mature-5p	.	Likely neutral	0.046289
2	220413853	T	C	9.56816e-05	rest_of_mature-5p	.	Likely neutral	0.0554355
2	220771234	A	G	6.36943e-05	rest_of_mature-3p	.	Likely neutral	0.369402
2	220771243	G	A	6.3678e-05	rest_of_mature-3p	.	Likely neutral	0.0322072
2	220771246	G	A	3.18451e-05	seed-3p	.	Likely neutral	0.0323095
2	220771283	G	A	0.000222873	rest_of_pre-miRNA-5p	.	Likely neutral	0.0271427
2	225875182	C	T	3.19632e-05	rest_of_pre-miRNA-3p	.	Likely neutral	0.0316445
2	225875216	T	C	0.000127616	rest_of_pre-miRNA-3p	.	Likely neutral	0.0287126
2	225875221	A	G	0.000319326	rest_of_pre-miRNA-3p	.	Likely neutral	0.0285816
2	225875241	A	G	3.18776e-05	rest_of_mature-5p	.	Likely neutral	0.0376151
2	227523427	C	T	3.1839e-05	rest_of_pre-miRNA-3p	.	Likely neutral	0.853219
2	227523430	A	C	3.1837e-05	rest_of_pre-miRNA-3p	.	Likely neutral	0.702751
2	227523436	C	G	0.0036308	rest_of_mature-3p	.	Likely neutral	0.828855
2	227523438	T	A	0.00178367	rest_of_mature-3p	.	Likely neutral	0.723914
2	227523465	G	A	3.18471e-05	rest_of_pre-miRNA-5p	.	Likely neutral	0.801252
2	227523497	C	T	3.18451e-05	rest_of_pre-miRNA-5p	.	Likely neutral	0.0494451
2	227523501	A	C	6.36862e-05	rest_of_pre-miRNA-5p	.	Likely neutral	0.0430125
2	228336850	G	A	0.000704857	rest_of_pre-miRNA-5p	.	Likely neutral	0.62742
2	228336852	C	G	9.60922e-05	rest_of_pre-miRNA-5p	.	Likely neutral	0.24859
2	228336879	G	A	9.62835e-05	seed-3p	.	Likely neutral	0.518756
2	228336888	G	A	3.21234e-05	rest_of_mature-3p	.	Likely neutral	0.672111
2	228336898	C	T	0.00192383	rest_of_pre-miRNA-3p	.	Likely neutral	0.55732
2	228336900	G	A	0.00177385	rest_of_pre-miRNA-3p	.	Likely neutral	0.710328
2	232227446	G	C	3.19959e-05	rest_of_mature-5p	.	Likely neutral	0.027801
2	232227458	C	T	3.19795e-05	loop	.	Likely neutral	0.0289019
2	232578032	C	G	0.000800564	rest_of_pre-miRNA-5p	.	Likely neutral	0.931128
2	232578035	A	C	3.19857e-05	rest_of_pre-miRNA-5p	.	Likely neutral	0.889084
2	232578036	G	T	3.20041e-05	rest_of_pre-miRNA-5p	.	Likely neutral	0.848263
2	232578048	C	T	6.38937e-05	rest_of_pre-miRNA-5p	.	Likely neutral	0.884081
2	232578055	G	A	3.19305e-05	rest_of_pre-miRNA-5p	.	Likely neutral	0.899078
2	232578091	G	A	6.38855e-05	rest_of_mature-3p	.	Likely neutral	0.915238
2	232756956	C	T	3.18593e-05	rest_of_pre-miRNA-3p	.	Likely neutral	0.053833
2	232756980	C	T	3.18492e-05	rest_of_pre-miRNA-3p	.	Likely neutral	0.0284874
2	232756991	C	T	6.36902e-05	rest_of_mature-5p	.	Likely neutral	0.882949
2	233037370	T	A	0.00105116	rest_of_pre-miRNA-5p	.	Likely neutral	0.0321435
2	233037419	T	G	0.000318634	rest_of_pre-miRNA-5p	.	Likely neutral	0.0242587
2	233415185	G	A	6.37227e-05	out_of_loop-3p	.	Likely neutral	0.0298068
2	233415188	G	C	3.18715e-05	out_of_loop-3p	.	Likely neutral	0.0298253
2	233415192	G	C	0.000159368	out_of_loop-3p	.	Likely neutral	0.0325837
2	233415206	G	A	3.18695e-05	rest_of_mature-3p	.	Likely neutral	0.0427062
2	233415240	A	G	9.55779e-05	rest_of_mature-5p	.	Likely neutral	0.0383723
2	233415251	T	C	3.18756e-05	rest_of_mature-5p	.	Likely neutral	0.0410342
2	233415255	T	A	9.5706e-05	rest_of_mature-5p	.	Likely neutral	0.0402569
2	233415255	T	G	0.000446628	rest_of_mature-5p	.	Likely neutral	0.0416992
2	233415273	C	G	0.000127462	out_of_loop-5p	.	Likely neutral	0.0516918
2	238419582	C	G	6.41067e-05	seed-5p	.	Likely neutral	0.0254695
2	238419583	C	T	3.20369e-05	rest_of_mature-5p	.	Likely neutral	0.0254135
2	238419584	T	C	3.1957e-05	rest_of_mature-5p	.	Likely neutral	0.0270752
2	238419590	C	T	0.00649309	rest_of_mature-5p	.	Likely neutral	0.0311513
2	238419622	G	A	0.0104991	rest_of_mature-3p	.	Likely neutral	0.0313784
2	239990513	A	G	0.000541574	rest_of_pre-miRNA-3p	.	Likely neutral	0.0244985
2	239990528	G	T	0.00473388	rest_of_mature-3p	.	Likely neutral	0.0247447
2	239990536	G	A	6.39509e-05	rest_of_mature-3p	.	Likely neutral	0.0311398
2	239990537	C	A	3.19754e-05	rest_of_mature-3p	.	Likely neutral	0.0313303
2	239990537	C	G	3.19754e-05	rest_of_mature-3p	.	Likely neutral	0.0298116
2	239990542	C	T	3.1998e-05	seed-3p	.	Likely neutral	0.0263618
2	239990549	T	C	0.0242944	rest_of_pre-miRNA-5p	.	Likely neutral	0.0287077
2	239990554	G	A	0.0501918	rest_of_pre-miRNA-5p	.	Likely neutral	0.0283984
2	239990562	G	T	0.0494041	rest_of_pre-miRNA-5p	.	Likely neutral	0.0390072
2	239990572	T	A	3.26776e-05	rest_of_pre-miRNA-5p	.	Likely neutral	0.0278272
2	239990592	T	G	0.0409254	rest_of_pre-miRNA-5p	.	Likely neutral	0.0479323
2	239990593	G	A	0.0398281	rest_of_pre-miRNA-5p	.	Likely neutral	0.0257446
2	239990598	T	C	0.000117032	rest_of_pre-miRNA-5p	.	Likely neutral	0.0289115
2	240007528	A	G	0.0254536	rest_of_mature-3p	.	Likely neutral	0.0282349
2	240007569	G	A	3.24086e-05	rest_of_pre-miRNA-5p	.	Likely neutral	0.0264193
2	240007587	C	T	3.21792e-05	rest_of_pre-miRNA-5p	.	Likely neutral	0.0258519
2	240007604	G	C	0.000160503	rest_of_pre-miRNA-5p	.	Likely neutral	0.0315733
2	240007608	A	G	9.66495e-05	rest_of_pre-miRNA-5p	.	Likely neutral	0.0312751
2	240007618	C	T	6.55008e-05	rest_of_pre-miRNA-5p	.	Likely neutral	0.0418101
2	240227161	C	T	0.000127372	rest_of_pre-miRNA-5p	.	Likely neutral	0.0216917
2	240227162	G	A	9.55353e-05	rest_of_pre-miRNA-5p	.	Likely neutral	0.0236145
2	240227172	C	T	3.1837e-05	seed-5p	.	Likely neutral	0.0273505
2	240227178	C	T	0.000509392	rest_of_mature-5p	.	Likely neutral	0.0260675
2	240227205	T	A	6.3678e-05	rest_of_pre-miRNA-3p	.	Likely neutral	0.0343257
2	240227220	C	A	3.18431e-05	rest_of_pre-miRNA-3p	.	Likely neutral	0.0363273
2	240273425	A	C	3.18532e-05	out_of_loop-3p	.	Likely neutral	0.0275165
2	240273425	A	T	3.18532e-05	out_of_loop-3p	.	Likely neutral	0.0267202
2	240273449	C	G	3.1839e-05	loop	.	Likely neutral	0.0243154
2	240273457	C	T	6.3674e-05	loop	.	Likely neutral	0.0214482
2	240273479	C	G	3.1837e-05	rest_of_mature-5p	.	Likely neutral	0.0245253
2	240273490	G	A	3.18512e-05	out_of_loop-5p	.	Likely neutral	0.026914
2	240273497	T	C	3.18756e-05	out_of_loop-5p	.	Likely neutral	0.0239615
2	240882441	C	G	3.18431e-05	rest_of_mature-3p	.	Likely neutral	0.0291614
2	240882441	C	T	9.55292e-05	rest_of_mature-3p	.	Likely neutral	0.0279507
2	240882460	C	G	3.1835e-05	seed-3p	.	Likely neutral	0.022899
2	240882476	G	A	0.015413	loop	.	Likely neutral	0.0233639
2	240882481	G	A	0.0121641	rest_of_mature-5p	.	Likely neutral	0.0235028
2	240882484	C	T	0.000573139	rest_of_mature-5p	.	Likely neutral	0.0256315
2	240882491	T	C	3.1839e-05	rest_of_mature-5p	.	Likely neutral	0.0259856
2	240882504	C	T	3.1841e-05	out_of_loop-5p	.	Likely neutral	0.0328814
2	241395418	G	A	3.18918e-05	out_of_loop-5p	.	Likely neutral	0.800493
2	241395419	C	A	3.18878e-05	out_of_loop-5p	.	Likely neutral	0.74474
2	241395420	C	T	0.0001595	out_of_loop-5p	.	Likely neutral	0.750645
2	241395427	C	T	6.37836e-05	out_of_loop-5p	.	Likely neutral	0.487297
2	241395440	C	T	3.18898e-05	rest_of_mature-5p	.	Likely neutral	0.617978
2	241395478	G	C	3.18715e-05	seed-3p	.	Likely neutral	0.633911
2	241395490	G	T	3.18756e-05	rest_of_mature-3p	.	Likely neutral	0.789535
2	241395500	A	G	0.137734	out_of_loop-3p	23873935	Likely deleterious	0.0519222
2	241395503	T	C	0.688816	out_of_loop-3p	23001871	Likely deleterious	0.0489549
2	241395506	A	C	6.38651e-05	out_of_loop-3p	.	Likely neutral	0.489123
2	242417357	A	G	0.00203913	rest_of_pre-miRNA-3p	.	Likely neutral	0.0365036
2	242417364	C	A	6.36862e-05	rest_of_pre-miRNA-3p	.	Likely neutral	0.0289445
2	242417387	T	C	3.1841e-05	rest_of_pre-miRNA-3p	.	Likely neutral	0.0285577
2	242417390	A	G	9.55353e-05	rest_of_pre-miRNA-3p	.	Likely neutral	0.0310642
3	5291866	G	A	0.000639023	rest_of_mature-3p	.	Likely neutral	0.049125
3	5291882	A	G	3.50779e-05	seed-3p	.	Likely neutral	0.0578149
3	5291928	C	T	3.45853e-05	seed-5p	.	Likely neutral	0.0411134
3	10436176	C	T	6.3861e-05	out_of_loop-3p	.	Likely neutral	0.388844
3	10436180	C	T	9.56999e-05	out_of_loop-3p	.	Likely neutral	0.639341
3	10436198	G	A	3.1904e-05	seed-3p	.	Likely neutral	0.420769
3	10436201	G	A	0.000223414	seed-3p	.	Likely neutral	0.722525
3	10436223	G	C	6.38733e-05	rest_of_mature-5p	.	Likely neutral	0.924342
3	10436244	C	T	3.20143e-05	out_of_loop-5p	.	Likely neutral	0.610496
3	10436245	G	A	9.60123e-05	out_of_loop-5p	.	Likely neutral	0.625502
3	10436246	G	C	3.19754e-05	out_of_loop-5p	.	Likely neutral	0.657524
3	15537762	A	G	0.000148335	rest_of_pre-miRNA-3p	.	Likely neutral	0.822182
3	15537776	A	G	0.0126412	rest_of_pre-miRNA-3p	.	Likely neutral	0.0238855
3	15537792	C	T	3.18817e-05	rest_of_mature-5p	.	Likely neutral	0.0320714
3	15738816	T	C	6.38447e-05	rest_of_mature-3p	.	Likely neutral	0.0863809
3	15738853	G	T	3.1957e-05	rest_of_pre-miRNA-5p	.	Likely neutral	0.152975
3	15738855	A	G	6.37633e-05	rest_of_pre-miRNA-5p	.	Likely neutral	0.149571
3	15738875	T	C	3.18918e-05	rest_of_pre-miRNA-5p	.	Likely neutral	0.057631
3	15738877	C	T	3.19e-05	rest_of_pre-miRNA-5p	.	Likely neutral	0.0384474
3	15738878	A	C	3.18796e-05	rest_of_pre-miRNA-5p	.	Likely neutral	0.0419271
3	15915301	A	G	3.18532e-05	rest_of_pre-miRNA-5p	.	Likely neutral	0.1114
3	15915306	A	G	0.000541574	rest_of_pre-miRNA-5p	.	Likely neutral	0.0291714
3	15915336	C	A	9.55597e-05	seed-3p	.	Likely neutral	0.0394291
3	15915340	C	T	6.36983e-05	rest_of_mature-3p	.	Likely neutral	0.0259698
3	15915341	G	A	0.000318471	rest_of_mature-3p	.	Likely neutral	0.0289023
3	15915352	A	G	3.18471e-05	rest_of_pre-miRNA-3p	.	Likely neutral	0.0373025
3	16974693	C	T	9.55292e-05	seed-5p	.	Likely neutral	0.0843507
3	16974703	C	T	3.18471e-05	rest_of_mature-5p	.	Likely neutral	0.0694831
3	16974712	C	T	0.000159215	rest_of_pre-miRNA-3p	.	Likely neutral	0.0746965
3	16974719	C	A	3.18471e-05	rest_of_pre-miRNA-3p	.	Likely neutral	0.0860225
3	16974725	C	T	0.00140101	rest_of_pre-miRNA-3p	.	Likely neutral	0.070255
3	16974726	G	A	3.1841e-05	rest_of_pre-miRNA-3p	.	Likely neutral	0.0604528
3	16974731	G	A	0.000127389	rest_of_pre-miRNA-3p	.	Likely neutral	0.0584147
3	16974739	A	G	3.1837e-05	rest_of_pre-miRNA-3p	.	Likely neutral	0.0466367
3	16974741	C	G	3.18471e-05	rest_of_pre-miRNA-3p	.	Likely neutral	0.0792332
3	16974741	C	T	3.18471e-05	rest_of_pre-miRNA-3p	.	Likely neutral	0.0434427
3	16974746	C	T	0.000222859	rest_of_pre-miRNA-3p	.	Likely neutral	0.135907
3	19356343	T	A	3.18613e-05	rest_of_pre-miRNA-3p	.	Likely neutral	0.0655331
3	19356344	T	G	0.000605288	rest_of_pre-miRNA-3p	.	Likely neutral	0.0620684
3	19356378	T	C	3.18593e-05	rest_of_pre-miRNA-3p	.	Likely neutral	0.0308628
3	19356389	A	G	0.0101338	rest_of_pre-miRNA-3p	.	Likely neutral	0.0374759
3	19356391	G	T	3.18634e-05	rest_of_pre-miRNA-3p	.	Likely neutral	0.159797
3	19356420	C	G	0.000350475	rest_of_pre-miRNA-5p	.	Likely neutral	0.0792588
3	20179085	G	T	3.21254e-05	rest_of_mature-5p	.	Likely neutral	0.0373601
3	20179098	A	G	0.000868111	rest_of_pre-miRNA-3p	.	Likely neutral	0.0296177
3	20179116	C	T	3.19591e-05	rest_of_pre-miRNA-3p	.	Likely neutral	0.0304541
3	20179129	G	A	0.00016002	rest_of_pre-miRNA-3p	.	Likely neutral	0.0479747
3	20179130	G	A	0.0908392	rest_of_pre-miRNA-3p	.	Likely neutral	0.0477453
3	24562858	G	A	3.18552e-05	rest_of_pre-miRNA-3p	.	Likely neutral	0.0263035
3	24562879	C	T	0.000223115	rest_of_pre-miRNA-3p	.	Likely neutral	0.0256098
3	24562882	G	C	3.18939e-05	rest_of_pre-miRNA-3p	.	Likely neutral	0.0300789
3	24562884	T	G	3.19244e-05	rest_of_pre-miRNA-3p	.	Likely neutral	0.0235298
3	24562887	T	G	3.19244e-05	rest_of_pre-miRNA-3p	.	Likely neutral	0.0276277
3	24562889	C	A	0.000987639	rest_of_pre-miRNA-3p	.	Likely neutral	0.0259375
3	24562893	G	T	3.1957e-05	rest_of_pre-miRNA-3p	.	Likely neutral	0.0247819
3	24562919	C	T	0.000320616	seed-5p	.	Likely neutral	0.0228567
3	24562920	G	C	6.41601e-05	seed1-5p	.	Likely neutral	0.0232643
3	24562924	T	A	0.00312699	rest_of_pre-miRNA-5p	.	Likely neutral	0.0473093
3	25706364	C	T	0.000192123	rest_of_pre-miRNA-3p	.	Likely neutral	0.597936
3	25706374	T	C	6.41519e-05	rest_of_mature-3p	.	Likely neutral	0.517544
3	25706377	T	A	6.41313e-05	seed-3p	.	Likely neutral	0.591684
3	25706380	G	A	3.20328e-05	seed-3p	.	Likely neutral	0.568133
3	25706382	C	T	3.20184e-05	seed1-3p	.	Likely neutral	0.553928
3	25706399	A	G	6.42178e-05	rest_of_pre-miRNA-5p	.	Likely neutral	0.56077
3	25706411	C	G	3.20266e-05	rest_of_pre-miRNA-5p	.	Likely neutral	0.0861206
3	25706411	C	T	3.20266e-05	rest_of_pre-miRNA-5p	.	Likely neutral	0.11772
3	25706412	G	C	0.000416027	rest_of_pre-miRNA-5p	.	Likely neutral	0.0799482
3	25706415	G	C	0.0487304	rest_of_pre-miRNA-5p	.	Likely neutral	0.0742156
3	25706422	G	A	3.20287e-05	rest_of_pre-miRNA-5p	.	Likely neutral	0.291856
3	25706425	G	C	0.000160483	rest_of_pre-miRNA-5p	.	Likely neutral	0.412393
3	25706427	G	T	6.40492e-05	rest_of_pre-miRNA-5p	.	Likely neutral	0.292971
3	31203204	A	G	3.18552e-05	rest_of_pre-miRNA-3p	.	Likely neutral	0.0356973
3	31203205	T	C	6.37105e-05	rest_of_pre-miRNA-3p	.	Likely neutral	0.035724
3	31203207	T	G	0.00197503	rest_of_mature-3p	.	Likely neutral	0.0505611
3	31203213	T	C	3.18552e-05	rest_of_mature-3p	.	Likely neutral	0.0362171
3	31203216	C	T	6.38529e-05	rest_of_mature-3p	.	Likely neutral	0.0361886
3	31203217	G	A	6.37552e-05	rest_of_mature-3p	.	Likely neutral	0.0320111
3	31203221	A	G	0.00478103	seed-3p	.	Likely neutral	0.026426
3	31203228	T	C	3.18593e-05	seed1-3p	.	Likely neutral	0.0319504
3	31203268	A	G	6.37146e-05	rest_of_pre-miRNA-5p	.	Likely neutral	0.0417145
3	31203277	C	T	3.18817e-05	rest_of_pre-miRNA-5p	.	Likely neutral	0.028125
3	32547780	T	C	6.37024e-05	out_of_loop-3p	.	Likely neutral	0.0398418
3	32547787	G	A	3.18512e-05	out_of_loop-3p	.	Likely neutral	0.03481
3	32547795	C	T	3.18613e-05	out_of_loop-3p	.	Likely neutral	0.0305198
3	32547800	A	G	3.18451e-05	rest_of_mature-3p	.	Likely neutral	0.0398545
3	32547800	A	T	3.18451e-05	rest_of_mature-3p	.	Likely neutral	0.036345
3	32547810	G	A	0.00245348	rest_of_mature-3p	.	Likely neutral	0.0295826
3	32547864	T	C	9.55353e-05	out_of_loop-5p	.	Likely neutral	0.115468
3	32547867	T	C	3.1841e-05	out_of_loop-5p	.	Likely neutral	0.109238
3	35785986	G	A	6.38203e-05	seed-5p	.	Likely neutral	0.982265
3	35786000	C	T	3.19061e-05	rest_of_mature-5p	.	Likely neutral	0.859639
3	35786012	G	A	3.18654e-05	loop	.	Likely neutral	0.976281
3	35786013	C	T	3.19081e-05	loop	.	Likely neutral	0.925265
3	38010903	G	A	0.000191071	out_of_loop-5p	.	Likely neutral	0.489521
3	38010938	A	G	0.00019101	loop	.	Likely neutral	0.0522128
3	38010963	C	T	3.18431e-05	rest_of_mature-3p	.	Likely neutral	0.774091
3	38010964	G	A	0.000573394	rest_of_mature-3p	.	Likely neutral	0.589207
3	38010971	C	T	6.36902e-05	out_of_loop-3p	.	Likely neutral	0.944827
3	39179713	T	C	3.18837e-05	rest_of_mature-5p	.	Likely neutral	0.0339308
3	39179718	G	C	3.18634e-05	rest_of_mature-5p	.	Likely neutral	0.0571989
3	39179724	G	A	6.37308e-05	loop	.	Likely neutral	0.0282568
3	44155748	G	A	3.18695e-05	rest_of_mature-5p	.	Likely neutral	0.962961
3	44155749	T	C	0.00102034	loop	.	Likely neutral	0.684971
3	44155793	A	C	0.000127535	out_of_loop-3p	.	Likely neutral	0.0502513
3	44903385	A	G	0.0179881	rest_of_pre-miRNA-5p	.	Likely neutral	0.161868
3	44903387	C	T	3.18898e-05	rest_of_pre-miRNA-5p	.	Likely neutral	0.118686
3	44903390	G	C	3.18898e-05	rest_of_pre-miRNA-5p	.	Likely neutral	0.114319
3	44903398	C	A	3.18918e-05	seed-5p	.	Likely neutral	0.100839
3	44903399	A	T	0.000255135	seed-5p	.	Likely neutral	0.100065
3	44903400	C	G	3.18959e-05	seed-5p	.	Likely neutral	0.119821
3	44903401	G	T	3.18857e-05	seed-5p	.	Likely neutral	0.0877238
3	44903404	G	A	3.18857e-05	rest_of_mature-5p	.	Likely neutral	0.095197
3	44903411	G	C	6.37877e-05	rest_of_mature-5p	.	Likely neutral	0.159818
3	44903420	G	A	3.18898e-05	rest_of_pre-miRNA-3p	.	Likely neutral	0.561271
3	44903424	A	G	3.19101e-05	rest_of_pre-miRNA-3p	.	Likely neutral	0.031038
3	44903429	C	T	3.19e-05	rest_of_pre-miRNA-3p	.	Likely neutral	0.0224871
3	44903430	C	T	0.000223471	rest_of_pre-miRNA-3p	.	Likely neutral	0.0258098
3	44903433	G	A	0.000319101	rest_of_pre-miRNA-3p	.	Likely neutral	0.0377238
3	44903434	G	C	0.0568508	rest_of_pre-miRNA-3p	.	Likely neutral	0.140681
3	44903435	C	T	3.1904e-05	rest_of_pre-miRNA-3p	.	Likely neutral	0.0381568
3	44903455	C	T	3.19326e-05	rest_of_pre-miRNA-3p	.	Likely neutral	0.113097
3	47891053	A	T	3.18451e-05	rest_of_mature-5p	.	Likely neutral	0.0323139
3	47891088	A	G	3.18552e-05	loop	.	Likely neutral	0.0381958
3	47891092	G	A	3.1841e-05	loop	.	Likely neutral	0.0317651
3	47891106	C	T	6.36943e-05	rest_of_mature-3p	.	Likely neutral	0.0370949
3	47891108	T	C	6.36983e-05	rest_of_mature-3p	.	Likely neutral	0.0653753
3	47891116	C	T	3.18512e-05	rest_of_mature-3p	.	Likely neutral	0.571016
3	47891117	T	C	0.000414197	rest_of_mature-3p	.	Likely neutral	0.069014
3	48238062	T	C	3.19224e-05	seed1-5p	.	Likely neutral	0.0258651
3	48238089	C	T	3.18898e-05	rest_of_pre-miRNA-3p	.	Likely neutral	0.0349627
3	48238090	C	A	0.000159378	rest_of_pre-miRNA-3p	.	Likely neutral	0.0244499
3	48238097	G	T	0.000605636	rest_of_pre-miRNA-3p	.	Likely neutral	0.0312721
3	48357870	T	G	6.37105e-05	out_of_loop-3p	.	Likely neutral	0.0400843
3	48357904	T	C	3.18512e-05	loop	.	Likely neutral	0.0358046
3	48357906	C	A	3.18593e-05	loop	.	Likely neutral	0.0409945
3	48357910	C	T	3.18573e-05	rest_of_mature-5p	.	Likely neutral	0.0382143
3	48357918	G	A	3.18471e-05	rest_of_mature-5p	.	Likely neutral	0.0405911
3	48357920	C	G	3.18532e-05	rest_of_mature-5p	.	Likely neutral	0.0392677
3	48357921	A	G	0.000222958	rest_of_mature-5p	.	Likely neutral	0.0411096
3	48587408	A	C	0.0902853	seed-3p	.	Likely neutral	0.0333437
3	48587434	C	A	3.18573e-05	rest_of_mature-5p	.	Likely neutral	0.027558
3	48587450	C	A	3.18593e-05	out_of_loop-5p	.	Likely neutral	0.0367738
3	48616352	G	A	6.37552e-05	rest_of_mature-3p	.	Likely neutral	0.0328113
3	48616376	G	T	3.18593e-05	rest_of_pre-miRNA-5p	.	Likely neutral	0.107979
3	48671071	G	C	0.000127559	rest_of_mature-3p	.	Likely neutral	0.301296
3	48671075	T	G	0.000127641	rest_of_mature-3p	.	Likely neutral	0.14256
3	48671110	G	A	3.19142e-05	rest_of_mature-5p	.	Likely neutral	0.0383684
3	48681633	C	T	3.18939e-05	out_of_loop-3p	.	Likely neutral	0.0555125
3	48681634	A	G	6.3804e-05	rest_of_mature-3p	.	Likely neutral	0.0315185
3	48681676	T	C	3.18959e-05	rest_of_mature-5p	.	Likely neutral	0.685064
3	49057587	G	A	3.18979e-05	out_of_loop-3p	.	Likely neutral	0.85153
3	49057601	C	T	6.37592e-05	rest_of_mature-3p	.	Likely neutral	0.819263
3	49057610	C	G	6.37227e-05	seed-3p	.	Likely neutral	0.865233
3	49057610	C	T	3.18613e-05	seed-3p	.	Likely neutral	0.85895
3	49057623	G	A	0.00028688	loop	.	Likely neutral	0.716529
3	49057626	G	T	0.000159347	loop	.	Likely neutral	0.867429
3	49057652	A	T	3.18451e-05	seed-5p	.	Likely neutral	0.884281
3	49057658	A	G	3.18431e-05	out_of_loop-5p	.	Likely neutral	0.852695
3	49057662	G	A	3.18492e-05	out_of_loop-5p	.	Likely neutral	0.426096
3	49058113	T	C	3.18756e-05	rest_of_mature-5p	.	Likely neutral	0.885616
3	49058117	G	A	3.18512e-05	rest_of_mature-5p	.	Likely neutral	0.903878
3	49058130	C	A	6.37186e-05	out_of_loop-5p	.	Likely neutral	0.724024
3	49058130	C	T	3.18593e-05	out_of_loop-5p	.	Likely neutral	0.75019
3	49137291	G	A	3.21585e-05	rest_of_mature-3p	.	Likely neutral	0.0429719
3	49137293	G	A	3.20924e-05	rest_of_mature-3p	.	Likely neutral	0.148384
3	49137304	T	C	3.19081e-05	seed-3p	.	Likely neutral	0.0234854
3	49137313	C	T	3.18939e-05	loop	.	Likely neutral	0.0301805
3	49137318	C	G	6.37999e-05	loop	.	Likely neutral	0.0281649
3	49311588	T	G	3.18979e-05	rest_of_pre-miRNA-5p	.	Likely neutral	0.0381575
3	49311589	G	A	6.37267e-05	rest_of_pre-miRNA-5p	.	Likely neutral	0.0267332
3	49311589	G	C	6.37267e-05	rest_of_pre-miRNA-5p	.	Likely neutral	0.0300778
3	49311589	G	T	0.00028677	rest_of_pre-miRNA-5p	.	Likely neutral	0.0279152
3	49311591	G	C	3.18451e-05	seed1-3p	.	Likely neutral	0.0290522
3	49843571	C	T	3.18756e-05	rest_of_pre-miRNA-3p	.	Likely neutral	0.532378
3	49843636	C	T	0.00335292	rest_of_pre-miRNA-5p	.	Likely neutral	0.0321678
3	49843642	C	A	6.38407e-05	rest_of_pre-miRNA-5p	.	Likely neutral	0.0618375
3	49843647	C	G	0.00328591	rest_of_pre-miRNA-5p	.	Likely neutral	0.46655
3	49843647	C	T	6.3804e-05	rest_of_pre-miRNA-5p	.	Likely neutral	0.472175
3	49843650	C	T	3.1904e-05	rest_of_pre-miRNA-5p	.	Likely neutral	0.0568672
3	49843664	G	A	3.18979e-05	rest_of_pre-miRNA-5p	.	Likely neutral	0.0945696
3	50210774	G	A	6.37552e-05	seed1-5p	.	Likely neutral	0.0290034
3	50210778	G	A	9.55718e-05	seed-5p	.	Likely neutral	0.0360616
3	50210789	C	A	0.000127364	rest_of_mature-5p	.	Likely neutral	0.094358
3	50210792	C	A	0.00012738	rest_of_mature-5p	.	Likely neutral	0.111795
3	50210795	C	T	3.18471e-05	rest_of_pre-miRNA-3p	.	Likely neutral	0.103068
3	50210817	A	T	3.18552e-05	rest_of_pre-miRNA-3p	.	Likely neutral	0.0292839
3	50210820	G	A	3.18695e-05	rest_of_pre-miRNA-3p	.	Likely neutral	0.0323265
3	50210830	G	A	3.18634e-05	rest_of_pre-miRNA-3p	.	Likely neutral	0.0316131
3	50210830	G	C	3.18634e-05	rest_of_pre-miRNA-3p	.	Likely neutral	0.0287042
3	50210834	G	T	3.18512e-05	rest_of_pre-miRNA-3p	.	Likely neutral	0.0296135
3	50210836	C	T	3.18715e-05	rest_of_pre-miRNA-3p	.	Likely neutral	0.0348059
3	50210837	G	A	3.18552e-05	rest_of_pre-miRNA-3p	.	Likely neutral	0.0334738
3	50210841	G	T	3.18431e-05	rest_of_pre-miRNA-3p	.	Likely neutral	0.0346623
3	50264872	G	C	3.19632e-05	seed-5p	.	Likely neutral	0.0345877
3	50264875	G	A	3.19611e-05	seed-5p	.	Likely neutral	0.0364521
3	50264882	G	A	3.19591e-05	rest_of_mature-5p	.	Likely neutral	0.0342895
3	50264884	G	A	6.38896e-05	rest_of_mature-5p	.	Likely neutral	0.075591
3	50264903	C	G	3.19673e-05	rest_of_pre-miRNA-3p	.	Likely neutral	0.0308227
3	50264916	G	A	3.1955e-05	rest_of_pre-miRNA-3p	.	Likely neutral	0.058743
3	50264920	C	G	3.19305e-05	rest_of_pre-miRNA-3p	.	Likely neutral	0.0388585
3	50264920	C	T	0.000223514	rest_of_pre-miRNA-3p	.	Likely neutral	0.0381033
3	50310672	T	A	0.000159236	seed1-5p	.	Likely neutral	0.0268328
3	50310676	G	A	3.1841e-05	seed-5p	.	Likely neutral	0.0299619
3	50310722	C	T	3.18431e-05	rest_of_mature-3p	.	Likely neutral	0.0886186
3	50712511	C	T	3.77017e-05	out_of_loop-5p	.	Likely neutral	0.158289
3	50712513	G	A	7.51993e-05	out_of_loop-5p	.	Likely neutral	0.0399299
3	50712540	C	T	3.80257e-05	rest_of_mature-5p	.	Likely neutral	0.270892
3	50712548	A	G	0.00820426	loop	.	Likely neutral	0.0730329
3	50712573	A	T	7.68108e-05	rest_of_mature-3p	.	Likely neutral	0.633774
3	50712582	C	A	0.000345702	rest_of_mature-3p	.	Likely neutral	0.184644
3	52302331	G	A	3.18512e-05	loop	.	Likely neutral	0.910229
3	52302342	T	C	9.55414e-05	loop	.	Likely neutral	0.62158
3	52328240	C	T	3.18593e-05	out_of_loop-3p	.	Likely neutral	0.924913
3	52328241	C	T	6.37389e-05	out_of_loop-3p	.	Likely neutral	0.813768
3	52328242	G	A	6.3743e-05	out_of_loop-3p	.	Likely neutral	0.574127
3	52328245	G	A	9.55962e-05	out_of_loop-3p	.	Likely neutral	0.977492
3	52328248	C	T	3.18735e-05	rest_of_mature-3p	.	Likely neutral	0.886213
3	52328249	G	A	3.18756e-05	rest_of_mature-3p	.	Likely neutral	0.796269
3	52328253	C	T	3.18552e-05	rest_of_mature-3p	.	Likely neutral	0.808165
3	52328259	C	T	3.18613e-05	rest_of_mature-3p	.	Likely neutral	0.96721
3	52328263	C	T	3.18654e-05	seed-3p	.	Likely neutral	0.979548
3	52328314	C	T	3.18613e-05	out_of_loop-5p	.	Likely neutral	0.971505
3	52880487	G	C	6.3674e-05	rest_of_pre-miRNA-3p	.	Likely neutral	0.0246764
3	52880493	G	A	3.18431e-05	rest_of_pre-miRNA-3p	.	Likely neutral	0.0303146
3	52880507	C	T	0.00509652	rest_of_pre-miRNA-3p	.	Likely neutral	0.0389555
3	52880509	C	T	6.37227e-05	rest_of_pre-miRNA-3p	.	Likely neutral	0.0321094
3	52880510	G	C	9.55414e-05	rest_of_pre-miRNA-3p	.	Likely neutral	0.0306226
3	52880511	C	A	0.000286661	rest_of_pre-miRNA-3p	.	Likely neutral	0.02916
3	52880511	C	T	9.55536e-05	rest_of_pre-miRNA-3p	.	Likely neutral	0.0325922
3	52880515	A	G	3.18512e-05	rest_of_pre-miRNA-3p	.	Likely neutral	0.0338217
3	52880516	C	T	3.18471e-05	rest_of_pre-miRNA-3p	.	Likely neutral	0.03147
3	52880517	C	T	0.000891833	rest_of_pre-miRNA-3p	.	Likely neutral	0.0292239
3	52880519	C	T	3.18532e-05	rest_of_pre-miRNA-3p	.	Likely neutral	0.0318202
3	52880547	G	T	3.1841e-05	rest_of_mature-5p	.	Likely neutral	0.0326631
3	55886522	T	A	9.55718e-05	rest_of_pre-miRNA-3p	.	Likely neutral	0.0381958
3	55886540	C	T	3.19448e-05	rest_of_pre-miRNA-3p	.	Likely neutral	0.0302724
3	55886545	G	A	3.20924e-05	rest_of_mature-3p	.	Likely neutral	0.0315802
3	55886547	G	A	0.000353493	rest_of_mature-3p	.	Likely neutral	0.0292822
3	55886551	T	C	3.23646e-05	rest_of_mature-3p	.	Likely neutral	0.0319993
3	55886569	A	T	0.000375375	rest_of_pre-miRNA-5p	.	Likely neutral	0.0394424
3	55886576	A	T	0.000501048	rest_of_pre-miRNA-5p	.	Likely neutral	0.063443
3	55886588	T	G	3.18715e-05	rest_of_pre-miRNA-5p	.	Likely neutral	0.0323709
3	55886598	T	C	0.000350519	rest_of_pre-miRNA-5p	.	Likely neutral	0.0650294
3	55886600	T	C	0.000509749	rest_of_pre-miRNA-5p	.	Likely neutral	0.0490022
3	55886603	T	C	6.37552e-05	rest_of_pre-miRNA-5p	.	Likely neutral	0.0303272
3	55886608	G	A	0.00828923	rest_of_pre-miRNA-5p	.	Likely neutral	0.031191
3	55886621	C	T	6.37349e-05	rest_of_pre-miRNA-5p	.	Likely neutral	0.0368704
3	67275893	T	C	3.18492e-05	rest_of_pre-miRNA-5p	.	Likely neutral	0.038911
3	67275919	G	C	3.18431e-05	rest_of_pre-miRNA-5p	.	Likely neutral	0.0366055
3	67275931	C	T	9.55475e-05	seed-3p	.	Likely neutral	0.0378261
3	69098125	A	T	3.18309e-05	rest_of_mature-3p	.	Likely neutral	0.0286373
3	71591130	G	A	3.18329e-05	rest_of_pre-miRNA-3p	.	Likely neutral	0.364919
3	71591134	G	A	3.1839e-05	rest_of_pre-miRNA-3p	.	Likely neutral	0.706142
3	71591139	A	C	6.36659e-05	rest_of_pre-miRNA-3p	.	Likely neutral	0.78852
3	71591140	A	G	3.18329e-05	rest_of_pre-miRNA-3p	.	Likely neutral	0.629036
3	71591143	C	T	3.1839e-05	rest_of_pre-miRNA-3p	.	Likely neutral	0.86629
3	71591156	T	G	0.000414013	rest_of_pre-miRNA-3p	.	Likely neutral	0.974426
3	71591163	A	G	3.1837e-05	rest_of_pre-miRNA-3p	.	Likely neutral	0.865155
3	71591167	G	A	3.1841e-05	rest_of_pre-miRNA-3p	.	Likely neutral	0.913731
3	71591201	G	T	3.18451e-05	rest_of_mature-5p	.	Likely neutral	0.8928
3	71591205	G	A	3.18552e-05	seed-5p	.	Likely neutral	0.915653
3	71591227	T	A	3.18471e-05	rest_of_pre-miRNA-5p	.	Likely neutral	0.772463
3	71591230	T	C	6.36699e-05	rest_of_pre-miRNA-5p	.	Likely neutral	0.878812
3	71591234	T	A	6.36983e-05	rest_of_pre-miRNA-5p	.	Likely neutral	0.811555
3	75263631	C	T	3.18756e-05	rest_of_pre-miRNA-5p	.	Likely neutral	0.224168
3	75263632	G	A	3.18776e-05	rest_of_pre-miRNA-5p	.	Likely neutral	0.189516
3	75263640	C	A	3.18715e-05	rest_of_pre-miRNA-5p	.	Likely neutral	0.0744914
3	75263642	G	A	6.3743e-05	rest_of_pre-miRNA-5p	.	Likely neutral	0.0545121
3	75263659	C	G	3.18715e-05	rest_of_pre-miRNA-5p	.	Likely neutral	0.433875
3	75263663	A	G	3.18837e-05	rest_of_pre-miRNA-5p	.	Likely neutral	0.178258
3	75263672	G	C	3.18796e-05	seed-3p	.	Likely neutral	0.0742242
3	75263674	G	A	3.18593e-05	seed-3p	.	Likely neutral	0.102055
3	75263682	A	G	0.0183957	rest_of_mature-3p	.	Likely neutral	0.122817
3	75263683	G	C	6.37308e-05	rest_of_mature-3p	.	Likely neutral	0.110679
3	75263684	G	A	0.000860475	rest_of_mature-3p	.	Likely neutral	0.112492
3	75263685	C	A	9.56267e-05	rest_of_mature-3p	.	Likely neutral	0.0756356
3	75263686	G	A	3.18796e-05	rest_of_mature-3p	.	Likely neutral	0.0836771
3	75263691	C	A	6.37227e-05	rest_of_pre-miRNA-3p	.	Likely neutral	0.0839869
3	75679939	C	T	3.2533e-05	rest_of_pre-miRNA-5p	.	Likely neutral	0.169391
3	75679947	C	T	3.23332e-05	rest_of_pre-miRNA-5p	.	Likely neutral	0.0833713
3	75787431	T	C	0.000259067	rest_of_pre-miRNA-5p	.	Likely neutral	0.148214
3	75787455	A	G	0.00633884	rest_of_mature-5p	.	Likely neutral	0.140892
3	75787462	G	A	0.00801925	rest_of_pre-miRNA-3p	.	Likely neutral	0.103892
3	75787463	C	T	0.00788576	rest_of_pre-miRNA-3p	.	Likely neutral	0.0231362
3	75787474	G	A	0.0099491	rest_of_pre-miRNA-3p	.	Likely neutral	0.0227323
3	75787476	C	A	0.0101751	rest_of_pre-miRNA-3p	.	Likely neutral	0.0356913
3	75787486	C	T	0.0101563	rest_of_pre-miRNA-3p	.	Likely neutral	0.129475
3	75787490	A	T	0.00921659	rest_of_pre-miRNA-3p	.	Likely neutral	0.723812
3	75787511	C	A	0.0106117	rest_of_pre-miRNA-3p	.	Likely neutral	0.045034
3	79557050	C	G	6.37186e-05	rest_of_pre-miRNA-5p	.	Likely neutral	0.0245716
3	79557077	A	G	6.37267e-05	rest_of_pre-miRNA-5p	.	Likely neutral	0.0286114
3	79557089	C	T	6.37552e-05	seed-3p	.	Likely neutral	0.0240173
3	85434869	T	C	0.0169302	rest_of_pre-miRNA-5p	.	Likely neutral	0.0351742
3	85434891	A	G	3.29685e-05	rest_of_pre-miRNA-5p	.	Likely neutral	0.0424468
3	85434923	G	A	3.48529e-05	rest_of_mature-3p	.	Likely neutral	0.0328728
3	85434930	A	G	0.00146218	rest_of_mature-3p	.	Likely neutral	0.0371321
3	85434934	A	G	7.15512e-05	rest_of_pre-miRNA-3p	.	Likely neutral	0.0335515
3	87275340	G	A	3.21502e-05	out_of_loop-3p	.	Likely neutral	0.0288051
3	87275369	A	G	9.71943e-05	seed-3p	.	Likely neutral	0.027923
3	87275374	C	T	6.51593e-05	loop	.	Likely neutral	0.0311919
3	87275376	T	C	6.46371e-05	loop	.	Likely neutral	0.0317369
3	87275381	G	A	6.52103e-05	loop	.	Likely neutral	0.0320432
3	87275383	T	A	6.46496e-05	loop	.	Likely neutral	0.14904
3	87275387	G	A	6.51466e-05	loop	.	Likely neutral	0.031863
3	87275399	T	A	3.23436e-05	rest_of_mature-5p	.	Likely neutral	0.0384324
3	87275427	A	T	8.97344e-05	out_of_loop-5p	.	Likely neutral	0.0756955
3	96078837	C	T	3.18492e-05	rest_of_pre-miRNA-5p	.	Likely neutral	0.034092
3	96078842	C	T	3.18492e-05	rest_of_pre-miRNA-5p	.	Likely neutral	0.0358956
3	96078844	G	C	3.18471e-05	rest_of_pre-miRNA-5p	.	Likely neutral	0.0350919
3	96078853	T	G	3.18552e-05	seed-3p	.	Likely neutral	0.0370024
3	96078862	G	A	3.18532e-05	rest_of_mature-3p	.	Likely neutral	0.0274435
3	96078864	G	A	0.0566212	rest_of_mature-3p	.	Likely neutral	0.033897
3	99683197	G	A	7.11187e-05	rest_of_pre-miRNA-5p	.	Likely neutral	0.0313552
3	99683198	G	A	0.000106315	rest_of_pre-miRNA-5p	.	Likely neutral	0.0340073
3	99683198	G	T	3.54384e-05	rest_of_pre-miRNA-5p	.	Likely neutral	0.0340877
3	99683201	T	C	7.08567e-05	rest_of_pre-miRNA-5p	.	Likely neutral	0.0275179
3	99683202	T	C	7.09471e-05	rest_of_pre-miRNA-5p	.	Likely neutral	0.0369873
3	99683227	C	A	0.000426227	rest_of_pre-miRNA-5p	.	Likely neutral	0.0244414
3	99683234	T	C	0.000280781	rest_of_pre-miRNA-5p	.	Likely neutral	0.0295175
3	103242886	A	G	3.1837e-05	rest_of_pre-miRNA-3p	.	Likely neutral	0.0353933
3	103242897	C	T	6.37146e-05	rest_of_pre-miRNA-3p	.	Likely neutral	0.0340846
3	103242904	T	C	0.000127364	rest_of_pre-miRNA-3p	.	Likely neutral	0.0439205
3	103242909	T	A	3.18532e-05	rest_of_pre-miRNA-3p	.	Likely neutral	0.0464939
3	103242937	C	T	0.0313019	rest_of_mature-5p	.	Likely neutral	0.0365659
3	103242940	C	T	3.18918e-05	rest_of_mature-5p	.	Likely neutral	0.030494
3	103242944	T	A	6.37227e-05	seed-5p	.	Likely neutral	0.0398508
3	103242951	G	A	0.000127494	rest_of_pre-miRNA-5p	.	Likely neutral	0.0422484
3	103242954	C	T	0.000255412	rest_of_pre-miRNA-5p	.	Likely neutral	0.0458531
3	109321698	C	T	0.000128361	rest_of_mature-5p	.	Likely neutral	0.0366913
3	109321699	G	A	0.000128403	rest_of_mature-5p	.	Likely neutral	0.0405211
3	109321699	G	T	0.00789676	rest_of_mature-5p	.	Likely neutral	0.0401246
3	109321701	G	T	3.20636e-05	rest_of_mature-5p	.	Likely neutral	0.0403883
3	109321703	A	C	3.19734e-05	rest_of_mature-5p	.	Likely neutral	0.0405503
3	109321705	G	T	3.20328e-05	loop	.	Likely neutral	0.0297639
3	109321708	T	C	0.000801179	loop	.	Likely neutral	0.0347586
3	109321720	C	T	0.000320986	seed-3p	.	Likely neutral	0.0353096
3	109321721	G	A	6.44496e-05	seed-3p	.	Likely neutral	0.0393547
3	109321726	A	G	0.000383656	rest_of_mature-3p	.	Likely neutral	0.0381683
3	109321729	A	G	0.000670798	rest_of_mature-3p	.	Likely neutral	0.0358852
3	109321730	A	C	3.19468e-05	rest_of_mature-3p	.	Likely neutral	0.0351176
3	109321743	G	T	3.19775e-05	out_of_loop-3p	.	Likely neutral	0.0393367
3	111831656	A	G	3.1902e-05	rest_of_pre-miRNA-5p	.	Likely neutral	0.0287818
3	111831663	A	G	3.19e-05	seed1-5p	.	Likely neutral	0.0336851
3	111831686	A	C	3.19346e-05	rest_of_pre-miRNA-3p	.	Likely neutral	0.0368997
3	111831704	C	T	3.25309e-05	rest_of_pre-miRNA-3p	.	Likely neutral	0.0337589
3	111831737	G	T	3.28149e-05	rest_of_pre-miRNA-3p	.	Likely neutral	0.0388909
3	113150980	T	C	3.18552e-05	rest_of_mature-3p	.	Likely neutral	0.0396694
3	113150996	A	G	3.18492e-05	seed-3p	.	Likely neutral	0.0296141
3	113151021	G	A	0.000860092	rest_of_pre-miRNA-5p	.	Likely neutral	0.0430347
3	113151036	C	T	0.000573577	rest_of_pre-miRNA-5p	.	Likely neutral	0.0342001
3	113151037	G	A	6.37308e-05	rest_of_pre-miRNA-5p	.	Likely neutral	0.040265
3	113151047	G	C	3.18573e-05	rest_of_pre-miRNA-5p	.	Likely neutral	0.0338857
3	113313726	G	A	0.000445831	out_of_loop-5p	.	Likely neutral	0.0350891
3	113313735	C	T	3.18532e-05	seed-5p	.	Likely neutral	0.0302135
3	114035333	C	T	3.18695e-05	rest_of_pre-miRNA-3p	.	Likely neutral	0.124831
3	114035356	T	G	3.18512e-05	rest_of_pre-miRNA-3p	.	Likely neutral	0.682207
3	114035363	A	G	3.1841e-05	rest_of_pre-miRNA-3p	.	Likely neutral	0.731329
3	114035369	A	G	3.1837e-05	rest_of_pre-miRNA-3p	.	Likely neutral	0.597469
3	114035377	A	G	6.36821e-05	rest_of_pre-miRNA-3p	.	Likely neutral	0.96558
3	114462325	A	C	9.5816e-05	loop	.	Likely neutral	0.0216542
3	116569128	T	C	6.37511e-05	rest_of_pre-miRNA-3p	.	Likely neutral	0.0331886
3	116569145	C	T	3.18715e-05	seed-3p	.	Likely neutral	0.034932
3	116569166	T	C	3.18613e-05	rest_of_pre-miRNA-5p	.	Likely neutral	0.0284673
3	116569172	C	T	3.18654e-05	rest_of_pre-miRNA-5p	.	Likely neutral	0.0307683
3	116569173	A	G	3.18593e-05	rest_of_pre-miRNA-5p	.	Likely neutral	0.0297713
3	116569203	A	C	0.00019118	rest_of_pre-miRNA-5p	.	Likely neutral	0.033123
3	116569206	C	T	3.18735e-05	rest_of_pre-miRNA-5p	.	Likely neutral	0.0302808
3	120114522	T	C	3.1839e-05	rest_of_pre-miRNA-3p	.	Likely neutral	0.0420831
3	120768487	G	A	6.38488e-05	rest_of_pre-miRNA-5p	.	Likely neutral	0.0342098
3	120768488	G	A	0.00386507	rest_of_pre-miRNA-5p	.	Likely neutral	0.0341276
3	120768489	C	G	0.000734261	rest_of_pre-miRNA-5p	.	Likely neutral	0.029866
3	120768491	C	T	0.000798365	rest_of_pre-miRNA-5p	.	Likely neutral	0.0334141
3	120768492	A	G	0.0890766	rest_of_pre-miRNA-5p	.	Likely neutral	0.0463537
3	120768494	G	A	9.57488e-05	rest_of_pre-miRNA-5p	.	Likely neutral	0.0334513
3	120768495	G	A	3.19244e-05	rest_of_pre-miRNA-5p	.	Likely neutral	0.0330757
3	120768496	G	T	3.19183e-05	rest_of_pre-miRNA-5p	.	Likely neutral	0.0340849
3	120768507	C	T	6.39141e-05	rest_of_pre-miRNA-5p	.	Likely neutral	0.0311918
3	120768512	T	G	3.19611e-05	rest_of_pre-miRNA-5p	.	Likely neutral	0.0312621
3	120768524	G	A	0.000670327	rest_of_pre-miRNA-5p	.	Likely neutral	0.0407908
3	120768528	C	G	0.0079218	rest_of_pre-miRNA-5p	.	Likely neutral	0.0341947
3	120768529	C	T	3.19224e-05	rest_of_pre-miRNA-5p	.	Likely neutral	0.0354176
3	120768545	G	T	6.3857e-05	rest_of_mature-3p	.	Likely neutral	0.0350119
3	120768546	A	G	3.19264e-05	rest_of_mature-3p	.	Likely neutral	0.0317505
3	120768555	A	C	3.19244e-05	rest_of_pre-miRNA-3p	.	Likely neutral	0.0337196
3	120768557	T	C	0.0001914	rest_of_pre-miRNA-3p	.	Likely neutral	0.032743
3	120768561	C	T	3.19142e-05	rest_of_pre-miRNA-3p	.	Likely neutral	0.031128
3	122880649	G	A	9.55231e-05	seed-5p	.	Likely neutral	0.0312686
3	122880651	G	T	9.55597e-05	seed-5p	.	Likely neutral	0.0280147
3	122880672	A	C	3.18532e-05	loop	.	Likely neutral	0.0284344
3	122880685	A	G	3.18857e-05	loop	.	Likely neutral	0.0292717
3	122880703	T	G	0.00634324	loop	.	Likely neutral	0.0319695
3	122880715	A	C	3.18837e-05	rest_of_mature-3p	.	Likely neutral	0.030504
3	123851792	C	G	0.0174997	out_of_loop-5p	.	Likely neutral	0.0233112
3	123851818	G	A	0.00749076	rest_of_mature-5p	.	Likely neutral	0.0275214
3	123851819	T	C	3.18695e-05	rest_of_mature-5p	.	Likely neutral	0.0255464
3	123851830	A	G	0.00038236	loop	.	Likely neutral	0.0294257
3	124093201	G	T	3.18451e-05	rest_of_pre-miRNA-5p	.	Likely neutral	0.0276657
3	124093205	G	A	3.1841e-05	rest_of_pre-miRNA-5p	.	Likely neutral	0.0280994
3	124093219	G	A	0.00630453	rest_of_pre-miRNA-5p	.	Likely neutral	0.0277238
3	124093254	T	A	3.18492e-05	rest_of_pre-miRNA-5p	.	Likely neutral	0.0205228
3	124093255	C	T	3.18471e-05	seed1-3p	.	Likely neutral	0.0303123
3	124093258	A	G	6.36983e-05	seed-3p	.	Likely neutral	0.0255891
3	124093260	A	G	0.000127389	seed-3p	.	Likely neutral	0.0307991
3	124451295	T	G	6.36902e-05	rest_of_pre-miRNA-5p	.	Likely neutral	0.0222906
3	124870334	G	A	3.1837e-05	seed-3p	.	Likely neutral	0.0339664
3	124870348	G	A	3.18492e-05	rest_of_pre-miRNA-5p	.	Likely neutral	0.0292471
3	124870351	C	T	3.18431e-05	rest_of_pre-miRNA-5p	.	Likely neutral	0.0421438
3	124870352	A	G	9.55353e-05	rest_of_pre-miRNA-5p	.	Likely neutral	0.0354671
3	124870356	T	C	3.18431e-05	rest_of_pre-miRNA-5p	.	Likely neutral	0.0418299
3	124870367	C	T	3.18431e-05	rest_of_pre-miRNA-5p	.	Likely neutral	0.0360276
3	124870368	C	T	9.55414e-05	rest_of_pre-miRNA-5p	.	Likely neutral	0.0350696
3	124870376	C	G	0.024304	rest_of_pre-miRNA-5p	.	Likely neutral	0.0257014
3	125509250	G	A	0.00092339	rest_of_pre-miRNA-3p	.	Likely neutral	0.0830196
3	125509254	G	T	0.00124204	rest_of_pre-miRNA-3p	.	Likely neutral	0.0404735
3	125509255	C	G	6.37024e-05	rest_of_pre-miRNA-3p	.	Likely neutral	0.0367305
3	125509270	T	C	0.000924156	rest_of_pre-miRNA-3p	.	Likely neutral	0.0513802
3	125509272	G	A	6.37024e-05	rest_of_pre-miRNA-3p	.	Likely neutral	0.0383492
3	125509294	G	T	3.18573e-05	rest_of_pre-miRNA-3p	.	Likely neutral	0.0271297
3	125509306	A	G	3.18532e-05	rest_of_pre-miRNA-3p	.	Likely neutral	0.030799
3	125509322	C	T	3.18715e-05	rest_of_pre-miRNA-3p	.	Likely neutral	0.0279539
3	125509345	C	T	3.18552e-05	rest_of_mature-5p	.	Likely neutral	0.0307055
3	125509386	G	T	3.18532e-05	rest_of_pre-miRNA-5p	.	Likely neutral	0.0540806
3	127294127	A	G	0.000127796	seed-3p	.	Likely neutral	0.0662895
3	127294130	G	A	3.19714e-05	seed-3p	.	Likely neutral	0.0679502
3	127294135	G	A	3.19795e-05	loop	.	Likely neutral	0.0843842
3	127294137	C	T	3.19632e-05	loop	.	Likely neutral	0.0565227
3	127306000	A	G	3.18431e-05	rest_of_pre-miRNA-3p	.	Likely neutral	0.025858
3	127306001	G	C	3.18451e-05	rest_of_mature-5p	.	Likely neutral	0.0277408
3	128990995	C	A	3.18471e-05	seed-5p	.	Likely neutral	0.0414187
3	128990996	A	G	3.18573e-05	seed-5p	.	Likely neutral	0.0389292
3	128991006	A	C	0.0137314	rest_of_mature-5p	.	Likely neutral	0.0351037
3	128991020	G	A	3.18532e-05	loop	.	Likely neutral	0.0358691
3	128991027	C	T	3.18451e-05	loop	.	Likely neutral	0.035997
3	128991036	C	T	0.00809072	loop	.	Likely neutral	0.0312508
3	128991043	C	T	3.18593e-05	loop	.	Likely neutral	0.0266795
3	128991044	G	A	3.18552e-05	loop	.	Likely neutral	0.0248307
3	128991046	A	T	3.18735e-05	loop	.	Likely neutral	0.0308117
3	128991057	T	C	3.18532e-05	loop	.	Likely neutral	0.031557
3	128991058	G	A	0.000127405	loop	.	Likely neutral	0.0317555
3	128991080	T	C	3.18492e-05	rest_of_mature-3p	.	Likely neutral	0.0737168
3	131704701	G	C	6.37389e-05	rest_of_pre-miRNA-3p	.	Likely neutral	0.0363958
3	131704713	C	T	3.18776e-05	rest_of_pre-miRNA-3p	.	Likely neutral	0.0288571
3	134086657	A	C	6.37267e-05	rest_of_mature-3p	.	Likely neutral	0.0448306
3	134086659	G	A	3.18552e-05	seed-3p	.	Likely neutral	0.0444461
3	134086663	C	A	9.55901e-05	seed-3p	.	Likely neutral	0.0566706
3	134086663	C	T	3.18634e-05	seed-3p	.	Likely neutral	0.0582035
3	134086664	G	A	9.55901e-05	seed-3p	.	Likely neutral	0.0447602
3	134086664	G	T	0.000127453	seed-3p	.	Likely neutral	0.0424729
3	134156681	C	T	0.000414435	seed-5p	.	Likely neutral	0.0782071
3	134156719	C	A	3.18715e-05	rest_of_pre-miRNA-3p	.	Likely neutral	0.323619
3	134156726	T	C	0.000318695	rest_of_pre-miRNA-3p	.	Likely neutral	0.215771
3	134156735	C	G	3.18756e-05	rest_of_pre-miRNA-3p	.	Likely neutral	0.0564372
3	134156742	C	T	0.000127494	rest_of_pre-miRNA-3p	.	Likely neutral	0.0395987
3	134156745	C	T	0.00063743	rest_of_pre-miRNA-3p	.	Likely neutral	0.0306123
3	151283677	T	G	3.19244e-05	rest_of_pre-miRNA-3p	.	Likely neutral	0.032845
3	151283687	C	T	3.19305e-05	rest_of_pre-miRNA-3p	.	Likely neutral	0.0348696
3	151283700	T	A	6.38978e-05	rest_of_mature-3p	.	Likely neutral	0.0348105
3	151283700	T	C	6.38978e-05	rest_of_mature-3p	.	Likely neutral	0.0333633
3	151283704	C	T	0.000287448	rest_of_mature-3p	.	Likely neutral	0.0326049
3	151283740	G	T	3.19836e-05	rest_of_pre-miRNA-5p	.	Likely neutral	0.0344537
3	151283762	G	T	3.2e-05	rest_of_pre-miRNA-5p	.	Likely neutral	0.031362
3	159000436	C	T	3.60724e-05	rest_of_pre-miRNA-5p	.	Likely neutral	0.0347235
3	159000472	G	T	0.000110245	rest_of_pre-miRNA-5p	.	Likely neutral	0.0442306
3	159000478	A	G	3.67296e-05	rest_of_pre-miRNA-5p	.	Likely neutral	0.0333373
3	159000485	C	T	7.4107e-05	rest_of_pre-miRNA-5p	.	Likely neutral	0.0348855
3	159000486	G	A	0.000479882	rest_of_pre-miRNA-5p	.	Likely neutral	0.0443808
3	159000508	G	A	3.64033e-05	rest_of_mature-3p	.	Likely neutral	0.0357384
3	160122381	G	T	3.18857e-05	out_of_loop-5p	.	Likely neutral	0.675048
3	160122421	A	G	6.37186e-05	loop	.	Likely neutral	0.0886244
3	160122434	G	A	3.1904e-05	seed-3p	.	Likely neutral	0.736786
3	160122455	G	A	3.18837e-05	out_of_loop-3p	.	Likely neutral	0.841665
3	160122458	A	G	0.000637471	out_of_loop-3p	.	Likely neutral	0.719764
3	160122551	G	A	3.18776e-05	rest_of_mature-5p	.	Likely neutral	0.796036
3	160122562	C	T	6.37755e-05	rest_of_mature-5p	.	Likely neutral	0.364893
3	160122563	G	A	6.37633e-05	rest_of_mature-5p	.	Likely neutral	0.793115
3	163889266	C	T	3.20533e-05	rest_of_pre-miRNA-3p	.	Likely neutral	0.0279613
3	163889292	A	T	6.41108e-05	rest_of_pre-miRNA-3p	.	Likely neutral	0.0381462
3	163889304	T	G	3.20082e-05	rest_of_pre-miRNA-3p	.	Likely neutral	0.0454503
3	163889315	A	T	3.20205e-05	rest_of_mature-5p	.	Likely neutral	0.0323257
3	163889320	G	A	3.21048e-05	rest_of_mature-5p	.	Likely neutral	0.0467262
3	163889325	G	C	3.20801e-05	seed-5p	.	Likely neutral	0.0346401
3	163889335	T	A	3.20965e-05	rest_of_pre-miRNA-5p	.	Likely neutral	0.0349495
3	163889342	T	C	6.41355e-05	rest_of_pre-miRNA-5p	.	Likely neutral	0.0437242
3	168269648	G	A	3.18918e-05	out_of_loop-5p	.	Likely neutral	0.0392572
3	168269672	C	T	3.18735e-05	rest_of_mature-5p	.	Likely neutral	0.787515
3	168269693	A	G	3.18634e-05	loop	.	Likely neutral	0.974759
3	168269695	C	T	9.56572e-05	loop	.	Likely neutral	0.303647
3	168269698	G	A	3.18654e-05	loop	.	Likely neutral	0.836104
3	168269701	G	A	3.18695e-05	loop	.	Likely neutral	0.98573
3	168269715	G	A	9.56755e-05	rest_of_mature-3p	.	Likely neutral	0.986475
3	170140907	G	T	0.00563551	rest_of_mature-5p	.	Likely neutral	0.0231229
3	170140921	A	G	3.18492e-05	loop	.	Likely neutral	0.0906865
3	170140923	C	T	3.18492e-05	loop	.	Likely neutral	0.0264516
3	170824453	A	C	0.0135324	rest_of_pre-miRNA-3p	.	Likely neutral	0.914016
[truncated: 8,792 more rows]
