# Supplementary material for: MiRLog and dbmiR: Prioritization and functional annotation tools to study human microRNA sequence variants
Source: Hum Mutat. 2022 May 29;43(9):1201–15. doi: 10.1002/humu.24399 (PMC9546175; doi:10.1002/humu.24399)
Supplement: Supplementary file 3 — Supporting information. [file HUMU-43-1201-s003.xlsx]

## Sheet: Sheet1
Supp. Table S7. MiRNA associated to phenotypes. We collected the 908 miRNAs associated to at least one phenotype in HMDD, in which we found at least one SNV in gnomAD. For each miRNA, we provide the name and identifier (ID) as listed in miRBase v20, the phenotypes associated in HMDD, the SNVs density and the average MiRLog score.
miRNA name	miRNA ID	HMDD	Phenotypes in HMDD	SNVs density	Average MiRLog score
hsa-let-7a-1	MI0000060	Lung Neoplasms;pmid:16712479;class:cir|Lung Neoplasms;pmid:17096367;class:cir|Carcinoma, Renal Cell;pmid:21229250;class:cir|Carcinoma, Renal Cell;pmid:22440013;class:cir|Myelodysplastic Syndromes;pmid:21602527;class:cir|Lymphoma, Hodgkin;pmid:18583325;class:cir|Lupus Vulgaris;pmid:18998140;class:cir|Breast Neoplasms;pmid:22242178;class:cir|Lung Neoplasms;pmid:17940623;class:cir|Lung Neoplasms;pmi…	84	25	0.968612
hsa-let-7a-3	MI0000062	Lung Neoplasms;pmid:16712479;class:cir|Lung Neoplasms;pmid:17096367;class:cir|Ovarian Neoplasms;pmid:17974952;class:cir|Carcinoma, Renal Cell;pmid:21229250;class:cir|Carcinoma, Renal Cell;pmid:22440013;class:cir|Myelodysplastic Syndromes;pmid:21602527;class:cir|Leukemia, Promyelocytic, Acute;pmid:17260024;class:cir|Lymphoma, Hodgkin;pmid:18583325;class:cir|Lupus Vulgaris;pmid:18998140;class:cir|B…	85	27.027	0.875257
hsa-let-7b	MI0000063	Lung Neoplasms;pmid:16712479;class:cir|Lung Neoplasms;pmid:17096367;class:cir|Leukemia, Myeloid, Acute;pmid:18056805;class:cir|Carcinoma, Renal Cell;pmid:21229250;class:cir|Leukemia-Lymphoma, Precursor T-Cell Lymphoblastic;pmid:21242186;class:cir|Prostate Neoplasms;pmid:22719071;class:cir|Crohn Disease;pmid:24910152;class:cir|Leukemia, Acute;pmid:20561445;class:cir|Leukemia;pmid:22209839;class:ci…	160	36.1446	0.87886
hsa-let-7c	MI0000064	Lung Neoplasms;pmid:16712479;class:cir|Lung Neoplasms;pmid:17096367;class:cir|Carcinoma, Renal Cell;pmid:21229250;class:cir|Eosinophilic Esophagitis;pmid:22391115;class:cir|Lung Neoplasms;pmid:22862169;class:cir|Muscle Atrophy;pmid:17942673;class:cir|Hepatitis B Virus Infection;pmid:22392036;class:cir|Multiple Myeloma;pmid:23424776;class:cir|Prostate Neoplasms;pmid:25521481;class:cir|Carcinoma, U…	140	59.5238	0.904994
hsa-let-7d	MI0000065	Lung Neoplasms;pmid:16712479;class:cir|Lung Neoplasms;pmid:17096367;class:cir|Pancreatic Neoplasms;pmid:21139804;class:cir|Carcinoma, Renal Cell;pmid:21229250;class:cir|Lung Neoplasms;pmid:22862169;class:cir|Familial Mediterranean Fever;pmid:29787577;class:cir|Hepatitis C Virus Infection;pmid:23650540;class:cir|Alzheimer Disease;pmid:23922807;class:cir|Alzheimer Disease;pmid:24577456;class:cir|Hy…	107	11.4943	0.957074
hsa-let-7e	MI0000066	Lung Neoplasms;pmid:16712479;class:cir|Lung Neoplasms;pmid:17096367;class:cir|Carcinoma, Hepatocellular;pmid:17188425;class:cir|Ovarian Neoplasms;pmid:18823650;class:cir|Carcinoma, Renal Cell;pmid:21229250;class:cir|Lung Neoplasms;pmid:22862169;class:cir|Retinoblastoma;pmid:24748987;class:cir|Muscle Atrophy;pmid:17942673;class:cir|Systemic Lupus Erythematosus;pmid:26225955;class:cir|Stroke, Ische…	97	50.6329	0.871513
hsa-let-7f-1	MI0000067	Lung Neoplasms;pmid:16712479;class:cir|Lung Neoplasms;pmid:17096367;class:cir|Carcinoma, Renal Cell;pmid:21229250;class:cir|Carcinoma, Renal Cell;pmid:22440013;class:cir|Lung Neoplasms;pmid:17940623;class:cir|Lung Neoplasms;pmid:16885332;class:cir|Myelodysplastic Syndromes;pmid:21332710;class:cir|Lung Neoplasms;pmid:18922928;class:gen|Crohn Disease;pmid:22262659;class:gen|Endometriosis;pmid:22307…	52	22.9885	0.943801
hsa-let-7f-2	MI0000068	Lung Neoplasms;pmid:16712479;class:cir|Lung Neoplasms;pmid:17096367;class:cir|Carcinoma, Renal Cell;pmid:21229250;class:cir|Carcinoma, Renal Cell;pmid:22440013;class:cir|Lung Neoplasms;pmid:17940623;class:cir|Lung Neoplasms;pmid:16885332;class:cir|Myelodysplastic Syndromes;pmid:21332710;class:cir|Lung Neoplasms;pmid:18922928;class:gen|Crohn Disease;pmid:22262659;class:gen|Endometriosis;pmid:22307…	52	36.1446	0.770423
hsa-mir-15a	MI0000069	Leukemia, Lymphocytic, Chronic, B-Cell;pmid:15737576;class:cir|Pituitary Neoplasms;pmid:17028302;class:cir|Leukemia, Lymphocytic, Chronic, B-Cell;pmid:17327404;class:cir|Leukemia, Lymphocytic, Chronic, B-Cell;pmid:18362358;class:cir|Diabetes Mellitus, Type 2;pmid:20651284;class:cir|Leukemia, Lymphocytic, Chronic, B-Cell;pmid:21130495;class:cir|Diabetes Mellitus;pmid:26460159;class:cir|Leukemia, L…	259	12.0482	0.947578
hsa-mir-16-1	MI0000070	Pituitary Neoplasms;pmid:17028302;class:cir|Leukemia, Lymphocytic, Chronic, B-Cell;pmid:18362358;class:cir|Leukemia, Lymphocytic, Chronic, B-Cell;pmid:21130495;class:cir|Carcinoma, Hepatocellular;pmid:21278583;class:cir|Leukemia-Lymphoma, Adult T-Cell;pmid:21441948;class:cir|Leukemia, Lymphocytic, Chronic, B-Cell;pmid:26908869;class:cir|Leukemia, Lymphocytic, Chronic, B-Cell;pmid:20561445;class:c…	138	33.7079	0.923074
hsa-mir-17	MI0000071	Leukemia;pmid:16549775;class:cir|Breast Neoplasms;pmid:17442096;class:cir|Breast Neoplasms;pmid:17965831;class:cir|Lymphoma, B-Cell;pmid:18941111;class:cir|Melanoma;pmid:20529253;class:cir|Carcinoma, Lung, Non-Small-Cell;pmid:21544802;class:cir|Lymphoma;pmid:21910161;class:cir|Systemic Lupus Erythematosus;pmid:23129428;class:cir|Endometriosis;pmid:23203215;class:cir|Systemic Lupus Erythematosus;p…	496	35.7143	0.935029
hsa-mir-19a	MI0000073	Lymphoma, B-Cell;pmid:18941111;class:cir|Lymphoma;pmid:21910161;class:cir|Carcinoma, Renal Cell;pmid:22440013;class:cir|Leukemia, Lymphocytic, Chronic, B-Cell;pmid:23286334;class:cir|Lung Fibrosis;pmid:27312312;class:cir|Rheumatoid Arthritis;pmid:30348222;class:cir|Leukemia;pmid:21176349;class:cir|Leukemia, Myeloid, Chronic;pmid:21501493;class:cir|Lymphoma, Large B-Cell, Diffuse;pmid:22964854;cla…	278	12.1951	0.951607
hsa-mir-19b-1	MI0000074	Lymphoma, B-Cell;pmid:18941111;class:cir|Lymphoma;pmid:21910161;class:cir|Rheumatoid Arthritis;pmid:30348222;class:cir|Muscle Atrophy;pmid:17942673;class:cir|Leukemia;pmid:21176349;class:cir|Parkinson Disease;pmid:22003392;class:cir|Lymphoma, Large B-Cell, Diffuse;pmid:22964854;class:cir|Leukemia, B-Cell;pmid:16224045;class:cir|Lung Neoplasms;pmid:16266980;class:cir|Leukemia, B-Cell;pmid:16736018…	168	57.4713	0.919421
hsa-mir-19b-2	MI0000075	Lymphoma, B-Cell;pmid:18941111;class:cir|Lymphoma;pmid:21910161;class:cir|Muscle Atrophy;pmid:17942673;class:cir|Parkinson Disease;pmid:22003392;class:cir|Neoplasms [unspecific];pmid:17189674;class:cir|Carcinoma, Hepatocellular;pmid:18688024;class:cir|Leukemia, Myeloid;pmid:19155294;class:cir|Lymphoma, Hodgkin;pmid:19177201;class:cir|Lymphoma, Large-Cell, Anaplastic;pmid:20805506;class:cir|Neopla…	46	62.5	0.749159
hsa-mir-20a	MI0000076	Lymphoma, B-Cell;pmid:18941111;class:cir|Melanoma;pmid:20529253;class:cir|Endometriosis;pmid:23203215;class:cir|Leukemia, Lymphocytic, Chronic, B-Cell;pmid:23286334;class:cir|Systemic Lupus Erythematosus;pmid:23401079;class:cir|Human Immunodeficiency Virus Infection;pmid:26755399;class:cir|Endometriosis;pmid:27049094;class:cir|Diabetes Mellitus, Gestational;pmid:29556924;class:cir|Rheumatoid Arth…	376	28.169	0.902706
hsa-mir-21	MI0000077	Diabetes Mellitus, Type 2;pmid:20651284;class:cir|Carcinoma, Hepatocellular;pmid:21749846;class:cir|Lung Neoplasms;pmid:22782668;class:cir|Breast Neoplasms;pmid:23052693;class:cir|Leukemia;pmid:24141112;class:cir|Rheumatoid Arthritis;pmid:25164131;class:cir|Diabetes Mellitus, Type 2;pmid:29113498;class:cir|Kidney Neoplasms;pmid:30017193;class:cir|Lupus Nephritis;pmid:30118248;class:cir|Chronic He…	718	41.6667	0.743953
hsa-mir-22	MI0000078	Leukemia, Lymphocytic, Chronic, B-Cell;pmid:19144983;class:cir|Endometriosis;pmid:23203215;class:cir|Premature Ovarian Failure;pmid:25585503;class:cir|Rheumatoid Arthritis;pmid:25939484;class:cir|Systemic Lupus Erythematosus;pmid:30008716;class:cir|Muscle Atrophy;pmid:17942673;class:cir|Parkinson Disease;pmid:21295623;class:cir|Leukemia, Lymphoblastic, Acute;pmid:22456238;class:cir|Ovarian Neopla…	151	23.5294	0.872296
hsa-mir-23a	MI0000079	Multiple Sclerosis;pmid:24277735;class:cir|Diabetes Mellitus, Type 2;pmid:24981880;class:cir|Epilepsy;pmid:26382856;class:cir|Carcinoma, Colon;pmid:27485599;class:cir|Squamous Cell Carcinoma, Esophageal;pmid:27566562;class:cir|Cardiovascular Diseases [unspecific];pmid:27725938;class:cir|Lymphoma, Burkitt;pmid:27991481;class:cir|Polycystic Ovarian Syndrome;pmid:28193283;class:cir|Carcinoma, Hepato…	153	41.0959	0.796317
hsa-mir-24-1	MI0000080	Diabetes Mellitus, Type 2;pmid:20651284;class:cir|Breast Neoplasms;pmid:22242178;class:cir|Leukemia, Lymphocytic, Chronic, B-Cell;pmid:16251535;class:cir|Lymphoma, Hodgkin;pmid:19177201;class:cir|Preeclampsia;pmid:22187671;class:cir|Breast Neoplasms;pmid:22387599;class:cir|Leukemia, Myeloid, Acute;pmid:21544199;class:epi|Lymphoma;pmid:21544199;class:epi|Multiple Myeloma;pmid:21544199;class:epi|To…	43	44.1176	0.963963
hsa-mir-25	MI0000082	Leukemia, Lymphoblastic, Acute, Childhood;pmid:28910942;class:cir|Systemic Lupus Erythematosus;pmid:30008716;class:cir|Diabetic Nephropathy;pmid:30019103;class:cir|Breast Neoplasms;pmid:22298638;class:cir|Machado-Joseph Disease;pmid:23879331;class:cir|Peripheral Vascular Disease;pmid:24129592;class:cir|Early-Stage Gastric Carcinoma;pmid:24595006;class:cir|Pancreatic Neoplasms;pmid:25030590;class:…	146	23.8095	0.910539
hsa-mir-26a-1	MI0000083	Carcinoma, Renal Cell;pmid:21229250;class:cir|Parkinson Disease;pmid:22003392;class:cir|Carcinoma, Hepatocellular;pmid:22105822;class:cir|Preeclampsia;pmid:22187671;class:cir|Squamous Cell Carcinoma, Esophageal;pmid:23792053;class:gen|Hepatitis B Virus Infection;pmid:23807362;class:gen|Gastric Neoplasms;pmid:23975664;class:gen|Squamous Cell Carcinoma, Esophageal;pmid:24288122;class:gen|Lung Neopl…	46	64.9351	0.7561
hsa-mir-26b	MI0000084	Alzheimer Disease;pmid:23895045;class:cir|Hepatitis C Virus Infection;pmid:23650540;class:cir|Heart Failure;pmid:23736534;class:cir|Peripheral Vascular Disease;pmid:24129592;class:cir|Pancreatic Neoplasms;pmid:24449318;class:cir|Carcinoma, Hepatocellular, HCV-Related;pmid:26272105;class:cir|Atherosclerosis;pmid:26333279;class:cir|Stroke;pmid:26333279;class:cir|Essential Hypertension;pmid:26358152…	113	103.896	0.750888
hsa-mir-27a	MI0000085	Leukemia;pmid:21070600;class:cir|Carcinoma, Lung, Non-Small-Cell;pmid:21544802;class:cir|Acute Heart Failure;pmid:26569364;class:cir|Heart Failure;pmid:28293796;class:cir|Carcinoma, Hepatocellular;pmid:22105822;class:cir|Pancreatic Neoplasms;pmid:23430754;class:cir|Pancreatic Neoplasms;pmid:23782250;class:cir|Gastric Neoplasms;pmid:23806809;class:cir|Preeclampsia;pmid:25738738;class:cir|Osteosarc…	239	51.2821	0.691829
hsa-mir-28	MI0000086	Human Immunodeficiency Virus Infection;pmid:21224041;class:cir|Diabetes Mellitus, Type 2;pmid:30195754;class:cir|Muscle Atrophy;pmid:17942673;class:cir|Parkinson Disease;pmid:22003392;class:cir|Peripheral Vascular Disease;pmid:24129592;class:cir|Unstable Angina;pmid:25704294;class:cir|Graft-Versus-Host Disease;pmid:27553380;class:cir|Diabetes Mellitus, Type 2;pmid:27869909;class:cir|Diabetic Reti…	47	69.7674	0.86104
hsa-mir-29a	MI0000087	Leukemia, Lymphocytic, Chronic, B-Cell;pmid:16251535;class:cir|Leukemia, Myeloid, Acute;pmid:21678057;class:cir|Leukemia, Myeloid, Acute;pmid:21818844;class:cir|Leukemia, Myeloid, Acute;pmid:22981932;class:cir|Parkinson Disease;pmid:24648008;class:cir|Fatty Liver, Non-Alcoholic;pmid:25232454;class:cir|Leukemia, Lymphoblastic;pmid:27535859;class:cir|Spinal Stenosis;pmid:29749498;class:cir|Diabetic…	275	15.625	0.947271
hsa-mir-30a	MI0000088	Eosinophilic Esophagitis;pmid:22391115;class:cir|Breast Neoplasms;pmid:23389917;class:cir|Aortic Stenosis;pmid:27129184;class:cir|Muscle Atrophy;pmid:17942673;class:cir|Parkinson Disease;pmid:21295623;class:cir|Myocardial Infarction;pmid:23236408;class:cir|Graft-Versus-Host Disease;pmid:24041574;class:cir|Stroke, Ischemic;pmid:24237608;class:cir|Nephrotic Syndrome;pmid:26261628;class:cir|Obesity;…	189	84.507	0.889304
hsa-mir-31	MI0000089	Alzheimer Disease;pmid:26078483;class:cir|Aortic Stenosis;pmid:27129184;class:cir|Systemic Lupus Erythematosus;pmid:27510529;class:cir|Squamous Cell Carcinoma, Oral;pmid:20233326;class:cir|Colorectal Carcinoma;pmid:24709885;class:cir|Lung Neoplasms;pmid:25765717;class:cir|Tuberculosis, Pulmonary;pmid:26681217;class:cir|Leukemia, Lymphocytic, Chronic, B-Cell;pmid:27730344;class:cir|Foot-and-Mouth …	266	28.169	0.934749
hsa-mir-32	MI0000090	Brain Disease [unspecific];pmid:25947950;class:cir|Lung Neoplasms;pmid:22349819;class:gen|Colorectal Carcinoma;pmid:24123284;class:gen|Viral Infectious Disease;pmid:17096367;class:oth|Colorectal Carcinoma;pmid:26054686;class:oth|Prostate Neoplasms;pmid:27278879;class:oth|Glioma;pmid:28091986;class:oth|Cardiovascular Diseases [unspecific];pmid:28319142;class:oth|Carcinoma, Gastric;pmid:27871067;cl…	43	28.5714	0.970017
hsa-mir-33a	MI0000091	Metabolic Syndrome;pmid:23922812;class:cir|Melanoma;pmid:26288839;class:cir|Atherosclerosis;pmid:27664032;class:cir|Hyperlipoproteinemia Type III;pmid:28811385;class:cir|Diabetes Mellitus, Type 2;pmid:29601916;class:cir|Hypercholesterolaemia;pmid:26229086;class:cir|Lymphoma, Large B-Cell, Diffuse;pmid:24858372;class:cir|Carcinoma, Lung, Non-Small-Cell;pmid:28141816;class:cir|Inflammation;pmid:212…	56	43.4783	0.806517
hsa-mir-92a-1	MI0000093	Lymphoma, B-Cell;pmid:18941111;class:cir|Autistic Disorder;pmid:19360674;class:cir|Lymphoma;pmid:21383985;class:cir|Multiple Myeloma;pmid:22829237;class:cir|Breast Neoplasms;pmid:23052693;class:cir|Colorectal Carcinoma;pmid:19876917;class:cir|Schizophrenia;pmid:22094284;class:cir|Heart Failure;pmid:23736534;class:cir|Leukemia, B-Cell;pmid:16224045;class:cir|Lung Neoplasms;pmid:16266980;class:cir|…	89	76.9231	0.877726
hsa-mir-92a-2	MI0000094	Lymphoma, B-Cell;pmid:18941111;class:cir|Autistic Disorder;pmid:19360674;class:cir|Lymphoma;pmid:21383985;class:cir|Breast Neoplasms;pmid:23052693;class:cir|Colorectal Carcinoma;pmid:19876917;class:cir|Heart Failure;pmid:23736534;class:cir|Carcinoma, Hepatocellular;pmid:18688024;class:cir|Leukemia, Myeloid;pmid:19155294;class:cir|Lymphoma, Hodgkin;pmid:19177201;class:cir|Lymphoma, Large-Cell, Ana…	56	13.3333	0.769397
hsa-mir-93	MI0000095	Alzheimer Disease;pmid:26078483;class:cir|Systemic Lupus Erythematosus;pmid:30008716;class:cir|Gastrointestinal Neoplasms;pmid:22198701;class:cir|Graft-Versus-Host Disease;pmid:24041574;class:cir|Breast Neoplasms;pmid:24498016;class:cir|Early-Stage Non-Small-Cell Lung Carcinoma;pmid:24523873;class:cir|Ovarian Neoplasms;pmid:24641401;class:cir|Lymphoma, T-Cell;pmid:25503151;class:cir|Preeclampsia;…	154	75	0.782031
hsa-mir-95	MI0000097	Diabetes Mellitus, Type 2;pmid:30083267;class:cir|Human Papilloma Virus Infection;pmid:23732000;class:epi|Adenocarcinoma, Lung;pmid:25971210;class:gen|Carcinoma, Hepatocellular;pmid:24530415;class:oth|Colorectal Carcinoma;pmid:25671802;class:oth|Lung Neoplasms;pmid:25831148;class:oth|Pancreatic Neoplasms;pmid:26314585;class:oth|Colorectal Carcinoma;pmid:27393650;class:oth|Colorectal Carcinoma;pmi…	30	148.148	0.526509
hsa-mir-96	MI0000098	Lymphoma, Hodgkin;pmid:18089852;class:cir|Retinal Degeneration;pmid:18834879;class:cir|Leukemia, Myeloid, Acute;pmid:24678958;class:cir|Carcinoma, Urothelial, Upper Tract;pmid:25629698;class:cir|Breast Neoplasms;pmid:26056355;class:cir|Pancreatic Neoplasms;pmid:27539232;class:cir|Diabetes Mellitus, Type 2;pmid:28260062;class:cir|Carcinoma, Breast;pmid:28359916;class:cir|Lymphoma, Large B-Cell, Di…	151	76.9231	0.950879
hsa-mir-98	MI0000100	Lung Neoplasms;pmid:22862169;class:cir|Alzheimer Disease;pmid:24577456;class:cir|Preeclampsia;pmid:25981845;class:cir|Chronic Hepatitis B;pmid:26483130;class:cir|Essential Hypertension;pmid:26274321;class:gen|Osteoporosis;pmid:29307778;class:gen|Hypertrophy;pmid:21183740;class:gen|Neuroinflammation;pmid:26126865;class:gen|Infection [unspecific];pmid:19592657;class:oth|Retinoblastoma;pmid:20019750…	69	75.6303	0.702938
hsa-mir-99a	MI0000101	Lupus Vulgaris;pmid:18998140;class:cir|Endometrial Neoplasms;pmid:22920721;class:cir|Hepatitis B Virus Infection;pmid:25452043;class:cir|Synovial Sarcoma;pmid:26250552;class:cir|Acute Myocardial Infarction;pmid:28051249;class:cir|Melanoma;pmid:20529253;class:cir|Leukemia-Lymphoma, Precursor T-Cell Lymphoblastic;pmid:21242186;class:cir|Carcinoma, Breast;pmid:27706621;class:cir|Cardiomyopathy;pmid:…	86	74.0741	0.868124
hsa-mir-100	MI0000102	Carcinoma, Adrenocortical;pmid:21472710;class:cir|Muscle Atrophy;pmid:17942673;class:cir|Atherosclerosis;pmid:21817153;class:cir|Adrenal Cortex Neoplasms;pmid:24336071;class:cir|Breast Neoplasms;pmid:25722304;class:cir|Acute Coronary Syndrome;pmid:25744750;class:cir|Coronary Atherosclerosis;pmid:26159918;class:cir|Diabetes Mellitus, Type 1;pmid:28986402;class:cir|Esophageal Neoplasms;pmid:2992319…	146	25	0.833434
hsa-mir-101-1	MI0000103	Lymphoma, Large-Cell, Anaplastic;pmid:20805506;class:cir|Glioblastoma;pmid:21321380;class:cir|Carcinoma, Hepatocellular;pmid:22370893;class:epi|Hepatitis B Virus Infection;pmid:23124077;class:epi|Breast Neoplasms;pmid:24475105;class:gen|Carcinoma, Hepatocellular;pmid:26434859;class:gen|Neoplasms [unspecific];pmid:19008416;class:gen|Lung Neoplasms;pmid:21849855;class:gen|Pancreatic Neoplasms;pmid:…	56	53.3333	0.970724
hsa-mir-29b-1	MI0000105	Leukemia, Lymphocytic, Chronic, B-Cell;pmid:21130495;class:cir|Parkinson Disease;pmid:21295623;class:cir|Parkinson Disease;pmid:22003392;class:cir|Alzheimer Disease;pmid:22155483;class:cir|Alzheimer Disease;pmid:23435408;class:cir|Liver Cirrhosis;pmid:21946200;class:cir|Eosinophilic Esophagitis;pmid:22391115;class:cir|Lung Neoplasms;pmid:17890317;class:epi|Leukemia, Myeloid, Acute;pmid:19211935;c…	76	12.3457	0.904419
hsa-mir-29b-2	MI0000107	Leukemia, Lymphocytic, Chronic, B-Cell;pmid:19717645;class:cir|Leukemia, Lymphocytic, Chronic, B-Cell;pmid:21130495;class:cir|Parkinson Disease;pmid:21295623;class:cir|Parkinson Disease;pmid:22003392;class:cir|Alzheimer Disease;pmid:22155483;class:cir|Alzheimer Disease;pmid:23435408;class:cir|Liver Cirrhosis;pmid:21946200;class:cir|Eosinophilic Esophagitis;pmid:22391115;class:cir|Leukemia, Myeloi…	60	12.3457	0.9509
hsa-mir-103a-2	MI0000108	Leukemia, Lymphocytic, Chronic, B-Cell;pmid:21408091;class:cir|Muscle Atrophy;pmid:17942673;class:cir|Schizophrenia;pmid:22094284;class:cir|Preeclampsia;pmid:22187671;class:cir|Mesothelioma;pmid:22253921;class:cir|Breast Neoplasms;pmid:22588912;class:cir|Breast Neoplasms;pmid:16754881;class:gen|Melanoma;pmid:16754881;class:gen|Ovarian Neoplasms;pmid:16754881;class:gen|Carcinoma, Hepatocellular;pm…	24	25.641	0.880797
hsa-mir-103a-1	MI0000109	Leukemia, Lymphocytic, Chronic, B-Cell;pmid:21408091;class:cir|Muscle Atrophy;pmid:17942673;class:cir|Schizophrenia;pmid:22094284;class:cir|Preeclampsia;pmid:22187671;class:cir|Mesothelioma;pmid:22253921;class:cir|Breast Neoplasms;pmid:22387599;class:cir|Breast Neoplasms;pmid:22588912;class:cir|Carcinoma, Hepatocellular;pmid:21298008;class:oth|Diabetes Mellitus, Type 2;pmid:21654750;class:oth|Hyp…	22	12.8205	0.788951
hsa-mir-105-1	MI0000111	Biliary Tract Neoplasms;pmid:21858175;class:tis|Carcinoma, Hepatocellular;pmid:22027761;class:tis	2	12.3457	0.69912
hsa-mir-105-2	MI0000112	Biliary Tract Neoplasms;pmid:21858175;class:tis|Carcinoma, Hepatocellular;pmid:22027761;class:tis	2	61.7284	0.69867
hsa-mir-106a	MI0000113	Carcinoma, Lung, Non-Small-Cell;pmid:21544802;class:cir|Systemic Lupus Erythematosus;pmid:23401079;class:cir|Cholangiocarcinoma;pmid:26534789;class:cir|Aortic Stenosis;pmid:27129184;class:cir|Gastric Neoplasms;pmid:20349219;class:cir|Myocardial Infarction;pmid:27192016;class:cir|Carcinoma, Renal Cell;pmid:27814278;class:cir|Bicuspid Aortic Valve Disease;pmid:29462317;class:cir|Carcinoma, Breast;p…	144	12.3457	0.774053
hsa-mir-107	MI0000114	Melanoma;pmid:20529253;class:cir|Breast Neoplasms;pmid:22242178;class:cir|Alzheimer Disease;pmid:23895045;class:cir|Diabetes Mellitus;pmid:24908639;class:cir|Familial Mediterranean Fever;pmid:29787577;class:cir|Muscle Atrophy;pmid:17942673;class:cir|Pancreatic Neoplasms;pmid:23834149;class:cir|Breast Neoplasms;pmid:24584717;class:cir|Early-Stage Breast Carcinoma;pmid:24694649;class:cir|Breast Neo…	127	24.6914	0.837348
hsa-mir-16-2	MI0000115	Pituitary Neoplasms;pmid:17028302;class:cir|Carcinoma, Hepatocellular;pmid:21278583;class:cir|Parkinson Disease;pmid:21295623;class:cir|Myelodysplastic Syndromes;pmid:21602527;class:cir|Breast Neoplasms;pmid:22298638;class:cir|Sepsis;pmid:22719975;class:cir|Carcinoma, Cervical;pmid:26656154;class:cir|Polycythemia Vera;pmid:17976518;class:cir|Lymphoma, Hodgkin;pmid:19177201;class:cir|Fatty Liver, …	77	37.037	0.701073
hsa-mir-192	MI0000234	Systemic Lupus Erythematosus;pmid:21372198;class:cir|Prostate Neoplasms;pmid:30061955;class:cir|Carcinoma, Hepatocellular;pmid:22105822;class:cir|Gastric Neoplasms;pmid:24481716;class:cir|Myasthenia Gravis;pmid:24637658;class:cir|Choriocarcinoma;pmid:25202432;class:cir|Prediabetes;pmid:25532038;class:cir|Cardiomyopathy, Hypertrophic;pmid:26086795;class:cir|Carcinoma, Hepatocellular;pmid:26088272;…	135	100	0.796134
hsa-mir-196a-1	MI0000238	Pancreatic Adenocarcinoma;pmid:19723895;class:cir|Leukemia, Myeloid, Acute;pmid:21818844;class:cir|Glioma;pmid:20229273;class:gen|Crohn Disease;pmid:21278745;class:gen|Esophageal Neoplasms;pmid:22859270;class:gen|Lung Neoplasms;pmid:23143626;class:gen|Acute Cerebral Infarction;pmid:23202363;class:gen|Breast Neoplasms;pmid:23228090;class:gen|Hepatitis B Virus Infection;pmid:23516510;class:gen|Carc…	38	42.8571	0.800305
hsa-mir-197	MI0000239	Diabetes Mellitus, Type 2;pmid:20651284;class:cir|Primary Biliary Cirrhosis;pmid:23776611;class:cir|Myocardial Infarction;pmid:22813605;class:cir|Fatty Liver, Non-Alcoholic;pmid:30006517;class:cir|Lupus Vulgaris;pmid:18998140;class:cir|Lung Neoplasms;pmid:21904633;class:cir|Breast Neoplasms;pmid:25644077;class:cir|Lung Neoplasms;pmid:26078336;class:cir|Coronary Artery Disease;pmid:26720041;class:…	57	26.6667	0.536518
hsa-mir-198	MI0000240	Lung Neoplasms;pmid:23354517;class:cir|Lupus Vulgaris;pmid:18998140;class:cir|Schizophrenia;pmid:17849003;class:gen|Schizophrenia;pmid:18552348;class:oth|Acquired Immunodeficiency Syndrome;pmid:19148268;class:oth|Coronary Artery Disease;pmid:20230787;class:oth|Carcinoma, Hepatocellular;pmid:23391410;class:oth|Carcinoma, Lung, Non-Small-Cell;pmid:29943841;class:oth|Lymphoma, Large B-Cell, Diffuse;…	28	16.129	0.100489
hsa-mir-199a-1	MI0000242	Neoplasms [unspecific];pmid:18430245;class:cir|Carcinoma, Hepatocellular;pmid:21278583;class:cir|Muscle Atrophy;pmid:17942673;class:cir|Parkinson Disease;pmid:22003392;class:cir|Gastric Neoplasms;pmid:23733518;class:cir|Melanoma;pmid:20529253;class:cir|Crohn Disease;pmid:22386737;class:cir|Gastric Neoplasms;pmid:22956063;class:cir|Breast Neoplasms;pmid:21317930;class:epi|Carcinoma, Lung, Non-Smal…	64	42.2535	0.676753
hsa-mir-208a	MI0000251	Myocardial Ischemic-Reperfusion Injury;pmid:20395621;class:cir|Myocardial Infarction;pmid:23168198;class:cir|Myocardial Infarction;pmid:23747779;class:cir|Myocardial Ischemic-Reperfusion Injury;pmid:25791720;class:cir|Heart Failure;pmid:26498537;class:cir|Coronary Artery Disease;pmid:27602213;class:cir|Ischemic Heart Disease;pmid:28768728;class:cir|Chagas Disease;pmid:29559958;class:cir|Myocardia…	45	84.507	0.658772
hsa-mir-129-1	MI0000252	Gastric Neoplasms;pmid:23307240;class:cir|Metabolic Syndrome;pmid:24784704;class:cir|Lymphoma, Large B-Cell, Diffuse;pmid:23463124;class:cir|Thyroid Neoplasms;pmid:21946411;class:epi|Carcinoma, Hepatocellular;pmid:23580407;class:epi|Carcinoma, Hepatocellular;pmid:21298008;class:oth|Colorectal Carcinoma;pmid:23744359;class:oth|Carcinoma, Hepatocellular;pmid:22865282;class:tar|Gastric Neoplasms;pmi…	19	55.5556	0.915344
hsa-mir-148a	MI0000253	Asthma;pmid:17847008;class:cir|Leukemia, Myeloid, Acute;pmid:25924238;class:cir|Aortic Stenosis;pmid:27129184;class:cir|Muscle Atrophy;pmid:17942673;class:cir|Leukemia, Lymphoblastic, Acute;pmid:22456238;class:cir|Gastric Neoplasms;pmid:23806809;class:cir|Breast Neoplasms;pmid:25004125;class:cir|Osteosarcoma;pmid:25185654;class:cir|Lung Neoplasms;pmid:25501703;class:cir|Diabetes Mellitus, Type 1;…	168	29.4118	0.925266
hsa-mir-30c-2	MI0000254	Carcinoma, Renal Cell;pmid:21229250;class:cir|Ovarian Neoplasms;pmid:18823650;class:cir|Parkinson Disease;pmid:22003392;class:cir|Gastric Neoplasms;pmid:22108846;class:gen|Lung Neoplasms;pmid:23159078;class:gen|Mesothelioma;pmid:19502386;class:oth|Leukemia, Myeloid, Acute;pmid:21880628;class:oth|Glioblastoma;pmid:21961478;class:oth|Endometrial Neoplasms;pmid:22139444;class:oth|Atrial Fibrillation…	36	13.8889	0.924057
hsa-mir-30d	MI0000255	Lupus Vulgaris;pmid:18998140;class:cir|Carcinoma, Lung, Non-Small-Cell;pmid:23756108;class:cir|Neoplasms [unspecific];pmid:23874370;class:cir|Heart Failure;pmid:25995320;class:cir|Glaucoma;pmid:27064390;class:cir|Diabetes Mellitus, Type 2;pmid:27869909;class:cir|Multiple Myeloma;pmid:30132507;class:cir|Acute Myocardial Infarction;pmid:27176713;class:cir|Heart Failure;pmid:28214846;class:cir|Ovari…	66	14.2857	0.81826
hsa-mir-139	MI0000261	Colorectal Carcinoma;pmid:24022433;class:cir|Early-Stage Breast Carcinoma;pmid:24694649;class:cir|Behcet Disease;pmid:26486198;class:cir|Carcinoma, Hepatocellular;pmid:27633066;class:cir|Carcinoma, Hepatocellular;pmid:29333940;class:cir|Neurodegenerative Diseases [unspecific];pmid:18987751;class:cir|Rheumatoid Arthritis;pmid:29191214;class:cir|Breast Neoplasms;pmid:24866763;class:cir|Gastric Neop…	99	14.7059	0.886214
hsa-mir-147a	MI0000262	Parkinson Disease;pmid:22003392;class:cir|Carcinoma, Hepatocellular;pmid:22552153;class:oth|Breast Neoplasms;pmid:22333974;class:tar|Lymphoma, Large B-Cell, Diffuse;pmid:24914240;class:tar|Tuberculosis, Pulmonary;pmid:22900099;class:tis	5	41.6667	0.323298
hsa-mir-7-1	MI0000263	Carcinoma, Renal Cell;pmid:21984948;class:cir|Eosinophilic Esophagitis;pmid:22391115;class:cir|Breast Neoplasms;pmid:22705304;class:epi|Urinary Bladder Cancer;pmid:22768238;class:gen|Glioblastoma;pmid:26573275;class:gen|Breast Neoplasms;pmid:18755890;class:oth|Neoplasms [unspecific];pmid:19073608;class:oth|Neoplasms [unspecific];pmid:21592959;class:oth|Gastric Neoplasms;pmid:22139078;class:oth|Ca…	45	9.09091	0.957306
hsa-mir-7-2	MI0000264	Atherosclerosis;pmid:30178428;class:cir|Eosinophilic Esophagitis;pmid:22391115;class:cir|Breast Neoplasms;pmid:22705304;class:epi|Urinary Bladder Cancer;pmid:22768238;class:gen|Breast Neoplasms;pmid:18755890;class:oth|Neoplasms [unspecific];pmid:19073608;class:oth|Neoplasms [unspecific];pmid:21592959;class:oth|Gastric Neoplasms;pmid:22139078;class:oth|Carcinoma, Oral;pmid:22761427;class:oth|Head …	44	181.818	0.514763
hsa-mir-7-3	MI0000265	Eosinophilic Esophagitis;pmid:22391115;class:cir|Breast Neoplasms;pmid:22705304;class:epi|Urinary Bladder Cancer;pmid:22768238;class:gen|Breast Neoplasms;pmid:18755890;class:oth|Neoplasms [unspecific];pmid:19073608;class:oth|Neoplasms [unspecific];pmid:21592959;class:oth|Gastric Neoplasms;pmid:22139078;class:oth|Carcinoma, Oral;pmid:22761427;class:oth|Head And Neck Neoplasms;pmid:23115635;class:o…	40	63.6364	0.595674
hsa-mir-10a	MI0000266	Leukemia;pmid:16549775;class:cir|Leukemia, Myeloid, Chronic-Phase;pmid:19074828;class:cir|Myeloproliferative Neoplasms;pmid:18773208;class:cir|Carcinoma, Lung, Non-Small-Cell;pmid:23756108;class:cir|Carcinoma, Urothelial, Upper Tract;pmid:25629698;class:cir|Carcinoma, Thyroid, Papillary;pmid:26341226;class:cir|Chronic Hepatitis B;pmid:26483130;class:cir|Carcinoma, Hepatocellular;pmid:29962816;cla…	101	36.3636	0.909701
hsa-mir-10b	MI0000267	Breast Neoplasms;pmid:16466964;class:cir|Leukemia;pmid:16549775;class:cir|Breast Neoplasms;pmid:23238818;class:cir|Huntington Disease;pmid:25889241;class:cir|Melanoma;pmid:26208390;class:cir|Neoplasms [unspecific];pmid:26522916;class:cir|Squamous Cell Carcinoma, Esophageal;pmid:26554762;class:cir|Carcinoma, Hepatocellular;pmid:28049231;class:cir|Carcinoma, Lung, Non-Small-Cell;pmid:28055956;class…	165	36.3636	0.868652
hsa-mir-34a	MI0000268	Carcinoma, Hepatocellular;pmid:18942116;class:cir|Colorectal Carcinoma;pmid:22648208;class:cir|Pulmonary Hypertension;pmid:29431643;class:cir|Muscle Atrophy;pmid:17942673;class:cir|Leukemia, Lymphocytic, Chronic, B-Cell;pmid:20393129;class:cir|Schizophrenia;pmid:21738743;class:cir|Breast Neoplasms;pmid:23748853;class:cir|Carcinoma, Adrenocortical;pmid:24238045;class:cir|Pancreatic Neoplasms;pmid:…	628	27.2727	0.859406
hsa-mir-181a-2	MI0000269	Leukemia, Promyelocytic, Acute;pmid:16847880;class:cir|Leukemia;pmid:19022373;class:cir|Leukemia, Lymphocytic, Chronic, B-Cell;pmid:21130495;class:cir|Leukemia, Lymphocytic, Chronic, B-Cell;pmid:21408091;class:cir|Lymphoma;pmid:21910161;class:cir|Leukemia, Myeloid, Acute;pmid:22251480;class:cir|Breast Neoplasms;pmid:22692639;class:cir|Leukemia, Myeloid, Acute;pmid:18450603;class:cir|Peripheral Va…	66	36.3636	0.781939
hsa-mir-181b-1	MI0000270	Leukemia, Promyelocytic, Acute;pmid:16847880;class:cir|Leukemia, Lymphocytic, Chronic, B-Cell;pmid:19717645;class:cir|Leukemia, Lymphocytic, Chronic, B-Cell;pmid:20393129;class:cir|Autistic Disorder;pmid:20868653;class:cir|Leukemia, Lymphocytic, Chronic, B-Cell;pmid:21130495;class:cir|Leukemia, Lymphocytic, Chronic, B-Cell;pmid:21408091;class:cir|Leukemia, Lymphocytic, Chronic, B-Cell;pmid:216368…	53	54.5455	0.782815
hsa-mir-181c	MI0000271	Leukemia, Lymphocytic, Chronic, B-Cell;pmid:19717645;class:cir|Leukemia, Myeloid, Acute;pmid:22251480;class:cir|Myasthenia Gravis;pmid:25962782;class:cir|Leukemia, Myeloid, Acute;pmid:18450603;class:cir|Alzheimer Disease;pmid:22155483;class:cir|Proliferative Diabetic Retinopathy;pmid:25427542;class:cir|Systemic Lupus Erythematosus;pmid:26225955;class:cir|Epilepsy;pmid:26382856;class:cir|Alzheimer…	56	81.8182	0.749217
hsa-mir-182	MI0000272	Retinal Degeneration;pmid:18834879;class:cir|Breast Neoplasms;pmid:22242178;class:cir|Atherosclerosis;pmid:27199451;class:cir|Hyperactivity Disorder;pmid:30270454;class:cir|Sepsis;pmid:19823581;class:cir|Breast Neoplasms;pmid:24498016;class:cir|Colorectal Adenocarcinoma;pmid:25115394;class:cir|Pancreatic Neoplasms;pmid:25326859;class:cir|Diabetes Mellitus, Type 2;pmid:25530976;class:cir|Carcinoma…	245	118.182	0.663045
hsa-mir-183	MI0000273	Retinal Degeneration;pmid:18834879;class:cir|Hyperactivity Disorder;pmid:30270454;class:cir|Carcinoma, Lung, Non-Small-Cell;pmid:22009180;class:cir|Human Immunodeficiency Virus Infection;pmid:25997625;class:cir|Breast Neoplasms;pmid:26124344;class:cir|Carcinoma, Hepatocellular;pmid:26278140;class:cir|Early-Stage Non-Small-Cell Lung Carcinoma;pmid:27093275;class:cir|Carcinoma, Lung;pmid:27768748;c…	187	81.8182	0.890528
hsa-mir-187	MI0000274	Carcinoma, Gallbladder;pmid:25861754;class:cir|Leukemia, Lymphocytic, Chronic, B-Cell;pmid:16251535;class:gen|Carcinoma, Lung, Non-Small-Cell;pmid:27495872;class:gen|Breast Neoplasms;pmid:23060431;class:oth|Carcinoma, Bladder;pmid:29883941;class:oth|Retinal Vascular Disease;pmid:30170060;class:oth|Ovarian Neoplasms;pmid:21725366;class:tar|Diabetes Mellitus, Type 2;pmid:24149837;class:tar|Prostate…	34	110.092	0.701495
hsa-mir-196a-2	MI0000279	Pancreatic Adenocarcinoma;pmid:19723895;class:cir|Leukemia, Myeloid, Acute;pmid:21818844;class:cir|Carcinoma, Hepatocellular;pmid:21692953;class:epi|Lung Neoplasms;pmid:18521189;class:gen|Breast Neoplasms;pmid:18634034;class:gen|Gastric Neoplasms;pmid:19834808;class:gen|Carcinoma, Hepatocellular;pmid:20188135;class:gen|Glioma;pmid:20229273;class:gen|Cardiomyopathy, Dilated;pmid:20488170;class:gen…	116	63.6364	0.91734
hsa-mir-199a-2	MI0000281	Carcinoma, Hepatocellular;pmid:21278583;class:cir|Muscle Atrophy;pmid:17942673;class:cir|Parkinson Disease;pmid:22003392;class:cir|Gastric Neoplasms;pmid:23733518;class:cir|Melanoma;pmid:20529253;class:cir|Crohn Disease;pmid:22386737;class:cir|Gastric Neoplasms;pmid:22956063;class:cir|Breast Neoplasms;pmid:21317930;class:epi|Carcinoma, Lung, Non-Small-Cell;pmid:21317930;class:epi|Colorectal Carci…	63	36.3636	0.866698
hsa-mir-199b	MI0000282	Leukemia;pmid:19022373;class:cir|Choriocarcinoma;pmid:19900756;class:cir|Leukemia, Myeloid, Chronic;pmid:24680705;class:cir|Leukemia, Myeloid, Acute;pmid:26848406;class:cir|Polycystic Ovarian Syndrome;pmid:26860517;class:cir|Muscle Atrophy;pmid:17942673;class:cir|Parkinson Disease;pmid:22003392;class:cir|Endometrial Neoplasms;pmid:22920721;class:cir|Intrahepatic Cholangiocarcinoma;pmid:25903557;c…	66	81.8182	0.811344
hsa-mir-203a	MI0000283	Ovarian Neoplasms;pmid:30363055;class:epi|Carcinoma, Hepatocellular;pmid:26210453;class:oth|Gastric Cardia Adenocarcinoma;pmid:27791400;class:oth|Carcinoma, Renal Cell;pmid:25123268;class:tar|Prostate Neoplasms;pmid:25636908;class:tar|Lung Neoplasms;pmid:26177443;class:tar|Carcinoma, Hepatocellular;pmid:27780730;class:tar|Gastric Neoplasms;pmid:29973668;class:tar|Carcinoma, Breast;pmid:30359947;c…	14	63.6364	0.526937
hsa-mir-204	MI0000284	Aortic Stenosis;pmid:27129184;class:cir|Aortic Valve Disease;pmid:28377507;class:cir|Frontotemporal Dementia;pmid:29434051;class:cir|Pancreatic Adenocarcinoma;pmid:26807325;class:cir|Tuberculosis, Pulmonary;pmid:27682490;class:cir|Spinal Cord Injuries;pmid:29547407;class:cir|Leukemia, Lymphoblastic, Acute;pmid:17934639;class:cir|Kidney Injury;pmid:24641951;class:cir|Rheumatoid Arthritis;pmid:2919…	158	63.6364	0.955953
hsa-mir-205	MI0000285	Systemic Lupus Erythematosus;pmid:21372198;class:cir|Glioma;pmid:26230475;class:cir|Ovarian Neoplasms;pmid:18589210;class:cir|Urinary Bladder Cancer;pmid:18799331;class:cir|Head And Neck Neoplasms;pmid:19043531;class:cir|Melanoma;pmid:23863473;class:cir|Carcinoma, Lung, Non-Small-Cell;pmid:23881177;class:cir|Squamous Cell Carcinoma, Lung;pmid:24130905;class:cir|Carcinoma, Urothelial, Upper Tract;…	281	45.4545	0.769654
hsa-mir-210	MI0000286	Lupus Vulgaris;pmid:18998140;class:cir|Eosinophilic Esophagitis;pmid:22391115;class:cir|Acute Cerebral Infarction;pmid:25476086;class:cir|Breast Neoplasms;pmid:27197674;class:cir|Myasthenia Gravis;pmid:30316681;class:cir|Muscle Atrophy;pmid:17942673;class:cir|Pancreatic Adenocarcinoma;pmid:19723895;class:cir|Atherosclerosis;pmid:20888330;class:cir|Acute Cerebral Ischemia;pmid:21622133;class:cir|A…	322	63.6364	0.670722
hsa-mir-211	MI0000287	Eosinophilic Esophagitis;pmid:22391115;class:cir|Aortic Stenosis;pmid:27129184;class:cir|Hyperactivity Disorder;pmid:30270454;class:cir|Pancreatic Neoplasms;pmid:23329235;class:cir|Heart Failure;pmid:25619197;class:cir|Melanoma;pmid:26288839;class:cir|Kidney Injury;pmid:24641951;class:cir|Carcinoma, Oral;pmid:18946016;class:cir|Glioma;pmid:23183822;class:epi|Melanoma;pmid:27237979;class:epi|Squam…	53	63.6364	0.75358
hsa-mir-212	MI0000288	Schizophrenia;pmid:25487174;class:cir|Schizophrenia;pmid:25656957;class:cir|Lofgren Syndrome;pmid:28050119;class:cir|Liver Diseases [unspecific];pmid:18162065;class:cir|Eosinophilic Esophagitis;pmid:22391115;class:cir|Inflammation;pmid:23264652;class:cir|Hypertension;pmid:23712358;class:cir|Lymphoma, Hodgkin;pmid:28377796;class:cir|Major Depressive Disorder;pmid:30269040;class:cir|Gastric Neoplas…	72	127.273	0.628891
hsa-mir-181a-1	MI0000289	Thyroid Neoplasms;pmid:17355635;class:cir|Squamous Cell Carcinoma, Oral;pmid:21244495;class:cir|Preeclampsia;pmid:22187671;class:cir|Multiple Myeloma;pmid:22447484;class:cir|Myelodysplastic Syndromes;pmid:21332710;class:cir|Neoplasms [unspecific];pmid:20144731;class:oth|Multiple Myeloma;pmid:21761344;class:oth|Osteosarcoma;pmid:23740615;class:oth|Stroke;pmid:23745809;class:oth|Squamous Cell Carci…	21	45.4545	0.849761
hsa-mir-214	MI0000290	Melanoma;pmid:20529253;class:cir|Acute Myocardial Infarction;pmid:25931214;class:cir|Arthritis;pmid:30018954;class:cir|Muscle Atrophy;pmid:17942673;class:cir|Ovarian Neoplasms;pmid:18589210;class:cir|Angiosarcoma;pmid:26512652;class:cir|Carcinoma, Lung, Non-Small-Cell;pmid:26629532;class:cir|Diabetic Nephropathy;pmid:29902497;class:cir|Breast Neoplasms;pmid:22350790;class:cir|Rheumatoid Arthritis…	213	27.2727	0.968455
hsa-mir-215	MI0000291	Breast Neoplasms;pmid:22353773;class:cir|Cerebral Malaria;pmid:29747626;class:cir|Osteosarcoma;pmid:29907935;class:cir|Leukemia, Myeloid, Acute;pmid:26802165;class:cir|Lung Neoplasms;pmid:29683761;class:cir|Breast Neoplasms;pmid:16754881;class:gen|Melanoma;pmid:16754881;class:gen|Ovarian Neoplasms;pmid:16754881;class:gen|Glioma;pmid:26317904;class:gen|Ovarian Neoplasms;pmid:26676658;class:gen|Uri…	67	63.6364	0.519594
hsa-mir-216a	MI0000292	Melanoma;pmid:20529253;class:cir|Acute Kidney Failure;pmid:26106607;class:cir|Acute Pancreatitis;pmid:23995054;class:oth|Pancreatic Neoplasms;pmid:24895996;class:oth|Pancreatic Neoplasms;pmid:26134156;class:oth|Carcinoma, Hepatocellular;pmid:22392644;class:tar|Carcinoma, Hepatocellular;pmid:23471579;class:tar|Atherosclerosis;pmid:24481443;class:tar|Cardiometabolic Disorders;pmid:24481443;class:ta…	28	63.6364	0.895236
hsa-mir-217	MI0000293	Melanoma;pmid:20529253;class:cir|Acute Kidney Failure;pmid:26106607;class:cir|Diabetes Mellitus, Type 2;pmid:27522360;class:cir|Cytotoxicity Tests, Immunologic;pmid:27183614;class:gen|Carcinoma, Renal Cell, Clear-Cell;pmid:23790169;class:oth|Leukemia;pmid:24350829;class:oth|Lung Neoplasms;pmid:25234467;class:oth|Osteosarcoma;pmid:26062553;class:oth|Carcinoma, Breast;pmid:28152297;class:oth|Carcin…	51	90.9091	0.804573
hsa-mir-218-1	MI0000294	Lymphoma;pmid:21910161;class:cir|Urinary Bladder Cancer;pmid:22237456;class:cir|Gastric Neoplasms;pmid:22860003;class:cir|Breast Neoplasms;pmid:22705304;class:epi|Breast Neoplasms;pmid:16754881;class:gen|Melanoma;pmid:16754881;class:gen|Ovarian Neoplasms;pmid:16754881;class:gen|Urinary Bladder Cancer;pmid:20163849;class:gen|Carcinoma, Hepatocellular;pmid:22011248;class:gen|Urinary Bladder Cancer;…	36	36.3636	0.853022
hsa-mir-218-2	MI0000295	Lymphoma;pmid:21910161;class:cir|Urinary Bladder Cancer;pmid:22237456;class:cir|Gastric Neoplasms;pmid:22860003;class:cir|Breast Neoplasms;pmid:22705304;class:epi|Urinary Bladder Cancer;pmid:20163849;class:gen|Carcinoma, Hepatocellular;pmid:22011248;class:gen|Urinary Bladder Cancer;pmid:23320911;class:gen|Urinary Bladder Cancer;pmid:21519788;class:gen|Breast Neoplasms;pmid:22898079;class:gen|Mela…	32	118.182	0.8897
hsa-mir-221	MI0000298	Polycythemia Vera;pmid:17976518;class:cir|Melanoma;pmid:20529253;class:cir|Carcinoma, Lung, Non-Small-Cell;pmid:21544802;class:cir|Prostate Neoplasms;pmid:26831660;class:cir|Colorectal Carcinoma;pmid:29630521;class:cir|Muscle Atrophy;pmid:17942673;class:cir|Carcinoma, Rectal;pmid:20880178;class:cir|Atherosclerosis;pmid:20888330;class:cir|Leukemia, Myeloid, Chronic;pmid:21501493;class:cir|Breast N…	500	36.3636	0.751022
hsa-mir-222	MI0000299	Breast Neoplasms;pmid:18777135;class:cir|Preeclampsia;pmid:29381395;class:cir|Muscle Atrophy;pmid:17942673;class:cir|Atherosclerosis;pmid:20888330;class:cir|Leukemia, Myeloid, Chronic;pmid:21501493;class:cir|Carcinoma, Lung, Non-Small-Cell;pmid:22009180;class:cir|Breast Neoplasms;pmid:22298638;class:cir|Carcinoma, Thyroid, Papillary;pmid:24301304;class:cir|Gastric Neoplasms;pmid:25129310;class:ci…	342	36.3636	0.750896
hsa-mir-223	MI0000300	Leukemia, Lymphocytic, Chronic, B-Cell;pmid:16251535;class:cir|Leukemia, Lymphoblastic;pmid:18056805;class:cir|Lupus Vulgaris;pmid:18998140;class:cir|Marek Disease;pmid:19297609;class:cir|Leukemia, Lymphocytic, Chronic, B-Cell;pmid:19717645;class:cir|Sepsis;pmid:20188071;class:cir|Diabetes Mellitus, Type 2;pmid:20651284;class:cir|Carcinoma, Lung, Non-Small-Cell;pmid:21544802;class:cir|Leukemia, L…	347	45.4545	0.745002
hsa-mir-224	MI0000301	Giant Cell Tumor of Bone;pmid:22326282;class:cir|Preeclampsia;pmid:25064070;class:cir|Preeclampsia;pmid:25738738;class:cir|Medulloblastoma;pmid:21358093;class:cir|Systemic Lupus Erythematosus;pmid:23199328;class:cir|Leukemia, Myeloid, Chronic;pmid:28512058;class:cir|Lymphoma, Large B-Cell, Diffuse;pmid:24858372;class:cir|Lymphoma, Large B-Cell, Diffuse;pmid:25052605;class:cir|Graves Ophthalmopath…	114	49.3827	0.734554
hsa-mir-200b	MI0000342	Carcinoma, Hepatocellular;pmid:18942116;class:cir|Glomerulonephritis;pmid:20364043;class:cir|Systemic Lupus Erythematosus;pmid:21372198;class:cir|Kideny Transplant Rejection;pmid:27521993;class:cir|Ovarian Neoplasms;pmid:18589210;class:cir|Carcinoma, Urothelial, Upper Tract;pmid:25629698;class:cir|Acute Kidney Failure;pmid:26106607;class:cir|Carcinoma, Lung, Non-Small-Cell;pmid:26202143;class:cir…	278	63.1579	0.578241
hsa-let-7g	MI0000433	Lung Neoplasms;pmid:16712479;class:cir|Lung Neoplasms;pmid:17096367;class:cir|Carcinoma, Renal Cell;pmid:21229250;class:cir|Lung Neoplasms;pmid:22862169;class:cir|Schizophrenia;pmid:22094284;class:cir|Multiple Sclerosis;pmid:22108567;class:cir|Alzheimer Disease;pmid:23922807;class:cir|Colorectal Carcinoma;pmid:24709885;class:cir|Glioma;pmid:24858071;class:cir|Osteoporosis;pmid:26026730;class:cir|…	114	23.8095	0.957738
hsa-let-7i	MI0000434	Lung Neoplasms;pmid:16712479;class:cir|Lung Neoplasms;pmid:17096367;class:cir|Melanoma;pmid:20529253;class:cir|Carcinoma, Renal Cell;pmid:21229250;class:cir|Muscle Atrophy;pmid:17942673;class:cir|Heart Failure;pmid:26430739;class:cir|Traumatic Brain Injury;pmid:29963002;class:cir|Diabetic Nephropathy;pmid:30165157;class:cir|Lung Neoplasms;pmid:17940623;class:cir|Leukemia, Myeloid, Chronic;pmid:28…	106	47.619	0.826334
hsa-mir-1-2	MI0000437	Cardiomyopathy, Hypertrophic;pmid:17234972;class:cir|Cardiomyopathy, Hypertrophic;pmid:17468766;class:cir|Cardiomyopathy, Hypertrophic;pmid:17479098;class:cir|Hypertrophy;pmid:21303526;class:cir|Hypertension;pmid:18690400;class:cir|Parkinson Disease;pmid:21295623;class:cir|Muscular Dystrophy, Duchenne;pmid:21425469;class:cir|Myocardial Infarction;pmid:23747779;class:cir|Coronary Artery Disease;pm…	77	11.7647	0.961041
hsa-mir-15b	MI0000438	Pituitary Neoplasms;pmid:17028302;class:cir|Multiple Sclerosis;pmid:24277735;class:cir|Systemic Lupus Erythematosus;pmid:30008716;class:cir|Diabetic Nephropathy;pmid:30165157;class:cir|Chronic Kidney Disease;pmid:22512691;class:cir|Neoplasms [unspecific];pmid:23874370;class:cir|Alzheimer Disease;pmid:23922807;class:cir|Colorectal Carcinoma;pmid:24022433;class:cir|Peripheral Vascular Disease;pmid:…	133	51.0204	0.716162
hsa-mir-23b	MI0000439	Hepatitis B Virus Infection;pmid:22392036;class:cir|Carcinoma, Lung, Non-Small-Cell;pmid:28055956;class:cir|Polycystic Ovarian Syndrome;pmid:28193283;class:cir|Carcinoma, Breast;pmid:29996899;class:cir|Hepatitis C Virus Infection;pmid:30133717;class:cir|Osteoporosis;pmid:30171938;class:cir|Leukemia, Lymphocytic, Chronic, B-Cell;pmid:16251535;class:cir|Autistic Disorder;pmid:19360674;class:cir|Bre…	115	72.1649	0.892786
hsa-mir-27b	MI0000440	Carcinoma, Oral;pmid:22902387;class:cir|Peripheral Vascular Disease;pmid:24129592;class:cir|Atherosclerosis;pmid:26333279;class:cir|Stroke;pmid:26333279;class:cir|Carcinoma, Breast;pmid:28058628;class:cir|Fatty Liver, Non-Alcoholic;pmid:30006517;class:cir|Diabetic Retinopathy;pmid:26395742;class:cir|Diabetic Nephropathy;pmid:30165157;class:cir|Carcinoma, Lung, Non-Small-Cell;pmid:30190521;class:c…	128	61.8557	0.869375
hsa-mir-30b	MI0000441	Polycythemia Vera;pmid:18508790;class:cir|Parkinson Disease;pmid:22003392;class:cir|Heart Failure;pmid:23696613;class:cir|Squamous Cell Carcinoma, Lung;pmid:24130905;class:cir|Focal Segmental Glomerulosclerosis;pmid:25682967;class:cir|Atherosclerosis;pmid:26333279;class:cir|Stroke;pmid:26333279;class:cir|Chronic Hepatitis B;pmid:26483130;class:cir|Tuberculosis, Pulmonary;pmid:27682490;class:cir|C…	90	34.0909	0.774662
hsa-mir-122	MI0000442	Stroke;pmid:26661204;class:cir|Preeclampsia;pmid:29800045;class:cir|Hepatitis B Virus Infection;pmid:21606975;class:cir|Carcinoma, Hepatocellular;pmid:22105822;class:cir|Hepatitis B Virus Infection;pmid:22239527;class:cir|Hepatitis B Virus Infection;pmid:22392036;class:cir|Breast Neoplasms;pmid:22400902;class:cir|Liver Diseases [unspecific];pmid:22427142;class:cir|Sepsis;pmid:22719975;class:cir|H…	402	47.0588	0.956108
hsa-mir-124-2	MI0000444	Stroke;pmid:19745058;class:cir|Acute Cerebral Infarction;pmid:21551949;class:cir|Carcinoma, Hepatocellular;pmid:19843643;class:epi|Myelodysplastic Syndromes;pmid:20448201;class:epi|Colorectal Carcinoma;pmid:21327300;class:epi|Endometrial Neoplasms;pmid:21327300;class:epi|Gastrointestinal Neoplasms;pmid:21327300;class:epi|Gastric Neoplasms;pmid:21365509;class:epi|Carcinoma, Lung, Non-Small-Cell;pm…	42	36.6972	0.922234
hsa-mir-124-3	MI0000445	Stroke;pmid:19745058;class:cir|Acute Cerebral Infarction;pmid:21551949;class:cir|Carcinoma, Hepatocellular;pmid:19843643;class:epi|Myelodysplastic Syndromes;pmid:20448201;class:epi|Colorectal Carcinoma;pmid:21327300;class:epi|Endometrial Neoplasms;pmid:21327300;class:epi|Gastrointestinal Neoplasms;pmid:21327300;class:epi|Gastric Neoplasms;pmid:21365509;class:epi|Carcinoma, Lung, Non-Small-Cell;pm…	32	11.4943	0.844313
hsa-mir-125b-1	MI0000446	Breast Neoplasms;pmid:16466964;class:cir|Myelodysplastic Syndromes;pmid:18936236;class:cir|Human Immunodeficiency Virus Infection;pmid:21224041;class:cir|Ovarian Neoplasms;pmid:18823650;class:cir|Interstitial Lung Disease;pmid:22512273;class:cir|Leukemia, Myeloid;pmid:20660734;class:cir|Leukemia-Lymphoma, Precursor T-Cell Lymphoblastic;pmid:21242186;class:cir|Carcinoma, Lung, Non-Small-Cell;pmid:…	118	34.0909	0.950729
hsa-mir-128-1	MI0000447	Lymphoma, Hodgkin;pmid:18089852;class:cir|Leukemia, Acute;pmid:20561445;class:cir|Interstitial Lung Disease;pmid:22512273;class:cir|Glioblastoma;pmid:21561454;class:cir|Neuroblastoma;pmid:19713529;class:oth|Glioblastoma;pmid:21874051;class:oth|Glioblastoma;pmid:23482671;class:oth|Neuroblastoma;pmid:21143953;class:tar|Breast Neoplasms;pmid:21953503;class:tar|Glioma;pmid:22442669;class:tar|Ovarian …	22	24.3902	0.973823
hsa-mir-130a	MI0000448	Thyroid Neoplasms;pmid:17355635;class:cir|Spinal Cord Injuries;pmid:25973054;class:cir|Muscle Atrophy;pmid:17942673;class:cir|Ovarian Neoplasms;pmid:18823650;class:cir|Preeclampsia;pmid:25738738;class:cir|Epilepsy;pmid:25825351;class:cir|Breast Neoplasms;pmid:26033453;class:cir|Obesity;pmid:26406295;class:cir|Carcinoma, Ovarian;pmid:27062783;class:cir|Chronic Kidney Disease;pmid:28077372;class:ci…	116	22.4719	0.839318
hsa-mir-132	MI0000449	Cardiovascular Diseases [unspecific];pmid:28065883;class:cir|Sepsis;pmid:30202206;class:cir|Muscle Atrophy;pmid:17942673;class:cir|Obesity;pmid:21367929;class:cir|Ovarian Neoplasms;pmid:23542579;class:cir|Mild Cognitive Impairment;pmid:24368295;class:cir|Schizophrenia;pmid:25487174;class:cir|Schizophrenia;pmid:25656957;class:cir|Diabetes Mellitus, Type 2;pmid:25677225;class:cir|Schizophrenia;pmid…	163	79.2079	0.78818
hsa-mir-133a-1	MI0000450	Cardiomyopathy, Hypertrophic;pmid:17468766;class:cir|Cardiomyopathy, Hypertrophic;pmid:17479098;class:cir|Hypertrophy;pmid:21303526;class:cir|Hypertension;pmid:18690400;class:cir|Muscular Dystrophy, Duchenne;pmid:21425469;class:cir|Atherosclerosis;pmid:21817153;class:cir|Osteoporosis;pmid:22506038;class:cir|Myocardial Infarction;pmid:23747779;class:cir|Stroke;pmid:19745058;class:cir|Muscular Dyst…	65	22.7273	0.97211
hsa-mir-133a-2	MI0000451	Cardiomyopathy, Hypertrophic;pmid:17468766;class:cir|Cardiomyopathy, Hypertrophic;pmid:17479098;class:cir|Hypertrophy;pmid:21303526;class:cir|Hypertension;pmid:18690400;class:cir|Muscular Dystrophy, Duchenne;pmid:21425469;class:cir|Atherosclerosis;pmid:21817153;class:cir|Osteoporosis;pmid:22506038;class:cir|Myocardial Infarction;pmid:23347612;class:cir|Myocardial Infarction;pmid:23747779;class:ci…	64	68.6275	0.808586
hsa-mir-135a-1	MI0000452	Medulloblastoma;pmid:21793975;class:gen|Carcinoma, Lung, Non-Small-Cell;pmid:21552288;class:oth|Glioma;pmid:22139076;class:oth|Carcinoma, Lung, Non-Small-Cell;pmid:22370637;class:oth|Colorectal Carcinoma;pmid:18632633;class:tar|Endometriosis;pmid:21956427;class:tar|Gastric Neoplasms;pmid:22310976;class:tar|Breast Neoplasms;pmid:22439757;class:tar|Carcinoma, Renal Cell;pmid:23176581;class:tar|Neop…	20	111.111	0.89621
hsa-mir-135a-2	MI0000453	Medulloblastoma;pmid:21793975;class:gen|Carcinoma, Lung, Non-Small-Cell;pmid:21552288;class:oth|Glioma;pmid:22139076;class:oth|Carcinoma, Lung, Non-Small-Cell;pmid:22370637;class:oth|Colorectal Carcinoma;pmid:18632633;class:tar|Endometriosis;pmid:21956427;class:tar|Gastric Neoplasms;pmid:22310976;class:tar|Breast Neoplasms;pmid:22439757;class:tar|Carcinoma, Renal Cell;pmid:23176581;class:tar|Neop…	20	40	0.976606
hsa-mir-137	MI0000454	Alzheimer Disease;pmid:22155483;class:cir|Alzheimer Disease;pmid:26899870;class:cir|Schizophrenia;pmid:29684772;class:cir|Glioma;pmid:30233327;class:cir|Schizophrenia;pmid:30233327;class:cir|Rectal Neoplasms;pmid:18695884;class:cir|Squamous Cell Carcinoma, Oral;pmid:20197299;class:epi|Squamous Cell Carcinoma, Head and Neck;pmid:21425146;class:epi|Carcinoma, Oral;pmid:22132151;class:epi|Gastric Ne…	144	9.80392	0.936163
hsa-mir-138-2	MI0000455	Carcinoma, Renal Cell;pmid:22926558;class:gen|Neuroblastoma;pmid:23562653;class:gen|Leukemia;pmid:19896708;class:oth|Panic Disorder;pmid:21168126;class:oth|Squamous Cell Carcinoma, Head and Neck;pmid:21770894;class:oth|Carcinoma, Lung, Non-Small-Cell;pmid:21787234;class:oth|Carcinoma, Renal Cell;pmid:21875287;class:oth|Glioma;pmid:22921398;class:oth|Urinary Bladder Cancer;pmid:22954303;class:oth|…	25	95.2381	0.914012
hsa-mir-140	MI0000456	Heart Diseases [unspecific];pmid:30308506;class:cir|Muscle Atrophy;pmid:17942673;class:cir|Neoplasms [unspecific];pmid:23874370;class:cir|Breast Neoplasms;pmid:24584717;class:cir|Myasthenia Gravis;pmid:24637658;class:cir|Mycobacterium tuberculosis Infection;pmid:26053546;class:cir|Gastric Neoplasms;pmid:26607322;class:cir|Osteoporosis;pmid:30171938;class:cir|Osteoarthritis;pmid:22143896;class:cir…	109	80	0.942858
hsa-mir-141	MI0000457	Carcinoma, Renal Cell;pmid:18925646;class:cir|Systemic Lupus Erythematosus;pmid:21372198;class:cir|Parkinson Disease;pmid:29935433;class:cir|Thyroid Neoplasms;pmid:17355635;class:cir|Ovarian Neoplasms;pmid:18589210;class:cir|Prostate Neoplasms;pmid:22240788;class:cir|Prostate Neoplasms;pmid:23935962;class:cir|Prostate Neoplasms;pmid:25521481;class:cir|Carcinoma, Urothelial, Upper Tract;pmid:25629…	214	42.1053	0.64142
hsa-mir-142	MI0000458	Carcinoma, Renal Cell;pmid:22440013;class:cir|Acute Lung Injury;pmid:29904430;class:cir|Heart Failure;pmid:23247724;class:cir|Lung Neoplasms;pmid:23410826;class:cir|Heart Failure;pmid:23696613;class:cir|Alzheimer Disease;pmid:23922807;class:cir|Colorectal Carcinoma;pmid:24022433;class:cir|Systemic Lupus Erythematosus;pmid:25399392;class:cir|Lymphoma, T-Cell;pmid:25503151;class:cir|Diabetes Mellit…	175	11.4943	0.857258
hsa-mir-143	MI0000459	Colon Neoplasms;pmid:16195701;class:cir|Colorectal Carcinoma;pmid:16847880;class:cir|Colon Neoplasms;pmid:16885332;class:cir|Colon Neoplasms;pmid:16940181;class:cir|Lymphoma, B-Cell;pmid:17892514;class:cir|Breast Neoplasms;pmid:17940623;class:cir|Colon Neoplasms;pmid:17940623;class:cir|Colorectal Carcinoma;pmid:19242066;class:cir|Leukemia, Myeloid, Acute;pmid:21678057;class:cir|Alzheimer Disease;…	377	75.4717	0.763805
hsa-mir-144	MI0000460	Thyroid Neoplasms;pmid:17355635;class:cir|Eosinophilic Esophagitis;pmid:22391115;class:cir|Leukemia, Myeloid, Chronic;pmid:21501493;class:cir|Metabolic Syndrome;pmid:24784704;class:cir|Diabetes Mellitus, Type 2;pmid:25677225;class:cir|Breast Neoplasms;pmid:26124344;class:cir|Glaucoma;pmid:27064390;class:cir|Myocardial Infarction;pmid:27192016;class:cir|Diabetes Mellitus, Type 2;pmid:28260062;clas…	112	58.1395	0.878033
hsa-mir-145	MI0000461	Colon Neoplasms;pmid:16195701;class:cir|Breast Neoplasms;pmid:16466964;class:cir|Colorectal Carcinoma;pmid:16847880;class:cir|Breast Neoplasms;pmid:16885332;class:cir|Colon Neoplasms;pmid:16940181;class:cir|Breast Neoplasms;pmid:17940623;class:cir|Colon Neoplasms;pmid:17940623;class:cir|Colorectal Carcinoma;pmid:19242066;class:cir|Atherosclerosis;pmid:19744308;class:cir|Lung Neoplasms;pmid:228621…	606	11.3636	0.854212
hsa-mir-152	MI0000462	Asthma;pmid:17847008;class:cir|Preeclampsia;pmid:22095477;class:cir|Bladder Neoplasms;pmid:24961907;class:cir|Lung Neoplasms;pmid:25501703;class:cir|Carcinoma, Lung, Non-Small-Cell;pmid:25904302;class:cir|Carcinoma, Hepatocellular;pmid:20578129;class:epi|Colorectal Carcinoma;pmid:21327300;class:epi|Endometrial Neoplasms;pmid:21327300;class:epi|Gastrointestinal Neoplasms;pmid:21327300;class:epi|En…	75	91.954	0.826432
hsa-mir-153-1	MI0000463	Glioblastoma;pmid:21213215;class:oth|Rectal Neoplasms;pmid:22903298;class:oth|Alzheimer Disease;pmid:22733824;class:tar|Prostate Neoplasms;pmid:23060044;class:tar|Glioblastoma;pmid:23397238;class:tar|Endometrial Neoplasms;pmid:20028871;class:tis|Neoplasms [unspecific];pmid:23188671;class:tis|Medulloblastoma;pmid:18973228;class:tis|Glioblastoma;pmid:22722712;class:tis	9	55.5556	0.824609
hsa-mir-153-2	MI0000464	Breast Neoplasms;pmid:16754881;class:gen|Melanoma;pmid:16754881;class:gen|Ovarian Neoplasms;pmid:16754881;class:gen|Rectal Neoplasms;pmid:22903298;class:oth|Alzheimer Disease;pmid:22733824;class:tar|Prostate Neoplasms;pmid:23060044;class:tar|Glioblastoma;pmid:23397238;class:tar|Endometrial Neoplasms;pmid:20028871;class:tis|Neoplasms [unspecific];pmid:23188671;class:tis|Medulloblastoma;pmid:189732…	11	11.4943	0.959901
hsa-mir-191	MI0000465	Diabetes Mellitus, Type 2;pmid:20651284;class:cir|Neoplasms [unspecific];pmid:23874370;class:cir|Alzheimer Disease;pmid:23922807;class:cir|Alzheimer Disease;pmid:24577456;class:cir|Brain Disease [unspecific];pmid:25947950;class:cir|Liver Neoplasms;pmid:26082194;class:cir|Carcinoma, Urothelial, Upper Tract;pmid:26323574;class:cir|Carcinoma, Pancreatic;pmid:27464352;class:cir|Aortic Aneurysm, Abdom…	92	43.4783	0.805061
hsa-mir-9-1	MI0000466	Methylmalonic Acidemia;pmid:24927441;class:cir|Alzheimer Disease;pmid:22155483;class:cir|Lymphoma, Hodgkin;pmid:18583325;class:cir|Breast Neoplasms;pmid:18777135;class:cir|Wounds and Injuries [unspecific];pmid:21538484;class:cir|Waldenstrom Macroglobulinemia;pmid:19074725;class:cir|Neoplasms [unspecific];pmid:18768788;class:epi|Waldenstrom Macroglobulinemia;pmid:20519629;class:epi|Urinary Bladder…	63	33.7079	0.908181
hsa-mir-9-2	MI0000467	Alzheimer Disease;pmid:22155483;class:cir|Lymphoma, Hodgkin;pmid:18583325;class:cir|Breast Neoplasms;pmid:18777135;class:cir|Wounds and Injuries [unspecific];pmid:21538484;class:cir|Waldenstrom Macroglobulinemia;pmid:19074725;class:cir|Neoplasms [unspecific];pmid:18768788;class:epi|Waldenstrom Macroglobulinemia;pmid:20519629;class:epi|Urinary Bladder Cancer;pmid:21138856;class:epi|Gastric Neoplas…	48	11.4943	0.941134
hsa-mir-9-3	MI0000468	Alzheimer Disease;pmid:22155483;class:cir|Lymphoma, Hodgkin;pmid:18583325;class:cir|Breast Neoplasms;pmid:18777135;class:cir|Wounds and Injuries [unspecific];pmid:21538484;class:cir|Waldenstrom Macroglobulinemia;pmid:19074725;class:cir|Neoplasms [unspecific];pmid:18768788;class:epi|Urinary Bladder Cancer;pmid:21138856;class:epi|Carcinoma, Lung, Non-Small-Cell;pmid:21917081;class:epi|Gastric Neopl…	51	33.3333	0.880557
hsa-mir-125a	MI0000469	Carcinoma, Hepatocellular;pmid:17188425;class:cir|Muscle Atrophy;pmid:17942673;class:cir|Rheumatoid Arthritis;pmid:23874885;class:cir|Heart Failure;pmid:25619197;class:cir|Lung Neoplasms;pmid:25639977;class:cir|Carcinoma, Biliary Tract;pmid:25706130;class:cir|Carcinoma, Lung, Non-Small-Cell;pmid:25755772;class:cir|Liver Diseases [unspecific];pmid:25815788;class:cir|Kideny Transplant Rejection;pmi…	159	46.5116	0.768217
hsa-mir-126	MI0000471	Leukemia;pmid:16549775;class:cir|Diabetes Mellitus, Type 2;pmid:20651284;class:cir|Heart Failure;pmid:21157109;class:cir|Mesothelioma;pmid:21483773;class:cir|Mesothelioma;pmid:22374169;class:cir|Myocardial Infarction;pmid:22719221;class:cir|Lung Neoplasms;pmid:22862169;class:cir|Atherosclerosis;pmid:25975504;class:cir|Diabetes Mellitus;pmid:26299579;class:cir|Acute Heart Failure;pmid:26580972;cla…	442	47.0588	0.832558
hsa-mir-127	MI0000472	Thyroid Neoplasms;pmid:17355635;class:cir|Carcinoma, Hepatocellular;pmid:18942116;class:cir|Leukemia, Myeloid, Acute;pmid:18478077;class:cir|Atherosclerosis;pmid:21817153;class:cir|Breast Neoplasms;pmid:24194846;class:cir|Carcinoma, Cervical;pmid:25701838;class:cir|Neuralgia, Postherpetic;pmid:28225487;class:cir|Recurrent Spontaneous Abortion;pmid:29973278;class:cir|Breast Neoplasms;pmid:16766263…	72	10.3093	0.720619
hsa-mir-129-2	MI0000473	Gastric Neoplasms;pmid:23307240;class:cir|Metabolic Syndrome;pmid:24784704;class:cir|Lymphoma, Large B-Cell, Diffuse;pmid:23463124;class:cir|Gastric Neoplasms;pmid:21213213;class:epi|Esophageal Neoplasms;pmid:21547903;class:epi|Squamous Cell Carcinoma, Esophageal;pmid:21547903;class:epi|Thyroid Neoplasms;pmid:21946411;class:epi|Gastric Neoplasms;pmid:21960261;class:epi|Carcinoma, Hepatocellular;p…	30	22.2222	0.91033
hsa-mir-134	MI0000474	Myocardial Infarction;pmid:23641832;class:cir|Pancreatic Neoplasms;pmid:23697990;class:cir|Mild Cognitive Impairment;pmid:24368295;class:cir|Hepatitis C Virus Infection;pmid:26283876;class:cir|Mesial Temporal Lobe Epilepsy;pmid:28384161;class:cir|Gastric Neoplasms;pmid:30083331;class:cir|Kawasaki Syndrome;pmid:30186482;class:cir|Lupus Vulgaris;pmid:18998140;class:cir|Pulmonary Embolism;pmid:21943…	57	27.3973	0.634037
hsa-mir-136	MI0000475	Hepatitis C Virus Infection;pmid:25065618;class:cir|Alzheimer Disease;pmid:26899870;class:cir|Amyotrophic Lateral Sclerosis;pmid:29466830;class:cir|Preeclampsia;pmid:30261165;class:cir|Carcinoma, Lung, Non-Small-Cell;pmid:23959478;class:oth|Peritoneal Dialysis Failure;pmid:26495316;class:oth|Neuropathic Pain;pmid:30203524;class:tar|Glioma;pmid:25139024;class:tar|Adenocarcinoma, Lung;pmid:25198664…	23	97.561	0.74497
hsa-mir-138-1	MI0000476	Carcinoma, Renal Cell;pmid:22926558;class:gen|Neuroblastoma;pmid:23562653;class:gen|Leukemia;pmid:19896708;class:oth|Squamous Cell Carcinoma, Head and Neck;pmid:21770894;class:oth|Carcinoma, Lung, Non-Small-Cell;pmid:21787234;class:oth|Carcinoma, Renal Cell;pmid:21875287;class:oth|Glioma;pmid:22921398;class:oth|Urinary Bladder Cancer;pmid:22954303;class:oth|Neoplasms [unspecific];pmid:23300839;cl…	24	30.303	0.730113
hsa-mir-146a	MI0000477	Sepsis;pmid:20188071;class:cir|Pancreatic Neoplasms;pmid:21139804;class:cir|Prostate Neoplasms;pmid:22892455;class:cir|Diabetes Mellitus;pmid:24908639;class:cir|Diabetes Mellitus, Type 2;pmid:25500583;class:cir|Stroke, Ischemic;pmid:26044809;class:cir|Alzheimer Disease;pmid:26078483;class:cir|Squamous Cell Carcinoma, Esophageal;pmid:26794279;class:cir|Preeclampsia;pmid:29800045;class:cir|Metaboli…	689	90.9091	0.731457
hsa-mir-149	MI0000478	Coronary Artery Disease;pmid:25664324;class:cir|Preeclampsia;pmid:25738738;class:cir|Cutaneous Melanoma;pmid:28466785;class:cir|Neoplasms [unspecific];pmid:24180461;class:cir|Urinary Bladder Cancer;pmid:21138856;class:epi|Colorectal Carcinoma;pmid:22821729;class:epi|Colorectal Carcinoma;pmid:23115050;class:epi|Breast Neoplasms;pmid:25156775;class:epi|Glioblastoma;pmid:27783537;class:epi|Hematolog…	113	112.36	0.576661
hsa-mir-150	MI0000479	Polycythemia Vera;pmid:17976518;class:cir|Polycythemia Vera;pmid:18508790;class:cir|Lupus Vulgaris;pmid:18998140;class:cir|Marek Disease;pmid:19297609;class:cir|Sepsis;pmid:19823581;class:cir|Human Immunodeficiency Virus Infection;pmid:21224041;class:cir|Carcinoma, Renal Cell;pmid:22440013;class:cir|Sepsis;pmid:23372743;class:cir|Sepsis;pmid:25394245;class:cir|Spondylarthritis;pmid:26689798;class…	272	47.619	0.598958
hsa-mir-154	MI0000480	Graves Disease;pmid:22456620;class:cir|Muscle Atrophy;pmid:17942673;class:cir|Leukemia, Myeloid, Acute;pmid:18478077;class:cir|Glioblastoma;pmid:27338789;class:gen|Glioblastoma;pmid:27013470;class:gen|Prostate Neoplasms;pmid:27074041;class:gen|Prostate Neoplasms;pmid:24166498;class:oth|Lung Neoplasms;pmid:25846246;class:oth|Adenocarcinoma, Prostate;pmid:28089917;class:oth|Lung Fibrosis;pmid:28385…	26	35.7143	0.615505
hsa-mir-184	MI0000481	Glaucoma;pmid:27064390;class:cir|Dengue Virus Infection;pmid:29566761;class:cir|Viral Infectious Disease;pmid:30146762;class:cir|Lupus Vulgaris;pmid:18998140;class:cir|Tongue Neoplasms;pmid:19219377;class:cir|Oral Neoplasms;pmid:25784212;class:cir|Neoplasms [unspecific];pmid:26525105;class:cir|Waldenstrom Macroglobulinemia;pmid:19074725;class:cir|Squamous Cell Carcinoma, Head and Neck;pmid:219340…	60	59.5238	0.726299
hsa-mir-185	MI0000482	Neoplasms [unspecific];pmid:23874370;class:cir|Myasthenia Gravis;pmid:24637658;class:cir|Melanoma;pmid:26039581;class:cir|Gastric Neoplasms;pmid:26059512;class:cir|Squamous Cell Carcinoma, Esophageal;pmid:26316588;class:cir|Glioma;pmid:26458593;class:cir|Pulmonary Hypertension;pmid:30013141;class:cir|Lupus Vulgaris;pmid:18998140;class:cir|Idiopathic Short Stature;pmid:24342208;class:cir|Hearing L…	72	36.5854	0.781773
hsa-mir-186	MI0000483	Leukemia, Lymphocytic, Chronic, B-Cell;pmid:23286334;class:cir|Myocardial Infarction;pmid:23641832;class:cir|Squamous Cell Carcinoma, Oral;pmid:24452363;class:cir|Myocardial Infarction;pmid:24727883;class:cir|Focal Segmental Glomerulosclerosis;pmid:25218681;class:cir|Melanoma;pmid:20529253;class:cir|Medulloblastoma;pmid:21793975;class:gen|Idiopathic Pulmonary Fibrosis;pmid:27392970;class:gen|Carc…	56	58.1395	0.897986
hsa-mir-188	MI0000484	Preeclampsia;pmid:25738738;class:cir|Cardiovascular Diseases [unspecific];pmid:19669742;class:oth|Osteoarthritis;pmid:24928913;class:oth|Leukemia, Myeloid;pmid:25646775;class:oth|Rheumatoid Arthritis;pmid:26191188;class:oth|Azoospermia;pmid:27868267;class:oth|Prostate Neoplasms;pmid:25714029;class:tar|Glioma;pmid:29268818;class:tar|Diabetic Nephropathy;pmid:30263007;class:tar|Carcinoma, Hepatocel…	15	34.8837	0.686956
hsa-mir-190a	MI0000486	Neuroblastoma;pmid:23245204;class:oth|Carcinoma, Breast, Triple Negative;pmid:24865188;class:oth|Carcinoma, Hepatocellular;pmid:26608035;class:oth|Breast Neoplasms;pmid:24009311;class:tar|Prostate Neoplasms;pmid:26314494;class:tar|Carcinoma, Hepatocellular;pmid:21829663;class:tis|Colorectal Carcinoma;pmid:22850566;class:tis|Pancreatic Neoplasms;pmid:19030927;class:tis|Meningioma;pmid:22674195;cla…	9	11.7647	0.975316
hsa-mir-193a	MI0000487	Breast Neoplasms;pmid:22242178;class:cir|Eosinophilic Esophagitis;pmid:22391115;class:cir|Sepsis;pmid:22719975;class:cir|Intrahepatic Cholangiocarcinoma;pmid:25903557;class:cir|Brain Disease [unspecific];pmid:25947950;class:cir|Mycobacterium tuberculosis Infection;pmid:26053546;class:cir|Carcinoma, Lung, Non-Small-Cell;pmid:26629532;class:cir|Focal Segmental Glomerulosclerosis;pmid:28246603;class…	78	45.4545	0.721688
hsa-mir-194-1	MI0000488	Breast Neoplasms;pmid:16754881;class:gen|Melanoma;pmid:16754881;class:gen|Ovarian Neoplasms;pmid:16754881;class:gen|Urinary Bladder Cancer;pmid:17470785;class:oth|Multiple Myeloma;pmid:20951946;class:oth|Colorectal Carcinoma;pmid:21722265;class:oth|Gastric Neoplasms;pmid:21845495;class:oth|Endometrial Neoplasms;pmid:21851624;class:tar|Colorectal Carcinoma;pmid:22028325;class:tar|Breast Neoplasms;…	18	23.5294	0.668915
hsa-mir-195	MI0000489	Breast Neoplasms;pmid:25103018;class:cir|Muscle Atrophy;pmid:17942673;class:cir|Breast Neoplasms;pmid:20576643;class:cir|Schizophrenia;pmid:22094284;class:cir|Myocardial Infarction;pmid:23236408;class:cir|Carcinoma, Adrenocortical;pmid:23756429;class:cir|Peripheral Vascular Disease;pmid:24129592;class:cir|Adenocarcinoma, Lung;pmid:24282590;class:cir|Leukemia, Lymphoblastic, Acute;pmid:24955371;cl…	197	68.9655	0.767414
hsa-mir-206	MI0000490	Lung Neoplasms;pmid:23337359;class:cir|Muscular Dystrophy, Duchenne;pmid:24460924;class:cir|Early-Stage Lung Carcinoma;pmid:24553369;class:cir|Amyotrophic Lateral Sclerosis;pmid:24586506;class:cir|Muscular Dystrophy, Duchenne;pmid:25150707;class:cir|Carcinoma, Hepatocellular;pmid:25391771;class:cir|Melanoma;pmid:26045823;class:cir|Muscular Dystrophy;pmid:27529242;class:cir|Carcinoma, Gastric;pmid…	194	11.6279	0.900247
hsa-mir-320a	MI0000542	Diabetes Mellitus, Type 2;pmid:20651284;class:cir|Multiple Sclerosis;pmid:25468268;class:cir|Heart Diseases [unspecific];pmid:30308506;class:cir|Muscle Atrophy;pmid:17942673;class:cir|Gastric Neoplasms;pmid:23521833;class:cir|Neoplasms [unspecific];pmid:23874370;class:cir|Macroglobulinemia;pmid:25428891;class:cir|Osteosarcoma;pmid:25775010;class:cir|Intrahepatic Cholangiocarcinoma;pmid:25903557;c…	71	268.293	0.676002
hsa-mir-200c	MI0000650	Carcinoma, Renal Cell;pmid:18925646;class:cir|Systemic Lupus Erythematosus;pmid:21372198;class:cir|Breast Neoplasms;pmid:27197674;class:cir|Ovarian Neoplasms;pmid:18589210;class:cir|Prostate Neoplasms;pmid:23574937;class:cir|Prostate Neoplasms;pmid:23935962;class:cir|Gastric Neoplasms;pmid:24947260;class:cir|Neoplasms [unspecific];pmid:26035744;class:cir|Acute Kidney Failure;pmid:26106607;class:c…	351	44.1176	0.79301
hsa-mir-1-1	MI0000651	Cardiomyopathy, Hypertrophic;pmid:17234972;class:cir|Cardiomyopathy, Hypertrophic;pmid:17468766;class:cir|Cardiomyopathy, Hypertrophic;pmid:17479098;class:cir|Hypertrophy;pmid:21303526;class:cir|Hypertension;pmid:18690400;class:cir|Parkinson Disease;pmid:21295623;class:cir|Muscular Dystrophy, Duchenne;pmid:21425469;class:cir|Myocardial Infarction;pmid:23747779;class:cir|Coronary Artery Disease;pm…	84	98.5915	0.845102
hsa-mir-155	MI0000681	Neoplasms [unspecific];pmid:16885332;class:cir|Polycythemia Vera;pmid:17976518;class:cir|Carcinoma, Lung, Non-Small-Cell;pmid:21544802;class:cir|Hepatitis C Virus Infection;pmid:22846613;class:cir|Sjogren Syndrome;pmid:24931100;class:cir|Diabetes Mellitus, Type 2;pmid:25500583;class:cir|Diabetes Mellitus;pmid:26188366;class:cir|Chronic Hepatitis B;pmid:27110261;class:cir|Fatty Liver, Non-Alcoholi…	729	15.3846	0.855504
hsa-mir-181b-2	MI0000683	Leukemia, Promyelocytic, Acute;pmid:16847880;class:cir|Leukemia, Lymphocytic, Chronic, B-Cell;pmid:19717645;class:cir|Leukemia, Lymphocytic, Chronic, B-Cell;pmid:20393129;class:cir|Leukemia, Lymphocytic, Chronic, B-Cell;pmid:21130495;class:cir|Leukemia, Lymphocytic, Chronic, B-Cell;pmid:21408091;class:cir|Leukemia, Lymphocytic, Chronic, B-Cell;pmid:21636858;class:cir|Leukemia, Myeloid, Acute;pmid…	45	11.236	0.85018
hsa-mir-128-2	MI0000727	Lymphoma, Hodgkin;pmid:18089852;class:cir|Interstitial Lung Disease;pmid:22512273;class:cir|Lung Neoplasms;pmid:18304967;class:cir|Glioblastoma;pmid:21561454;class:cir|Carcinoma, Hepatocellular;pmid:25642945;class:cir|Leukemia-Lymphoma, Precursor T-Cell Lymphoblastic;pmid:20237425;class:gen|Neuroblastoma;pmid:19713529;class:oth|Glioblastoma;pmid:21874051;class:oth|Glioblastoma;pmid:23482671;class…	25	47.619	0.959965
hsa-mir-194-2	MI0000732	Multiple Myeloma;pmid:20951946;class:oth|Colorectal Carcinoma;pmid:21722265;class:oth|Gastric Neoplasms;pmid:21845495;class:oth|Endometrial Neoplasms;pmid:21851624;class:tar|Colorectal Carcinoma;pmid:22028325;class:tar|Breast Neoplasms;pmid:22829924;class:tar|Ischemia-Reperfusion Injury;pmid:20651252;class:tis|Prostate Neoplasms;pmid:18949015;class:tis|Adenocarcinoma, Endometrial;pmid:19065659;cl…	14	94.1176	0.712498
hsa-mir-106b	MI0000734	Child Development Disorders, Pervasive;pmid:20374639;class:cir|Melanoma;pmid:20529253;class:cir|Human Immunodeficiency Virus Infection;pmid:26755399;class:cir|Lung Disease [unspecific];pmid:23338559;class:cir|Gastric Neoplasms;pmid:23806809;class:cir|Neoplasms [unspecific];pmid:23874370;class:cir|Ovarian Neoplasms;pmid:24641401;class:cir|Gastric Neoplasms;pmid:25218271;class:cir|Epilepsy;pmid:258…	187	109.756	0.825183
hsa-mir-29c	MI0000735	Leukemia, Lymphocytic, Chronic, B-Cell;pmid:16251535;class:cir|Nasopharyngeal Neoplasms;pmid:18390668;class:cir|Leukemia, Lymphocytic, Chronic, B-Cell;pmid:19144983;class:cir|Leukemia, Lymphocytic, Chronic, B-Cell;pmid:23286334;class:cir|Muscle Atrophy;pmid:17942673;class:cir|Parkinson Disease;pmid:21295623;class:cir|Parkinson Disease;pmid:22003392;class:cir|Nasopharyngeal Neoplasms;pmid:23056289…	171	11.3636	0.945317
hsa-mir-30c-1	MI0000736	Carcinoma, Renal Cell;pmid:21229250;class:cir|Ovarian Neoplasms;pmid:18823650;class:cir|Parkinson Disease;pmid:22003392;class:cir|Breast Neoplasms;pmid:19048628;class:gen|Gastric Neoplasms;pmid:22108846;class:gen|Lung Neoplasms;pmid:23159078;class:gen|Mesothelioma;pmid:19502386;class:oth|Leukemia, Myeloid, Acute;pmid:21880628;class:oth|Glioblastoma;pmid:21961478;class:oth|Endometrial Neoplasms;pm…	31	22.4719	0.943435
hsa-mir-200a	MI0000737	Glomerulonephritis;pmid:20364043;class:cir|Systemic Lupus Erythematosus;pmid:21372198;class:cir|Ovarian Neoplasms;pmid:18589210;class:cir|Prostate Neoplasms;pmid:23935962;class:cir|Carcinoma, Hepatocellular, HBV-Related;pmid:25519019;class:cir|Acute Kidney Failure;pmid:26106607;class:cir|Carcinoma, Thyroid, Papillary;pmid:28288173;class:cir|Thyroid Neoplasms;pmid:17355635;class:cir|Breast Neoplas…	243	122.222	0.707985
hsa-mir-302a	MI0000738	Neoplasms [unspecific];pmid:21173133;class:cir|Immune Thrombocytopenic Purpura;pmid:24418947;class:cir|Carcinoma, Colon;pmid:27485175;class:cir|Germ Cell Tumor;pmid:26497383;class:epi|Breast Neoplasms;pmid:16754881;class:gen|Melanoma;pmid:16754881;class:gen|Ovarian Neoplasms;pmid:16754881;class:gen|Skin Neoplasms;pmid:18755840;class:oth|Melanoma;pmid:20495621;class:oth|Esophageal Neoplasms;pmid:2…	35	72.4638	0.762356
hsa-mir-101-2	MI0000739	Lymphoma, Large-Cell, Anaplastic;pmid:20805506;class:cir|Glioblastoma;pmid:21321380;class:cir|Leukemia, Lymphoblastic, Acute;pmid:22456238;class:cir|Hepatitis B Virus Infection;pmid:23124077;class:epi|Breast Neoplasms;pmid:24475105;class:gen|Neoplasms [unspecific];pmid:19008416;class:gen|Lung Neoplasms;pmid:21849855;class:gen|Pancreatic Neoplasms;pmid:21932133;class:gen|Carcinoma, Lung, Non-Small…	48	63.2911	0.961426
hsa-mir-34b	MI0000742	Leukemia, Myeloid, Acute, Pediatric;pmid:26861642;class:cir|Machado-Joseph Disease;pmid:23879331;class:cir|Colorectal Carcinoma;pmid:24573638;class:cir|Focal Segmental Glomerulosclerosis;pmid:25682967;class:cir|Carcinoma, Colon;pmid:25894979;class:cir|Autism Spectrum Disorder;pmid:26061495;class:cir|Major Depressive Disorder;pmid:26807671;class:cir|Huntington Disease;pmid:21421997;class:cir|Color…	145	47.619	0.864622
hsa-mir-34c	MI0000743	Prostate Neoplasms;pmid:18668526;class:cir|Colorectal Carcinoma;pmid:24573638;class:cir|Focal Segmental Glomerulosclerosis;pmid:25682967;class:cir|Carcinoma, Colon;pmid:25894979;class:cir|Diabetes Mellitus, Type 2;pmid:26083362;class:cir|Carcinoma, Hepatocellular, HBV-Related;pmid:26267843;class:cir|Major Depressive Disorder;pmid:26807671;class:cir|Neuralgia, Postherpetic;pmid:28225487;class:cir|…	182	64.9351	0.913409
hsa-mir-299	MI0000744	Parkinson Disease;pmid:29935433;class:cir|Muscle Atrophy;pmid:17942673;class:cir|Leukemia, Myeloid, Acute;pmid:18478077;class:cir|Breast Neoplasms;pmid:22353773;class:cir|Leukemia, Myeloid, Chronic;pmid:24460325;class:cir|Heart Failure;pmid:25643195;class:cir|Carcinoma, Hepatocellular;pmid:30266288;class:gen|Prostate Neoplasms;pmid:24166498;class:oth|Diabetes Mellitus, Type 2;pmid:30131392;class:…	20	47.619	0.818771
hsa-mir-301a	MI0000745	Parkinson Disease;pmid:22003392;class:cir|Alzheimer Disease;pmid:23922807;class:cir|Breast Neoplasms;pmid:24498016;class:cir|Preeclampsia;pmid:25738738;class:cir|Autoimmune Diseases [unspecific];pmid:26338824;class:cir|Carcinoma, Ovarian;pmid:21765906;class:gen|Lung Neoplasms;pmid:20470754;class:gen|Colorectal Carcinoma;pmid:30362160;class:gen|Breast Neoplasms;pmid:21393507;class:oth|Diabetes Mel…	49	34.8837	0.897592
hsa-mir-99b	MI0000746	Carcinoma, Hepatocellular;pmid:17188425;class:cir|Muscle Atrophy;pmid:17942673;class:cir|Obesity;pmid:26406295;class:cir|Synovial Sarcoma;pmid:21140508;class:cir|Multiple Myeloma;pmid:22447484;class:cir|Chronic Fatigue Syndrome;pmid:26967895;class:cir|Prostate Neoplasms;pmid:21212412;class:oth|Carcinoma, Hepatocellular;pmid:21298008;class:oth|Esophageal Neoplasms;pmid:21420070;class:oth|Atheroscl…	46	28.5714	0.80187
hsa-mir-296	MI0000747	Lupus Vulgaris;pmid:18998140;class:cir|Hypertension;pmid:21924071;class:cir|Preeclampsia;pmid:25981845;class:cir|Mycobacterium tuberculosis Infection;pmid:26053546;class:cir|Atherosclerosis;pmid:20489169;class:cir|Chronic Hepatitis C;pmid:25790297;class:cir|Colon Neoplasms;pmid:22892953;class:cir|Chronic Hepatitis C;pmid:21070682;class:cir|Glioblastoma;pmid:26898758;class:epi|Breast Neoplasms;pmi…	51	62.5	0.600821
hsa-mir-130b	MI0000748	Heart Failure;pmid:26211628;class:cir|Metabolic Syndrome;pmid:23868745;class:cir|Diabetic Nephropathy;pmid:25952368;class:cir|Friedreich Ataxia;pmid:29509186;class:cir|Lupus Vulgaris;pmid:18998140;class:cir|Preeclampsia;pmid:22187671;class:cir|Carcinoma, Hepatocellular;pmid:22403344;class:cir|Schizophrenia;pmid:26183697;class:cir|Obesity;pmid:30248300;class:cir|Carcinoma, Breast;pmid:30109140;cla…	74	85.3659	0.728448
hsa-mir-30e	MI0000749	Lung Neoplasms;pmid:20595154;class:cir|Interstitial Lung Disease;pmid:22512273;class:cir|Heart Failure;pmid:23736534;class:cir|Carcinoma, Lung, Non-Small-Cell;pmid:23756108;class:cir|Schizophrenia;pmid:25487174;class:cir|Schizophrenia;pmid:25656957;class:cir|Diabetes Mellitus, Type 2;pmid:25677225;class:cir|Atherosclerosis;pmid:26333279;class:cir|Stroke;pmid:26333279;class:cir|Carcinoma, Hepatoce…	59	54.3478	0.919463
hsa-mir-362	MI0000762	Muscle Atrophy;pmid:17942673;class:cir|Stroke;pmid:19724284;class:cir|Systemic Lupus Erythematosus;pmid:26225955;class:cir|Essential Hypertension;pmid:28445253;class:cir|Inflammatory Bowel Diseases;pmid:30069249;class:cir|Melanoma;pmid:20529253;class:cir|Crohn Disease;pmid:22386737;class:cir|Intracerebral Hemorrhage;pmid:19724284;class:oth|Carcinoma, Hepatocellular;pmid:21298008;class:oth|Melanom…	27	15.3846	0.698316
hsa-mir-363	MI0000764	Autistic Disorder;pmid:19360674;class:cir|Peripheral Vascular Disease;pmid:24129591;class:cir|Peripheral Vascular Disease;pmid:24129592;class:cir|Waldenstrom Macroglobulinemia;pmid:19074725;class:cir|Glioma;pmid:27495233;class:gen|Head And Neck Neoplasms;pmid:26545583;class:gen|Squamous Cell Carcinoma, Cerevial;pmid:22472886;class:oth|Neuroblastoma;pmid:23806264;class:oth|Leukemia, Lymphocytic, C…	41	26.6667	0.7751
hsa-mir-365a	MI0000767	Lupus Vulgaris;pmid:18998140;class:cir|Eosinophilic Esophagitis;pmid:22391115;class:cir|Mesial Temporal Lobe Epilepsy;pmid:27833019;class:cir|Graft-Versus-Host Disease;pmid:30042760;class:cir|Melanoma;pmid:20529253;class:cir|Carcinoma, Renal Cell;pmid:22440013;class:cir|Squamous Cell Carcinoma, Skin or Unspecific;pmid:24374827;class:oth|Lung Neoplasms;pmid:22185756;class:tar|Polycystic Kidney Dis…	15	34.4828	0.84735
hsa-mir-365b	MI0000769	Lupus Vulgaris;pmid:18998140;class:cir|Melanoma;pmid:20529253;class:cir|Carcinoma, Renal Cell;pmid:22440013;class:cir|Lung Neoplasms;pmid:22185756;class:tar|Breast Neoplasms;pmid:22328513;class:tar|Colon Neoplasms;pmid:20859756;class:tis|Breast Neoplasms;pmid:21953071;class:tis|Carcinoma, Hepatocellular;pmid:22027761;class:tis|Heart Failure;pmid:17606841;class:tis|Endometriosis;pmid:19074548;clas…	10	63.0631	0.889226
hsa-mir-302b	MI0000772	Carcinoma, Renal Cell;pmid:22440013;class:cir|Neoplasms [unspecific];pmid:21173133;class:cir|Breast Neoplasms;pmid:16754881;class:gen|Melanoma;pmid:16754881;class:gen|Ovarian Neoplasms;pmid:16754881;class:gen|Carcinoma, Hepatocellular;pmid:26254095;class:gen|Breast Neoplasms;pmid:26623722;class:gen|Skin Neoplasms;pmid:18755840;class:oth|Colon Neoplasms;pmid:22384170;class:oth|Osteosarcoma;pmid:23…	36	68.4932	0.711641
hsa-mir-302c	MI0000773	Carcinoma, Renal Cell;pmid:22440013;class:cir|Neoplasms [unspecific];pmid:21173133;class:cir|Immune Thrombocytopenic Purpura;pmid:24418947;class:cir|Carcinoma, Hepatocellular;pmid:25391771;class:cir|Chondrosarcoma;pmid:26094604;class:epi|Breast Neoplasms;pmid:16754881;class:gen|Melanoma;pmid:16754881;class:gen|Ovarian Neoplasms;pmid:16754881;class:gen|Skin Neoplasms;pmid:18755840;class:oth|Breast…	33	147.059	0.730253
hsa-mir-302d	MI0000774	Neoplasms [unspecific];pmid:21173133;class:cir|Germ Cell Tumor;pmid:26497383;class:epi|Breast Neoplasms;pmid:16754881;class:gen|Melanoma;pmid:16754881;class:gen|Ovarian Neoplasms;pmid:16754881;class:gen|Skin Neoplasms;pmid:18755840;class:oth|Glioblastoma;pmid:21720384;class:tar|Breast Neoplasms;pmid:26842910;class:tar|Carcinoma, Hepatocellular;pmid:28352351;class:tar|Glioblastoma;pmid:28497156;cl…	19	117.647	0.680577
hsa-mir-367	MI0000775	Carcinoma, Renal Cell;pmid:22440013;class:cir|Neoplasms [unspecific];pmid:21173133;class:cir|Neoplasms [unspecific];pmid:26306513;class:cir|Germ Cell Tumor;pmid:26671749;class:cir|Breast Neoplasms;pmid:16754881;class:gen|Melanoma;pmid:16754881;class:gen|Ovarian Neoplasms;pmid:16754881;class:gen|Breast Neoplasms;pmid:21810988;class:gen|Colorectal Carcinoma;pmid:23393343;class:gen|Cardiomyopathy, H…	36	44.1176	0.718596
hsa-mir-369	MI0000777	Hirschsprung Disease;pmid:26933947;class:cir|Psoriasis;pmid:24135466;class:cir|Leukemia, Myeloid, Chronic;pmid:22089542;class:epi|Colorectal Carcinoma;pmid:29773344;class:tar|Carcinoma, Thyroid, Papillary;pmid:30114378;class:tar|Multiple Sclerosis;pmid:26943961;class:tar|Carcinoma, Hepatocellular;pmid:26229398;class:tis|Carcinoma, Endometrial;pmid:21125666;class:tis	8	42.8571	0.730969
hsa-mir-370	MI0000778	Leukemia, Myeloid, Acute;pmid:18478077;class:cir|Mild Cognitive Impairment;pmid:24368295;class:cir|Coronary Artery Disease;pmid:27602213;class:cir|Coronary Artery Disease;pmid:22587332;class:cir|Hyperlipidemia;pmid:22587332;class:cir|Obesity;pmid:26223376;class:cir|Cholangiocarcinoma;pmid:28545228;class:epi|Leukemia, Myeloid, Acute;pmid:23077663;class:gen|Prostate Neoplasms;pmid:25691096;class:ge…	55	53.3333	0.7204
hsa-mir-371a	MI0000779	Lupus Nephritis;pmid:20485490;class:cir|Neoplasms [unspecific];pmid:21173133;class:cir|Testicular Neoplasms;pmid:23059743;class:cir|Germ Cell Tumor;pmid:25187505;class:cir|Germ Cell Tumor;pmid:26671749;class:cir|Testicular Germ Cell Tumor;pmid:30321995;class:cir|Thyroid Neoplasms;pmid:23062364;class:oth|Cardiomyopathy;pmid:26512958;class:oth|Testicular Germ Cell Tumor;pmid:28612337;class:oth|Germ…	18	119.403	0.511108
hsa-mir-372	MI0000780	Neoplasms [unspecific];pmid:21173133;class:cir|Germ Cell Tumor;pmid:26671749;class:cir|Carcinoma, Lung, Non-Small-Cell;pmid:27122989;class:cir|Testicular Neoplasms;pmid:17189674;class:cir|Carcinoma, Embryonal;pmid:19057917;class:cir|Cerebellum Cancer;pmid:19057917;class:cir|Neoplasms [unspecific];pmid:26525105;class:cir|Colorectal Carcinoma;pmid:24304648;class:cir|Hematologic Neoplasms;pmid:26520…	64	59.7015	0.185651
hsa-mir-373	MI0000781	Leukemia-Lymphoma, Precursor B-Cell Lymphoblastic;pmid:19206004;class:cir|Neoplasms [unspecific];pmid:21173133;class:cir|Breast Neoplasms;pmid:23238818;class:cir|Breast Neoplasms;pmid:23748853;class:cir|Melanoma;pmid:26208390;class:cir|Germ Cell Tumor;pmid:26671749;class:cir|Testicular Neoplasms;pmid:17189674;class:cir|Carcinoma, Embryonal;pmid:19057917;class:cir|Cerebellum Cancer;pmid:19057917;c…	93	28.9855	0.121074
hsa-mir-374a	MI0000782	Hypoxic-Ischemic Encephalopathy;pmid:26001314;class:cir|Parkinson Disease;pmid:22003392;class:cir|Osteosarcoma;pmid:25775010;class:cir|Carcinoma, Hepatocellular, HBV-Related;pmid:26267843;class:cir|Graft-Versus-Host Disease;pmid:27553380;class:cir|Diabetes Mellitus, Type 2;pmid:30083267;class:cir|Carcinoma, Breast;pmid:27609814;class:gen|Neoplasms [unspecific];pmid:25299640;class:gen|Breast Neopl…	25	41.6667	0.715551
hsa-mir-375	MI0000783	Squamous Cell Carcinoma, Esophageal;pmid:21673684;class:cir|Eosinophilic Esophagitis;pmid:22391115;class:cir|Diabetes Mellitus;pmid:27383196;class:cir|Squamous Cell Carcinoma, Esophageal;pmid:30127929;class:cir|Prostate Neoplasms;pmid:22240788;class:cir|Breast Neoplasms;pmid:22400902;class:cir|Prostate Neoplasms;pmid:23935962;class:cir|Diabetes Mellitus;pmid:25120598;class:cir|Prostate Neoplasms;…	241	93.75	0.856053
hsa-mir-376a-1	MI0000784	Carcinoma, Hepatocellular;pmid:22684007;class:oth|Glioblastoma;pmid:23093778;class:oth|Retinoblastoma;pmid:23373993;class:oth|Carcinoma, Adrenocortical;pmid:19351815;class:tis|Salivary Gland Neoplasms;pmid:19347935;class:tis|Lung Neoplasms;pmid:20237410;class:tis|Medulloblastoma;pmid:21931624;class:tis|Carcinoma, Hepatocellular;pmid:22027761;class:tis	8	44.1176	0.905868
hsa-mir-377	MI0000785	Prostate Neoplasms;pmid:30061955;class:cir|Graft-Versus-Host Disease;pmid:24041574;class:cir|Leukemia, Myeloid, Acute;pmid:25502508;class:cir|Diabetic Nephropathy;pmid:29845236;class:cir|Diabetic Nephropathy;pmid:18716028;class:cir|Lymphoma;pmid:25889255;class:gen|Ischemia-Reperfusion Injury;pmid:26564600;class:gen|Prostate Neoplasms;pmid:24166498;class:oth|Myocardial Infarction;pmid:26564601;cla…	25	28.9855	0.866751
hsa-mir-378a	MI0000786	Leukemia;pmid:19022373;class:cir|Melanoma;pmid:20529253;class:cir|Carcinoma, Renal Cell;pmid:22440013;class:cir|Carcinoma, Renal Cell;pmid:22542158;class:cir|Prostate Neoplasms;pmid:22887127;class:cir|Gastric Neoplasms;pmid:23333942;class:epi|Liver Cirrhosis;pmid:27855367;class:epi|Polycythemia Vera;pmid:17976518;class:oth|Neoplasms [unspecific];pmid:21242960;class:oth|Carcinoma, Hepatocellular;p…	39	60.6061	0.796922
hsa-mir-379	MI0000787	Muscle Atrophy;pmid:17942673;class:cir|Multiple Sclerosis;pmid:29325906;class:cir|Breast Neoplasms;pmid:22629385;class:oth|Carcinoma, Hepatocellular;pmid:27266355;class:oth|Carcinoma, Hepatocellular;pmid:28051262;class:oth|Carcinoma, Hepatocellular;pmid:21540293;class:tar|Breast Neoplasms;pmid:23874748;class:tar|Mesothelioma;pmid:25231602;class:tar|Carcinoma, Hepatocellular;pmid:26944318;class:ta…	17	89.5522	0.880602
hsa-mir-380	MI0000788	Systemic Lupus Erythematosus;pmid:27835701;class:cir|Acute Myocardial Infarction;pmid:22995291;class:cir|Neuroblastoma;pmid:20871609;class:oth|Neuroblastoma;pmid:26258008;class:oth|Neoplasms [unspecific];pmid:29743236;class:oth|Muscular Dystrophy, Facioscapulohumeral;pmid:25692472;class:tis	6	65.5738	0.710135
hsa-mir-381	MI0000789	Carcinoma, Renal Cell;pmid:22440013;class:cir|Muscle Atrophy;pmid:17942673;class:cir|Asthma;pmid:30074411;class:cir|Ovarian Neoplasms;pmid:26768613;class:gen|Glioblastoma;pmid:21435336;class:oth|Kidney Neoplasms;pmid:23816136;class:oth|Prostate Neoplasms;pmid:24166498;class:oth|Neoplasms [unspecific];pmid:24303078;class:oth|Carcinoma, Lung, Non-Small-Cell;pmid:26640150;class:oth|Prostate Neoplasm…	36	66.6667	0.814838
hsa-mir-382	MI0000790	Human Immunodeficiency Virus Infection;pmid:21224041;class:cir|Mild Cognitive Impairment;pmid:24368295;class:cir|Colorectal Carcinoma;pmid:26800338;class:gen|Leukemia, Myeloid, Acute;pmid:18832181;class:oth|Adrenal Cortex Neoplasms;pmid:19849700;class:oth|Renal Fibrosis;pmid:20716515;class:oth|Human Immunodeficiency Virus Infection;pmid:22527633;class:oth|Human Immunodeficiency Virus Infection;pm…	27	39.4737	0.798116
hsa-mir-383	MI0000791	Vasculitis;pmid:26016752;class:cir|Carcinoma, Gastric;pmid:28243881;class:cir|Breast Neoplasms;pmid:16754881;class:gen|Melanoma;pmid:16754881;class:gen|Ovarian Neoplasms;pmid:16754881;class:gen|Breast Neoplasms;pmid:23722663;class:oth|Diabetes Mellitus, Type 2;pmid:24944010;class:oth|Squamous Cell Carcinoma, Esophageal;pmid:26606907;class:oth|Carcinoma, Lung, Non-Small-Cell;pmid:27551765;class:ot…	31	82.1918	0.947068
hsa-mir-340	MI0000802	Glioma;pmid:24858071;class:cir|Obesity;pmid:26406295;class:cir|Liver Diseases [unspecific];pmid:27639178;class:cir|Lofgren Syndrome;pmid:28050119;class:cir|Neuroblastoma;pmid:22797059;class:epi|Gastric Neoplasms;pmid:27374211;class:gen|Breast Neoplasms;pmid:26758430;class:gen|Coronary Artery Disease;pmid:22022480;class:oth|Pediatric Osteosarcoma;pmid:24398981;class:oth|Melanoma;pmid:25043973;clas…	55	73.6842	0.74965
hsa-mir-330	MI0000803	Melanoma;pmid:20529253;class:cir|Friedreich Ataxia;pmid:29509186;class:cir|Psychiatric Disorders;pmid:24436253;class:gen|Cutaneous Melanoma;pmid:27363653;class:gen|Prostate Neoplasms;pmid:19597470;class:oth|Costello Syndrome;pmid:26138095;class:oth|Neoplasms [unspecific];pmid:26138095;class:oth|Adenocarcinoma, Esophageal;pmid:26221725;class:oth|Cardiovascular Diseases [unspecific];pmid:30297107;c…	32	31.9149	0.715866
hsa-mir-328	MI0000804	Heart Failure;pmid:25739750;class:cir|Systemic Lupus Erythematosus;pmid:26225955;class:cir|Spinal Cord Injuries;pmid:30122113;class:cir|Kawasaki Syndrome;pmid:30186482;class:cir|Neurodegenerative Diseases [unspecific];pmid:18987751;class:cir|Melanoma;pmid:20529253;class:cir|Myocardial Infarction;pmid:21881276;class:cir|Atrial Fibrillation;pmid:26987792;class:cir|Leukemia, Myeloid, Acute;pmid:2618…	56	80	0.551905
hsa-mir-342	MI0000805	Glioblastoma;pmid:21561454;class:cir|Heart Diseases [unspecific];pmid:30308506;class:cir|Multiple Myeloma;pmid:18700954;class:cir|Sepsis;pmid:19823581;class:cir|Glioblastoma;pmid:23174013;class:cir|Leukemia, Myeloid, Acute;pmid:23391324;class:cir|Heart Failure;pmid:23696613;class:cir|Alzheimer Disease;pmid:24577456;class:cir|Irritable Bowel Syndrome;pmid:24768587;class:cir|Lymphoma, T-Cell;pmid:2…	80	30.303	0.627921
hsa-mir-337	MI0000806	Neurodegenerative Diseases [unspecific];pmid:18987751;class:cir|Squamous Cell Carcinoma, Esophageal;pmid:24651474;class:cir|Leukemia, Myeloid, Acute;pmid:23065518;class:gen|Gastric Neoplasms;pmid:24422944;class:oth|Neuroblastoma;pmid:26084291;class:oth|Tuberculosis;pmid:27789724;class:oth|Carcinoma, Lung, Non-Small-Cell;pmid:22723956;class:tar|Colorectal Carcinoma;pmid:23137536;class:tar|Carcinom…	12	64.5161	0.445837
hsa-mir-323a	MI0000807	Leukemia, Myeloid, Acute;pmid:18478077;class:cir|Friedreich Ataxia;pmid:29509186;class:cir|Ectopic Pregnancy;pmid:22395025;class:cir|Glioblastoma;pmid:23302469;class:oth|Thyroid Neoplasms;pmid:17355635;class:tar|Osteosarcoma;pmid:30088225;class:tar|Neoplasms [unspecific];pmid:25556445;class:tar|Epilepsy;pmid:27824513;class:tis|Medulloblastoma;pmid:21931624;class:tis	9	58.1395	0.923713
hsa-mir-326	MI0000808	Multiple Sclerosis;pmid:21949733;class:cir|Multiple Sclerosis;pmid:29246612;class:cir|Systemic Lupus Erythematosus;pmid:29246612;class:cir|Leukemia, Lymphoblastic, Acute;pmid:29630744;class:cir|Multiple Sclerosis;pmid:21151203;class:cir|Diabetes Mellitus, Type 1;pmid:22069274;class:cir|Multiple Sclerosis;pmid:29325906;class:cir|Diabetes Mellitus, Type 1;pmid:30194557;class:cir|Preeclampsia;pmid:3…	60	73.6842	0.747827
hsa-mir-151a	MI0000809	Lupus Nephritis;pmid:29998838;class:cir|Muscle Atrophy;pmid:17942673;class:cir|Parkinson Disease;pmid:22003392;class:cir|Friedreich Ataxia;pmid:29509186;class:cir|Chronic Hepatitis B;pmid:29881991;class:cir|Esophageal Neoplasms;pmid:29923196;class:cir|Melanoma;pmid:20529253;class:cir|Carcinoma, Renal Cell;pmid:22440013;class:cir|Thyroid Neoplasms;pmid:22472564;class:cir|Gastric Neoplasms;pmid:229…	38	55.5556	0.646356
hsa-mir-135b	MI0000810	Colorectal Carcinoma;pmid:24691020;class:cir|Preeclampsia;pmid:25738738;class:cir|Parkinson Disease;pmid:29935433;class:cir|Colon Neoplasms;pmid:30311185;class:cir|Carcinoma, Colon;pmid:27485175;class:cir|Breast Neoplasms;pmid:16754881;class:gen|Melanoma;pmid:16754881;class:gen|Ovarian Neoplasms;pmid:16754881;class:gen|Carcinoma, Cervical;pmid:24465869;class:gen|Medulloblastoma;pmid:21793975;clas…	93	20.6186	0.862667
hsa-mir-148b	MI0000811	Asthma;pmid:17847008;class:cir|Familial Mediterranean Fever;pmid:29787577;class:cir|Breast Neoplasms;pmid:24194846;class:cir|Lung Neoplasms;pmid:25501703;class:cir|Synovial Sarcoma;pmid:26250552;class:cir|Carcinoma, Thyroid, Follicular;pmid:27473101;class:cir|Breast Neoplasms;pmid:22927033;class:cir|Breast Neoplasms;pmid:24257477;class:epi|Anxiety Disorders;pmid:19370765;class:gen|Endometrial Neo…	49	20.202	0.848842
hsa-mir-331	MI0000812	Leukemia;pmid:21070600;class:cir|Metabolic Syndrome;pmid:24784704;class:cir|Multiple Myeloma;pmid:25593199;class:cir|Carcinoma, Gastric;pmid:28641313;class:cir|Amyotrophic Lateral Sclerosis;pmid:29466830;class:cir|Pulmonary Hypertension;pmid:30013141;class:cir|Adenocarcinoma, Esophageal;pmid:30228315;class:cir|Leukemia, Lymphoblastic, Acute;pmid:17934639;class:cir|Leukemia, Lymphocytic, Chronic, …	35	10.6383	0.944151
hsa-mir-324	MI0000813	Lupus Vulgaris;pmid:18998140;class:cir|Leukemia, Lymphocytic, Chronic, B-Cell;pmid:23286334;class:cir|Myasthenia Gravis;pmid:30316681;class:cir|Breast Neoplasms;pmid:22298638;class:cir|Chronic Hepatitis C;pmid:25505813;class:cir|Systemic Lupus Erythematosus;pmid:26225955;class:cir|Obesity;pmid:26406295;class:cir|Colorectal Carcinoma;pmid:24940606;class:cir|Hand, Foot And Mouth Disease;pmid:220872…	35	84.3373	0.843363
hsa-mir-338	MI0000814	Neurodegenerative Diseases [unspecific];pmid:18987751;class:cir|Breast Neoplasms;pmid:25004125;class:cir|Carcinoma, Hepatocellular;pmid:26119771;class:cir|Colorectal Carcinoma;pmid:29952077;class:cir|Huntington Disease;pmid:30359470;class:cir|Gastric Neoplasms;pmid:30373600;class:cir|Amyotrophic Lateral Sclerosis;pmid:25130371;class:cir|Peripheral Nerve Injury;pmid:29960630;class:cir|Breast Neopl…	65	44.7761	0.772761
hsa-mir-339	MI0000815	Ovarian Neoplasms;pmid:26485143;class:cir|Adenocarcinoma, Lung;pmid:29103767;class:cir|Leukemia;pmid:19022373;class:cir|Leukemia-Lymphoma, Precursor B-Cell Lymphoblastic;pmid:19206004;class:cir|Eosinophilic Esophagitis;pmid:22391115;class:cir|Carcinoma, Renal Cell;pmid:22440013;class:cir|Amyloidosis;pmid:30332417;class:cir|Lymphoma, Large B-Cell, Diffuse;pmid:25723320;class:cir|Breast Neoplasms;p…	29	148.936	0.521232
hsa-mir-335	MI0000816	Obesity;pmid:26223376;class:cir|Spinal Muscular Atrophy;pmid:27483257;class:cir|Acute Ischemic Stroke;pmid:27856935;class:cir|Muscle Atrophy;pmid:17942673;class:cir|Multiple Myeloma;pmid:18700954;class:cir|Ovarian Neoplasms;pmid:18823650;class:cir|Parkinson Disease;pmid:22003392;class:cir|Peripheral Vascular Disease;pmid:24129592;class:cir|Leukemia, Myeloid, Acute;pmid:25301405;class:cir|Carcinom…	92	63.8298	0.705277
hsa-mir-133b	MI0000822	Hypertension;pmid:21924071;class:cir|Myocardial Infarction;pmid:29324314;class:cir|Muscular Dystrophy, Duchenne;pmid:21425469;class:cir|Atherosclerosis;pmid:21817153;class:cir|Lung Neoplasms;pmid:23337359;class:cir|Acute Myocardial Infarction;pmid:27593229;class:cir|Cardiomyopathy;pmid:27922664;class:cir|Acute Coronary Syndrome;pmid:29350392;class:cir|Retinal Degeneration;pmid:18834879;class:cir|…	116	67.2269	0.77725
hsa-mir-325	MI0000824	Pelvic Inflammatory Disease;pmid:24961692;class:cir|Dyspepsia;pmid:22438098;class:gen|Heart Failure;pmid:24531537;class:tar|Carcinoma, Lung, Non-Small-Cell;pmid:25776482;class:tar|Carcinoma, Hepatocellular;pmid:26194496;class:tar|Heart Failure;pmid:17606841;class:tis|Preeclampsia;pmid:22710575;class:tis	7	81.6327	0.682488
hsa-mir-345	MI0000825	Prostate Neoplasms;pmid:24893170;class:cir|Systemic Lupus Erythematosus;pmid:26225955;class:cir|Carcinoma, Pancreatic;pmid:27464352;class:cir|Respiratory Syncytial Virus Pneumonia;pmid:29733865;class:cir|Colorectal Carcinoma;pmid:24940606;class:cir|Colorectal Carcinoma;pmid:21665895;class:epi|Carcinoma, Hepatocellular;pmid:23577194;class:oth|Prostate Neoplasms;pmid:29748958;class:oth|Carcinoma, H…	25	71.4286	0.492088
hsa-mir-346	MI0000826	Lupus Vulgaris;pmid:18998140;class:cir|Schizophrenia;pmid:19264453;class:cir|Arthritis;pmid:30018954;class:cir|Schizophrenia;pmid:22094284;class:cir|Schizophrenia;pmid:25487174;class:cir|Schizophrenia;pmid:25656957;class:cir|Schizophrenia;pmid:29127368;class:cir|Carcinoma, Nasopharyngeal;pmid:27501413;class:gen|Schizophrenia;pmid:19849891;class:oth|Rheumatoid Arthritis;pmid:21611196;class:oth|Lun…	21	73.6842	0.89042
hsa-mir-384	MI0001145	Diabetes Mellitus, Type 2;pmid:24944010;class:oth|Diabetic Encephalopathy;pmid:29511445;class:oth|Glioma;pmid:27058823;class:tar|Myocardial Ischemic-Reperfusion Injury;pmid:23315007;class:tar|Neoplasms [unspecific];pmid:24827165;class:tar|Carcinoma, Hepatocellular;pmid:27542674;class:tar|Carcinoma, Breast;pmid:29693185;class:tar|Glioma;pmid:30038507;class:tar|Osteoarthritis;pmid:30057417;class:ta…	11	34.0909	0.70719
hsa-mir-196b	MI0001150	Leukemia, Myeloid, Acute;pmid:24072101;class:cir|Oral Neoplasms;pmid:25485932;class:cir|Leukemia, Myeloid, Acute;pmid:26317787;class:cir|Leukemia;pmid:18923441;class:cir|Leukemia, Myeloid, Acute;pmid:21818844;class:cir|Leukemia-Lymphoma, Precursor T-Cell Lymphoblastic;pmid:22099053;class:cir|Leukemia, Myeloid, Acute;pmid:26744876;class:cir|Leukemia, Myeloid, Acute;pmid:28507466;class:cir|Acute Lu…	71	23.8095	0.903018
hsa-mir-422a	MI0001444	Melanoma;pmid:20529253;class:cir|Multiple Sclerosis;pmid:22231906;class:cir|Osteosarcoma;pmid:27779704;class:gen|Atherosclerosis;pmid:22370758;class:oth|Gastric Neoplasms;pmid:24317477;class:oth|Osteoporosis;pmid:24820117;class:oth|Carcinoma, Hepatocellular;pmid:25251503;class:tar|Glioma;pmid:28277190;class:tar|Colorectal Carcinoma;pmid:29566993;class:tar|Carcinoma, Lung, Non-Small-Cell;pmid:2462…	15	55.5556	0.0314162
hsa-mir-423	MI0001445	Lupus Vulgaris;pmid:18998140;class:cir|Metabolic Syndrome;pmid:30309709;class:cir|Lupus Nephritis;pmid:20485490;class:cir|Myocardial Infarction;pmid:23347612;class:cir|Graft-Versus-Host Disease;pmid:24041574;class:cir|Hereditary Breast Carcinoma;pmid:24129975;class:cir|Leukemia, Myeloid, Chronic;pmid:24460325;class:cir|Breast Neoplasms;pmid:24498016;class:cir|Colorectal Carcinoma;pmid:25807655;cl…	72	63.8298	0.802737
hsa-mir-424	MI0001446	Hemangioma;pmid:21179471;class:cir|Aortic Stenosis;pmid:27129184;class:cir|Fragile X Syndrome;pmid:23790110;class:cir|Hepatitis C Virus Infection;pmid:26283876;class:cir|Melanoma;pmid:26288839;class:cir|Breast Neoplasms;pmid:26476723;class:cir|Myocardial Infarction;pmid:27192016;class:cir|Acute Respiratory Distress Syndrome;pmid:28856588;class:cir|Carcinoma, Lung, Non-Small-Cell;pmid:24928469;cla…	81	91.8367	0.738207
hsa-mir-425	MI0001448	Neoplasms [unspecific];pmid:23874370;class:cir|Gastric Neoplasms;pmid:24603541;class:cir|Early-Stage Breast Carcinoma;pmid:24694649;class:cir|Lofgren Syndrome;pmid:28050119;class:cir|Colorectal Carcinoma;pmid:28177881;class:cir|Carcinoma, Renal Cell;pmid:22440013;class:cir|Leukemia, Lymphoblastic;pmid:19760605;class:oth|Carcinoma, Hepatocellular;pmid:21298008;class:oth|Esophageal Neoplasms;pmid:2…	40	103.448	0.833472
hsa-mir-20b	MI0001519	Melanoma;pmid:20529253;class:cir|Diabetes Mellitus, Type 2;pmid:20651284;class:cir|Interstitial Lung Disease;pmid:22512273;class:cir|Peripheral Vascular Disease;pmid:24129592;class:cir|Myasthenia Gravis;pmid:24637658;class:cir|Spinal Cord Injuries;pmid:29547407;class:cir|Fatty Liver, Non-Alcoholic;pmid:30030064;class:cir|Neoplasms [unspecific];pmid:17189674;class:cir|Breast Neoplasms;pmid:1877713…	55	43.4783	0.766556
hsa-mir-448	MI0001637	Gastric Neoplasms;pmid:26852749;class:gen|Squamous Cell Carcinoma, Oral;pmid:27184799;class:gen|Chronic Hepatitis C;pmid:24158346;class:tar|Carcinoma, Hepatocellular;pmid:25969175;class:tar|Ovarian Neoplasms;pmid:26103953;class:tar|Multiple Sclerosis;pmid:28342869;class:tar|Breast Neoplasms;pmid:29368542;class:tar|Aneurysm;pmid:30322616;class:tar|Asthma;pmid:30362537;class:tar|Breast Neoplasms;pm…	13	27.027	0.686233
hsa-mir-429	MI0001641	Glomerulonephritis;pmid:20364043;class:cir|Systemic Lupus Erythematosus;pmid:21372198;class:cir|Early-Stage Non-Small-Cell Lung Carcinoma;pmid:24523873;class:cir|Carcinoma, Urothelial, Upper Tract;pmid:25629698;class:cir|Hirschsprung Disease;pmid:26933947;class:cir|Colon Neoplasms;pmid:30138915;class:cir|Carcinoma, Hepatocellular;pmid:24572141;class:epi|Cholangiocarcinoma;pmid:27593557;class:epi|…	116	132.53	0.625728
hsa-mir-449a	MI0001648	Acute Kidney Failure;pmid:26106607;class:cir|Celiac Disease;pmid:28878141;class:cir|Parkinson Disease;pmid:29935433;class:cir|Gastric Neoplasms;pmid:24810364;class:epi|Carcinoma, Pancreatic;pmid:29684857;class:epi|Gastric Neoplasms;pmid:26722545;class:gen|Adenocarcinoma, Lung;pmid:23614048;class:gen|Retinoblastoma;pmid:24120948;class:gen|Breast Neoplasms;pmid:26934316;class:gen|Hepatitis B Virus …	67	65.9341	0.71684
hsa-mir-450a-1	MI0001652	Breast Neoplasms;pmid:21953071;class:tis|Carcinoma, Hepatocellular;pmid:22027761;class:tis	2	21.978	0.699833
hsa-mir-431	MI0001721	Graves Disease;pmid:22456620;class:cir|Colorectal Carcinoma;pmid:24022433;class:cir|Carcinoma, Urothelial, Upper Tract;pmid:26323574;class:cir|Osteosarcoma;pmid:22957032;class:epi|Muscle Diseases [unspecific];pmid:26215566;class:oth|Leukemia, Myeloid, Acute;pmid:30013666;class:oth|Glioblastoma;pmid:24584142;class:tar|Medulloblastoma;pmid:24584142;class:tar|Preeclampsia;pmid:30315928;class:tar|Ath…	16	140.351	0.625986
hsa-mir-433	MI0001723	Gastric Neoplasms;pmid:23806809;class:cir|Lupus Vulgaris;pmid:18998140;class:cir|Pleural Mesothelioma;pmid:26262875;class:cir|Cholangiocarcinoma;pmid:29406621;class:epi|Ovarian Neoplasms;pmid:25684390;class:gen|Myeloproliferative Neoplasms;pmid:22864358;class:oth|Gastric Neoplasms;pmid:23880861;class:oth|Liver Neoplasms;pmid:23979134;class:oth|Parkinson Disease;pmid:26070653;class:oth|Parkinson D…	24	10.7527	0.69485
hsa-mir-329-1	MI0001725	Glioblastoma;pmid:23302469;class:oth|Tuberculosis, Pulmonary;pmid:22003408;class:tis	2	75	0.775557
hsa-mir-329-2	MI0001726	Glioblastoma;pmid:23302469;class:oth|Tuberculosis, Pulmonary;pmid:22003408;class:tis	2	59.5238	0.296755
hsa-mir-451a	MI0001729	Leukemia-Lymphoma, Precursor B-Cell Lymphoblastic;pmid:19206004;class:cir|Leukemia, Myeloid, Chronic;pmid:21511335;class:cir|Carcinoma, Renal Cell;pmid:22440013;class:cir|Carcinoma, Lung, Non-Small-Cell;pmid:23756108;class:cir|Breast Neoplasms;pmid:26124344;class:cir|Carcinoma, Thyroid, Papillary;pmid:26168287;class:cir|Diabetes Mellitus, Type 2;pmid:26554942;class:cir|Glaucoma;pmid:27064390;clas…	60	27.7778	0.874981
hsa-mir-452	MI0001733	Melanoma;pmid:20529253;class:cir|Muscle Atrophy;pmid:17942673;class:cir|Breast Neoplasms;pmid:22353773;class:cir|Medulloblastoma;pmid:21358093;class:cir|Prostate Neoplasms;pmid:24737792;class:epi|Carcinoma, Lung, Non-Small-Cell;pmid:26718215;class:gen|Breast Neoplasms;pmid:24648265;class:oth|Breast Neoplasms;pmid:25562151;class:oth|Diabetes Mellitus, Gestational;pmid:27562513;class:oth|Carcinoma,…	31	23.5294	0.712031
hsa-mir-409	MI0001735	Prostate Neoplasms;pmid:22887127;class:cir|Leukemia, Myeloid, Acute;pmid:24072101;class:cir|Breast Neoplasms;pmid:24194846;class:cir|Diabetes Mellitus, Type 2;pmid:28260062;class:cir|Diabetes Mellitus, Type 2;pmid:30083267;class:cir|Breast Neoplasms;pmid:22927033;class:cir|Prostate Neoplasms;pmid:25065597;class:oth|Kaposi Sarcoma;pmid:25942495;class:oth|Sarcoma [unspecific];pmid:29430619;class:ot…	32	101.266	0.79744
hsa-mir-412	MI0002464	Lung Neoplasms;pmid:20508945;class:tis	1	175.824	0.627927
hsa-mir-410	MI0002465	Immune Thrombocytopenic Purpura;pmid:24418947;class:cir|Pelvic Inflammatory Disease;pmid:24961692;class:cir|Leukemia, Myeloid, Chronic;pmid:22089542;class:epi|Stroke;pmid:24990426;class:gen|Colorectal Carcinoma;pmid:25272045;class:gen|Colorectal Carcinoma;pmid:27177325;class:gen|Breast Neoplasms;pmid:27221455;class:gen|Systemic Lupus Erythematosus;pmid:27351906;class:gen|Carcinoma, Hepatocellular…	32	125	0.762135
hsa-mir-376b	MI0002466	Graves Disease;pmid:22456620;class:cir|Myocardial Ischemic-Reperfusion Injury;pmid:22396777;class:oth|Prostate Neoplasms;pmid:30194146;class:oth|Cerebral Ischemia;pmid:24789343;class:tar|Carcinoma, Adrenocortical;pmid:19351815;class:tis|Parkinson Disease;pmid:30359694;class:tis	6	30	0.643221
hsa-mir-483	MI0002467	Cholangiocarcinoma;pmid:26864161;class:cir|Sepsis;pmid:22719975;class:cir|Carcinoma, Adrenocortical;pmid:23756429;class:cir|Carcinoma, Adrenocortical;pmid:24238045;class:cir|Immune Thrombocytopenic Purpura;pmid:24418947;class:cir|Leukemia, Myeloid, Chronic;pmid:24460325;class:cir|Alzheimer Disease;pmid:24577456;class:cir|Carcinoma, Nasopharyngeal;pmid:24874644;class:cir|Myeloma;pmid:25216866;clas…	69	52.6316	0.423801
hsa-mir-484	MI0002468	Lupus Vulgaris;pmid:18998140;class:cir|Leukemia, Lymphocytic, Chronic, B-Cell;pmid:23286334;class:cir|Pancreatic Neoplasms;pmid:23697990;class:cir|Early-Stage Breast Carcinoma;pmid:24641801;class:cir|Metabolic Syndrome;pmid:24784704;class:cir|Colorectal Carcinoma;pmid:25807655;class:cir|Prostate Neoplasms;pmid:30324582;class:cir|Obesity;pmid:30160046;class:cir|Carcinoma, Thyroid, Follicular;pmid:…	26	202.532	0.42449
hsa-mir-485	MI0002469	Mycobacterium tuberculosis Infection;pmid:26053546;class:cir|Carcinoma, Cervical;pmid:30191988;class:cir|Squamous Cell Carcinoma;pmid:24394434;class:epi|Anxiety Disorders;pmid:19370765;class:gen|Hyperglycemia;pmid:24387992;class:gen|Breast Neoplasms;pmid:25003827;class:gen|Carcinoma, Lung, Non-Small-Cell;pmid:23734217;class:oth|Carcinoma, Breast;pmid:23886178;class:oth|Prostate Neoplasms;pmid:241…	29	54.7945	0.800569
hsa-mir-486	MI0002470	Lupus Vulgaris;pmid:18998140;class:cir|Diabetes Mellitus, Type 2;pmid:20651284;class:cir|Autistic Disorder;pmid:20868653;class:cir|Sepsis;pmid:19823581;class:cir|Neoplasms [unspecific];pmid:23874370;class:cir|Breast Neoplasms;pmid:24498016;class:cir|Breast Neoplasms;pmid:24584717;class:cir|Early-Stage Gastric Carcinoma;pmid:24595006;class:cir|Carcinoma, Lung, Non-Small-Cell;pmid:26237047;class:ci…	102	117.647	0.718257
hsa-mir-487a	MI0002471	Diabetes Mellitus, Type 1;pmid:29859273;class:tar|Laryngeal Neoplasms;pmid:20806854;class:tis|Carcinoma, Renal Cell, Clear-Cell;pmid:25938468;class:tis	3	100	0.720953
hsa-mir-488	MI0003123	Carcinoma, Breast;pmid:30061217;class:cir|Breast Neoplasms;pmid:16754881;class:gen|Melanoma;pmid:16754881;class:gen|Ovarian Neoplasms;pmid:16754881;class:gen|Carcinoma, Breast;pmid:27609814;class:gen|Osteosarcoma;pmid:27376839;class:gen|Gastric Neoplasms;pmid:26738864;class:gen|Panic Disorder;pmid:21168126;class:oth|Prostate Neoplasms;pmid:27278879;class:oth|Prostate Neoplasms;pmid:21710544;class…	15	48.1928	0.830675
hsa-mir-489	MI0003124	Graft-Versus-Host Disease;pmid:27553380;class:cir|Breast Neoplasms;pmid:27171498;class:oth|Carcinoma, Pancreatic;pmid:27793842;class:oth|Carcinoma, Bladder;pmid:28281959;class:oth|Squamous Cell Carcinoma, Laryngeal or Hypopharyngeal;pmid:20700123;class:tar|Cardiomegaly;pmid:24557880;class:tar|Carcinoma, Ovarian;pmid:24686007;class:tar|Breast Neoplasms;pmid:24786471;class:tar|Carcinoma, Lung, Non-…	21	47.619	0.833722
hsa-mir-490	MI0003125	Neoplasms [unspecific];pmid:25416717;class:cir|Carcinoma, Gastric;pmid:25503559;class:epi|Colorectal Carcinoma;pmid:27037061;class:gen|Carcinoma, Breast, Triple Negative;pmid:27506313;class:gen|Ewing Sarcoma;pmid:21960059;class:oth|Chondrosarcoma;pmid:24178909;class:oth|Carcinoma, Hepatocellular;pmid:24875649;class:oth|Focal Segmental Glomerulosclerosis;pmid:25107948;class:oth|Ovarian Neoplasms;p…	27	31.25	0.831855
hsa-mir-491	MI0003126	Mild Cognitive Impairment;pmid:24368295;class:cir|Colitis, Ulcerative;pmid:26569605;class:cir|Liver Neoplasms;pmid:24680928;class:epi|Colorectal Carcinoma;pmid:21128281;class:gen|Multiple Sclerosis;pmid:21908875;class:oth|Carcinoma, Hepatocellular;pmid:23725476;class:oth|Depression Disorder;pmid:24213247;class:oth|Squamous Cell Carcinoma, Oral;pmid:24335959;class:oth|Glioblastoma;pmid:24747968;cl…	36	83.3333	0.869808
hsa-mir-511	MI0003127_2	Chronic Hepatitis B;pmid:26483130;class:cir|Hepatic Veno-Occlusive Disease;pmid:30019166;class:cir|Adenocarcinoma, Lung;pmid:24402374;class:oth|Neoplasms [unspecific];pmid:28197019;class:oth|Lung Neoplasms;pmid:23071539;class:tar|Lymphoma, T-Cell;pmid:24246916;class:tar|Carcinoma, Hepatocellular;pmid:25608840;class:tar|Alzheimer Disease;pmid:27334923;class:tar|Lymphoma, Large B-Cell, Diffuse;pmid…	13	45.977	0.0665826
hsa-mir-146b	MI0003129	Carcinoma, Lung, Non-Small-Cell;pmid:21544802;class:cir|Leukemia, Lymphocytic, Chronic, B-Cell;pmid:23286334;class:cir|Fatty Liver, Non-Alcoholic;pmid:25232454;class:cir|Muscle Atrophy;pmid:17942673;class:cir|Carcinoma, Thyroid, Papillary;pmid:24301304;class:cir|Thyroid Neoplasms;pmid:25456009;class:cir|Lymphoma, T-Cell;pmid:25503151;class:cir|Brain Disease [unspecific];pmid:25947950;class:cir|My…	201	68.4932	0.86219
hsa-mir-202	MI0003130	Carcinoma, Gallbladder;pmid:25861754;class:cir|Glaucoma;pmid:27064390;class:cir|Colorectal Carcinoma;pmid:29780253;class:cir|Breast Neoplasms;pmid:22242178;class:cir|Multiple Myeloma;pmid:24048721;class:cir|Breast Neoplasms;pmid:24983365;class:cir|Multiple Myeloma;pmid:25971527;class:gen|Retinoblastoma;pmid:20019750;class:oth|Neoplasms [unspecific];pmid:22129484;class:oth|Gastric Neoplasms;pmid:2…	33	118.182	0.604429
hsa-mir-492	MI0003131	Colorectal Carcinoma;pmid:20044760;class:gen|Psoriasis;pmid:21655935;class:gen|Carcinoma, Hepatocellular;pmid:26753964;class:gen|Breast Neoplasms;pmid:25407488;class:tar|Carcinoma, Colon;pmid:25862460;class:tar|Hepatoblastoma;pmid:29314711;class:tar|Carcinoma, Renal Cell, Clear-Cell;pmid:25815441;class:tar|Carcinoma, Hepatocellular;pmid:22027761;class:tis|Colorectal Carcinoma;pmid:22850566;class:…	10	43.1034	0.314534
hsa-mir-493	MI0003132	Lung Neoplasms;pmid:29683761;class:cir|Colon Neoplasms;pmid:22373578;class:oth|Carcinoma, Colon;pmid:24533778;class:oth|Urinary Bladder Cancer;pmid:22057916;class:tar|Lung Neoplasms;pmid:25105419;class:tar|Melanoma;pmid:28475006;class:tar|Carcinoma, Thyroid, Follicular;pmid:29344146;class:tar|Prostate Neoplasms;pmid:29423080;class:tar|Breast Neoplasms;pmid:27375041;class:tar|Neoplasms [unspecific…	15	33.7079	0.722682
hsa-mir-432	MI0003133	Muscle Atrophy;pmid:17942673;class:cir|Schizophrenia;pmid:25487174;class:cir|Schizophrenia;pmid:25656957;class:cir|Osteosarcoma;pmid:22957032;class:epi|Human Papilloma Virus Infection;pmid:23732000;class:epi|Carcinoma, Hepatocellular;pmid:25797263;class:oth|Melanoma;pmid:23728176;class:tar|Neuroblastoma;pmid:24657437;class:tar|Carcinoma, Cervical;pmid:25280995;class:tar|Atherosclerosis;pmid:25411…	17	42.5532	0.64529
hsa-mir-494	MI0003134	Acute Kidney Failure;pmid:23160513;class:cir|Squamous Cell Carcinoma, Oral;pmid:24452363;class:cir|Systemic Lupus Erythematosus;pmid:26225955;class:cir|Carcinoma, Hepatocellular;pmid:26509672;class:cir|Preeclampsia;pmid:30261165;class:cir|Lupus Vulgaris;pmid:18998140;class:cir|Prion Diseases;pmid:19712440;class:cir|Arrhythmia;pmid:29036525;class:cir|Lung Neoplasms;pmid:29683761;class:cir|Waldenst…	95	111.111	0.776901
hsa-mir-495	MI0003135	Diabetes Mellitus;pmid:24908639;class:cir|Muscle Atrophy;pmid:17942673;class:cir|Preeclampsia;pmid:30261165;class:cir|Lung Neoplasms;pmid:29683761;class:cir|Stroke, Ischemic;pmid:27603512;class:gen|Glioma;pmid:27220777;class:gen|Carcinoma, Lung, Non-Small-Cell;pmid:24038379;class:oth|Neoplasms [unspecific];pmid:24303078;class:oth|Ischemic Diseases [unspecific];pmid:25085941;class:oth|Carcinoma, L…	44	121.951	0.841291
hsa-mir-496	MI0003136	Amyotrophic Lateral Sclerosis;pmid:29466830;class:cir|Breast Neoplasms;pmid:24204564;class:oth|Carcinoma, Oropharyngeal;pmid:29935424;class:oth|Neuroblastoma;pmid:23724168;class:tis	4	58.8235	0.796047
hsa-mir-193b	MI0003137	Eosinophilic Esophagitis;pmid:22391115;class:cir|Leukemia;pmid:23998571;class:cir|Alzheimer Disease;pmid:25119742;class:cir|Chronic Hepatitis C;pmid:25505813;class:cir|Prediabetes;pmid:25532038;class:cir|Carcinoma, Lung, Non-Small-Cell;pmid:26202143;class:cir|Pancreatic Neoplasms;pmid:27380024;class:cir|Cerebral Malaria;pmid:29747626;class:cir|Diabetes Mellitus, Type 2;pmid:30083267;class:cir|Gra…	77	24.0964	0.870193
hsa-mir-497	MI0003138	Nasopharyngeal Neoplasms;pmid:30340457;class:cir|Muscle Atrophy;pmid:17942673;class:cir|Bladder Neoplasms;pmid:26014226;class:cir|Carcinoma, Cervical;pmid:26656154;class:cir|Osteosarcoma;pmid:27735043;class:cir|Breast Neoplasms;pmid:22242178;class:cir|Carcinoma, Hepatocellular;pmid:25424171;class:epi|Hematologic Neoplasms;pmid:27075177;class:epi|Osteosarcoma;pmid:27176490;class:gen|Ischemia-Reper…	81	98.2143	0.86308
hsa-mir-181d	MI0003139	Leukemia, Promyelocytic, Acute;pmid:16847880;class:cir|Leukemia, Myeloid, Acute;pmid:22251480;class:cir|Leukemia, Myeloid, Acute;pmid:18450603;class:cir|Squamous Cell Carcinoma, Oral;pmid:21244495;class:cir|Myelodysplastic Syndromes;pmid:21332710;class:cir|Pancreatic Neoplasms;pmid:27380024;class:cir|Carcinoma, Hepatocellular;pmid:21464043;class:epi|Squamous Cell Carcinoma, Oral;pmid:26693182;cla…	31	87.5912	0.61679
hsa-mir-512-1	MI0003140	Carcinoma, Hepatocellular;pmid:20372864;class:tar|Heart Failure;pmid:17606841;class:tis|Urinary Bladder Cancer;pmid:22801550;class:tis	3	47.619	0.061666
hsa-mir-512-2	MI0003141	Medulloblastoma;pmid:21793975;class:gen|Carcinoma, Hepatocellular;pmid:20372864;class:tar|Heart Failure;pmid:17606841;class:tis|Urinary Bladder Cancer;pmid:22801550;class:tis	4	10.2041	0.0899111
hsa-mir-498	MI0003142	Leukemia, Myeloid, Chronic;pmid:24460325;class:cir|Colon Neoplasms;pmid:18676867;class:oth|Neoplasms [unspecific];pmid:23055531;class:oth|Squamous Cell Carcinoma, Esophageal;pmid:28188753;class:oth|Kaposi Sarcoma;pmid:23418466;class:tar|Ovarian Neoplasms;pmid:26054675;class:tar|Carcinoma, Breast;pmid:29985991;class:tar|Leukemia, Myeloid, Acute;pmid:30107988;class:tar|Lung Neoplasms;pmid:26323905;…	19	48.3871	0.0644539
hsa-mir-520e	MI0003143	Gout;pmid:21558165;class:gen|Endometriosis;pmid:23364396;class:gen|Carcinoma, Hepatocellular;pmid:22212428;class:oth|Carcinoma, Lung, Non-Small-Cell;pmid:22370637;class:oth|Carcinoma, Hepatocellular;pmid:22105365;class:tar|Carcinoma, Gastric;pmid:27997901;class:tar|Carcinoma, Lung, Non-Small-Cell;pmid:28242196;class:tar|Lung Neoplasms;pmid:25661366;class:tar|Heart Failure;pmid:17606841;class:tis|…	10	91.954	0.0463236
hsa-mir-515-1	MI0003144	Breast Neoplasms;pmid:23549953;class:oth|Heart Failure;pmid:17606841;class:tis|Gastric Neoplasms;pmid:22112324;class:tis|Squamous Cell Carcinoma, Oral;pmid:21244772;class:tis	4	96.3855	0.0390176
hsa-mir-519e	MI0003145	Breast Neoplasms;pmid:21140207;class:gen|Gout;pmid:21558165;class:gen|Neoplasms [unspecific];pmid:25571061;class:tar|Gastric Neoplasms;pmid:22112324;class:tis|Carcinoma, Hepatocellular;pmid:22027761;class:tis	5	35.7143	0.0388861
hsa-mir-520f	MI0003146	Gout;pmid:21558165;class:gen|Endometriosis;pmid:23364396;class:gen|Johne Disease;pmid:30197143;class:oth|Glioblastoma;pmid:26857280;class:tar|Neoplasms [unspecific];pmid:28209612;class:tar|Heart Failure;pmid:17606841;class:tis|Recurrent Spontaneous Abortion;pmid:24686457;class:tis	7	91.954	0.0382543
hsa-mir-515-2	MI0003147	Breast Neoplasms;pmid:23549953;class:oth|Heart Failure;pmid:17606841;class:tis|Gastric Neoplasms;pmid:22112324;class:tis|Squamous Cell Carcinoma, Oral;pmid:21244772;class:tis	4	48.1928	0.0401484
hsa-mir-519c	MI0003148	Prostate Neoplasms;pmid:24893170;class:cir|Gout;pmid:21558165;class:gen|Esophageal Neoplasms;pmid:21743970;class:oth|Rectal Neoplasms;pmid:22903298;class:oth|Breast Neoplasms;pmid:21219875;class:tar|Colorectal Carcinoma;pmid:26386386;class:tar|Neoplasms [unspecific];pmid:20233879;class:tar|Gastric Neoplasms;pmid:22112324;class:tis	8	80.4598	0.0378951
hsa-mir-520a	MI0003149	Gout;pmid:21558165;class:gen|Colorectal Carcinoma;pmid:22553375;class:gen|Endometriosis;pmid:23364396;class:gen|Colorectal Carcinoma;pmid:25834816;class:gen|Lymphoma;pmid:27461820;class:gen|Lymphoma, Burkitt;pmid:27461820;class:gen|Lymphoma, Hodgkin;pmid:27461820;class:gen|Lymphoma, Non-Hodgkin;pmid:27461820;class:gen|Carcinoma, Lung, Non-Small-Cell;pmid:22370637;class:oth|Hepatitis B Virus Infec…	21	94.1176	0.037945
hsa-mir-526b	MI0003150	Carcinoma, Gastric;pmid:24595048;class:gen|Squamous Cell Carcinoma, Esophageal;pmid:27583835;class:gen|Breast Neoplasms;pmid:25733698;class:oth|Coronary Artery Disease;pmid:24247647;class:tar|Lung Neoplasms;pmid:25596743;class:tar|Heart Failure;pmid:17606841;class:tis|Carcinoma, Hepatocellular;pmid:22027761;class:tis	7	72.2892	0.0465111
hsa-mir-519b	MI0003151	Melanoma;pmid:20529253;class:cir|Gout;pmid:21558165;class:gen|Vulvar Squamous Cell Carcinoma;pmid:24048714;class:oth|Osteoarthritis;pmid:28423042;class:oth|Carcinoma, Laryngeal;pmid:24742516;class:tis|Atrial Fibrillation;pmid:22944230;class:tis	6	74.0741	0.0369123
hsa-mir-525	MI0003152	Ectopic Pregnancy;pmid:22395025;class:cir|Leukemia, Myeloid, Chronic;pmid:24460325;class:cir|Systemic Lupus Erythematosus, With Pericarditis;pmid:24687380;class:cir|Carcinoma, Colon;pmid:26630397;class:gen|Oral Leukoplakia;pmid:26064958;class:oth|Liver Neoplasms;pmid:24599008;class:tar|Gestational Trophoblastic Disease;pmid:28381180;class:tis|Heart Failure;pmid:17606841;class:tis|Carcinoma, Hepat…	10	129.412	0.0405341
hsa-mir-523	MI0003153	Metabolic Syndrome;pmid:30309709;class:cir|Carcinoma, Colon;pmid:27485175;class:cir|Heart Failure;pmid:17606841;class:tis|Obesity;pmid:23817051;class:tis|Pituitary Adenoma;pmid:24310454;class:tis|Squamous Cell Carcinoma, Head and Neck;pmid:29927717;class:tis	6	160.92	0.039425
hsa-mir-518f	MI0003154	Atrioventricular Septal Defect;pmid:27396555;class:oth|Gastric Neoplasms;pmid:22112324;class:tis	2	91.954	0.0361013
hsa-mir-520b	MI0003155	Carcinoma, Urothelial, Upper Tract;pmid:25629698;class:cir|Gout;pmid:21558165;class:gen|Endometriosis;pmid:23364396;class:gen|Neoplasms [unspecific];pmid:19109132;class:oth|Carcinoma, Lung, Non-Small-Cell;pmid:22370637;class:oth|Hepatitis B Virus Infection;pmid:24886421;class:oth|Breast Neoplasms;pmid:21343296;class:tar|Breast Neoplasms;pmid:22158050;class:tar|Carcinoma, Hepatocellular;pmid:22319…	16	81.9672	0.0424384
hsa-mir-518b	MI0003156	Lupus Vulgaris;pmid:18998140;class:cir|Leukemia, Myeloid, Chronic;pmid:24460325;class:cir|Carcinoma, Urothelial;pmid:28928837;class:cir|Glioblastoma;pmid:26857280;class:tar|Esophageal Neoplasms;pmid:21269950;class:tis|Carcinoma, Hepatocellular;pmid:22027761;class:tis|Lymphoma;pmid:22395483;class:tis|Gestational Trophoblastic Disease;pmid:28381180;class:tis|Carcinoma, Hepatocellular;pmid:23082062;…	11	60.241	0.0398074
hsa-mir-526a-1	MI0003157	Breast Neoplasms;pmid:22242178;class:cir|Heart Failure;pmid:17606841;class:tis|Carcinoma, Hepatocellular;pmid:22027761;class:tis|Gastric Neoplasms;pmid:22112324;class:tis	4	105.882	0.0371024
hsa-mir-520c	MI0003158	Metabolic Syndrome;pmid:30309709;class:cir|Melanoma;pmid:26208390;class:cir|Hematologic Neoplasms;pmid:28035377;class:epi|Endometriosis;pmid:23364396;class:gen|Prostate Neoplasms;pmid:21139802;class:oth|Carcinoma, Lung, Non-Small-Cell;pmid:22370637;class:oth|Neoplasms [unspecific];pmid:23820258;class:oth|Fibrosarcoma;pmid:21898400;class:tar|Breast Neoplasms;pmid:22158050;class:tar|Lymphoma, Large…	16	80.4598	0.0328539
hsa-mir-518c	MI0003159	Lupus Vulgaris;pmid:18998140;class:cir|Preeclampsia;pmid:22203747;class:tar|Oral Neoplasms;pmid:25536052;class:tar|Colon Neoplasms;pmid:20859756;class:tis	4	19.802	0.0390698
hsa-mir-524	MI0003160	Cutaneous Melanoma;pmid:28466785;class:cir|Stroke;pmid:30135469;class:cir|Glioma;pmid:24194606;class:oth|Melanoma;pmid:25275294;class:tar|Glioma;pmid:28778566;class:tar|Osteosarcoma;pmid:30123092;class:tar|Colon Neoplasms;pmid:22180714;class:tis|Gastric Neoplasms;pmid:22112324;class:tis|Glioblastoma;pmid:23924460;class:tis|Carcinoma, Gastric;pmid:25730011;class:tis	10	103.448	0.0366404
hsa-mir-517a	MI0003161	Melanoma;pmid:20529253;class:cir|Ectopic Pregnancy;pmid:22395025;class:cir|Urinary Bladder Cancer;pmid:21479368;class:oth|Ovarian Neoplasms;pmid:26655797;class:oth|Carcinoma, Hepatocellular;pmid:23142219;class:tar|Lung Neoplasms;pmid:24846831;class:tar|Carcinoma, Hepatocellular;pmid:21324318;class:tar|Gastric Neoplasms;pmid:22112324;class:tis|Preeclampsia;pmid:25799546;class:tis|Prostate Neoplasm…	11	114.943	0.0367741
hsa-mir-519d	MI0003162	Ectopic Pregnancy;pmid:22395025;class:cir|Preeclampsia;pmid:25738738;class:cir|Carcinoma, Hepatocellular;pmid:26509672;class:cir|Spinal Cord Injuries;pmid:29547407;class:cir|Carcinoma, Hepatocellular;pmid:22262409;class:epi|Gout;pmid:21558165;class:gen|Adenocarcinoma, Lung;pmid:28351305;class:gen|Prostate Neoplasms;pmid:21703393;class:oth|Carcinoma, Lung, Non-Small-Cell;pmid:27447710;class:oth|Ca…	20	113.636	0.037708
hsa-mir-521-2	MI0003163	Prostate Neoplasms;pmid:18668526;class:cir	1	91.954	0.0410692
hsa-mir-520d	MI0003164	Neoplasms [unspecific];pmid:26094174;class:cir|Lymphoma, Large B-Cell, Diffuse;pmid:24858372;class:cir|Gout;pmid:21558165;class:gen|Endometriosis;pmid:23364396;class:gen|Carcinoma, Lung, Non-Small-Cell;pmid:22370637;class:oth|Carcinoma, Hepatocellular;pmid:24458129;class:oth|Neoplasms [unspecific];pmid:25426550;class:oth|Breast Neoplasms;pmid:22158050;class:tar|Gastric Neoplasms;pmid:25063221;cla…	17	22.9885	0.0397298
hsa-mir-517b	MI0003165	Preeclampsia;pmid:25799546;class:tis|Sertoli Cell-Only Syndrome;pmid:28779347;class:tis	2	14.9254	0.0431351
hsa-mir-520g	MI0003166	Stroke;pmid:30135469;class:cir|Gout;pmid:21558165;class:gen|Endometriosis;pmid:23364396;class:gen|Brain Neoplasms;pmid:26687818;class:oth|Carcinoma, Hepatocellular;pmid:25436421;class:tar|Colorectal Carcinoma;pmid:25616665;class:tar|Heart Failure;pmid:17606841;class:tis|Breast Neoplasms;pmid:19432961;class:tis|Carcinoma, Hepatocellular;pmid:23082062;class:tis	9	88.8889	0.0378246
hsa-mir-516b-2	MI0003167	Lupus Vulgaris;pmid:18998140;class:cir|Breast Neoplasms;pmid:22242178;class:cir|Breast Neoplasms;pmid:18755890;class:oth|Gastric Neoplasms;pmid:22112324;class:tis|Prolactinoma;pmid:22366961;class:tis	5	47.0588	0.0396044
hsa-mir-526a-2	MI0003168	Breast Neoplasms;pmid:22242178;class:cir|Heart Failure;pmid:17606841;class:tis|Carcinoma, Hepatocellular;pmid:22027761;class:tis|Gastric Neoplasms;pmid:22112324;class:tis	4	30.7692	0.0429396
hsa-mir-518e	MI0003169	Melanoma;pmid:20529253;class:cir|Parkinson Disease;pmid:29935433;class:cir|Preeclampsia;pmid:25738738;class:cir|Atrioventricular Septal Defect;pmid:27396555;class:oth|Carcinoma, Hepatocellular;pmid:23082062;class:tis|Hypertension;pmid:27176897;class:tis|Bladder Neoplasms;pmid:27350368;class:tis	7	45.4545	0.0391254
hsa-mir-518a-1	MI0003170	Urinary Bladder Cancer;pmid:22801550;class:tis	1	141.176	0.0412527
hsa-mir-518d	MI0003171	Carcinoma, Cervical;pmid:30007986;class:tar|Diabetes Mellitus, Gestational;pmid:24639097;class:tar	2	80.4598	0.0390193
hsa-mir-516b-1	MI0003172	Lupus Vulgaris;pmid:18998140;class:cir|Breast Neoplasms;pmid:22242178;class:cir|Breast Neoplasms;pmid:18755890;class:oth|Gastric Neoplasms;pmid:22112324;class:tis|Prolactinoma;pmid:22366961;class:tis	5	122.222	0.0435709
hsa-mir-518a-2	MI0003173	Urinary Bladder Cancer;pmid:22801550;class:tis	1	91.954	0.0393977
hsa-mir-517c	MI0003174	Preeclampsia;pmid:25738738;class:cir|Carcinoma, Hepatocellular;pmid:23142219;class:tar|Recurrent Spontaneous Abortion;pmid:24686457;class:tis|Preeclampsia;pmid:25799546;class:tis|Parathyroid Carcinoma;pmid:29453660;class:tis|Carcinoma, Hepatocellular;pmid:22027761;class:tis|Carcinoma, Hepatocellular;pmid:23082062;class:tis	7	52.6316	0.0394459
hsa-mir-520h	MI0003175	Breast Neoplasms;pmid:25982274;class:cir|Gout;pmid:21558165;class:gen|Endometriosis;pmid:23364396;class:gen|Neoplasms [unspecific];pmid:20501832;class:oth|Neoplasms [unspecific];pmid:25169894;class:oth|Breast Neoplasms;pmid:21219875;class:tar|Lung Neoplasms;pmid:22410781;class:tar|Leukemia, Lymphoblastic, Acute;pmid:29768346;class:tar|Carcinoma, Cervical;pmid:25047463;class:tar|Heart Failure;pmid…	14	45.4545	0.0431056
hsa-mir-521-1	MI0003176	Prostate Neoplasms;pmid:18668526;class:cir	1	80.4598	0.0373011
hsa-mir-522	MI0003177	Carcinoma, Hepatocellular;pmid:27466991;class:cir|Carcinoma, Hepatocellular;pmid:26960688;class:gen|Lung Neoplasms;pmid:25910758;class:oth|Glioblastoma;pmid:25776496;class:tar|Carcinoma, Colon;pmid:26043974;class:tar|Colorectal Carcinoma;pmid:29386092;class:tar|Recurrent Spontaneous Abortion;pmid:24686457;class:tis|Carcinoma, Hepatocellular;pmid:26229398;class:tis|Carcinoma, Hepatocellular;pmid:2…	10	68.9655	0.0398998
hsa-mir-519a-1	MI0003178	Gout;pmid:21558165;class:gen|Adenovirus Infection;pmid:20634878;class:tis|Squamous Cell Carcinoma, Head and Neck;pmid:21274007;class:tis|Gastric Neoplasms;pmid:22112324;class:tis|Recurrent Spontaneous Abortion;pmid:24686457;class:tis|Adenocarcinoma, Lung;pmid:24893932;class:tis	6	47.0588	0.0425472
hsa-mir-527	MI0003179	Carcinoma, Hepatocellular;pmid:22027761;class:tis|Hypertension;pmid:27176897;class:tis|Glioma;pmid:29658967;class:tis	3	117.647	0.0423105
hsa-mir-516a-1	MI0003180	Lupus Vulgaris;pmid:18998140;class:cir|Breast Neoplasms;pmid:18755890;class:oth|Ovarian Neoplasms;pmid:20354523;class:tar|Gastric Neoplasms;pmid:21169410;class:tar|Frontotemporal Lobar Degeneration;pmid:22032330;class:tis|Gastric Neoplasms;pmid:22112324;class:tis	6	66.6667	0.0366965
hsa-mir-516a-2	MI0003181	Lupus Vulgaris;pmid:18998140;class:cir|Breast Neoplasms;pmid:18755890;class:oth|Ovarian Neoplasms;pmid:20354523;class:tar|Gastric Neoplasms;pmid:21169410;class:tar|Frontotemporal Lobar Degeneration;pmid:22032330;class:tis|Gastric Neoplasms;pmid:22112324;class:tis	6	111.111	0.040114
hsa-mir-519a-2	MI0003182	Gout;pmid:21558165;class:gen|Squamous Cell Carcinoma, Head and Neck;pmid:21274007;class:tis|Gastric Neoplasms;pmid:22112324;class:tis	3	57.4713	0.0323171
hsa-mir-499a	MI0003183	Myocardial Infarction;pmid:22252325;class:cir|Myocardial Infarction;pmid:20395621;class:cir|Heart Failure;pmid:20921333;class:cir|Myocardial Infarction;pmid:20921333;class:cir|Viral Myocarditis;pmid:20921333;class:cir|Breast Neoplasms;pmid:18634034;class:gen|Cardiomyopathy, Dilated;pmid:20488170;class:gen|Esophageal Neoplasms;pmid:21319225;class:gen|Squamous Cell Carcinoma, Cerevial;pmid:21319225…	35	106.557	0.793638
hsa-mir-500a	MI0003184	Lupus Vulgaris;pmid:18998140;class:cir|Carcinoma, Lung, Non-Small-Cell;pmid:24928469;class:cir|Carcinoma, Hepatocellular;pmid:19737067;class:oth|Neoplasms [unspecific];pmid:28952053;class:tar|Carcinoma, Hepatocellular;pmid:29969781;class:tar|Glioblastoma;pmid:30015879;class:tar|Acute Kidney Failure;pmid:30365367;class:tar|Interstitial Cystitis;pmid:20008142;class:tis|Carcinoma, Hepatocellular;pmi…	10	35.7143	0.610282
hsa-mir-501	MI0003185	Muscle Atrophy;pmid:17942673;class:cir|Melanoma;pmid:20529253;class:cir|Colorectal Carcinoma;pmid:30166271;class:cir|Carcinoma, Hepatocellular;pmid:27310251;class:gen|Neoplasms [unspecific];pmid:25899823;class:oth|Gastric Neoplasms;pmid:30195794;class:oth|Hepatitis B Virus Infection;pmid:23266610;class:tar|Autosomal Dominant Polycystic Kidney Disease;pmid:29323708;class:tar|Glioma;pmid:30221699;c…	11	95.2381	0.563111
hsa-mir-502	MI0003186	Carcinoma, Lung, Non-Small-Cell;pmid:24928469;class:cir|Aneurysmal Subarachnoid Hemorrhage;pmid:29689401;class:cir|Carcinoma, Hepatocellular;pmid:22095217;class:gen|Ovarian Neoplasms;pmid:22867998;class:gen|Carcinoma, Lung, Non-Small-Cell;pmid:24146953;class:gen|Carcinoma, Lung, Non-Small-Cell;pmid:24374662;class:gen|Carcinoma, Cervical;pmid:25169478;class:gen|Lymphoma, Non-Hodgkin;pmid:25343552;…	25	46.5116	0.678459
hsa-mir-450a-2	MI0003187	Breast Neoplasms;pmid:21953071;class:tis|Carcinoma, Hepatocellular;pmid:22027761;class:tis	2	50	0.725772
hsa-mir-503	MI0003188	Diabetes Mellitus;pmid:21220732;class:cir|Acute Lung Injury;pmid:29904430;class:cir|Diabetes Mellitus, Type 2;pmid:24204780;class:cir|Cardiovascular Diseases [unspecific];pmid:24874084;class:cir|Coronary Artery Disease;pmid:29870767;class:cir|Graft-Versus-Host Disease;pmid:30042760;class:cir|Urinary Bladder Cancer;pmid:21138856;class:epi|Essential Hypertension;pmid:26274321;class:gen|Carcinoma, E…	66	42.2535	0.729536
hsa-mir-504	MI0003189	Neuroblastoma;pmid:23022474;class:oth|Neoplasms [unspecific];pmid:26625740;class:oth|Glioblastoma;pmid:28056026;class:oth|Neoplasms [unspecific];pmid:20935678;class:tar|Squamous Cell Carcinoma, Oral;pmid:21927029;class:tar|Head And Neck Neoplasms;pmid:23340306;class:tar|Squamous Cell Carcinoma, Laryngeal or Hypopharyngeal;pmid:24647829;class:tar|Lymphoma;pmid:26705180;class:tar|Glioma;pmid:268547…	18	24.0964	0.746563
hsa-mir-505	MI0003190	Primary Biliary Cirrhosis;pmid:23776611;class:cir|Pancreatic Neoplasms;pmid:24449318;class:cir|Hypertension;pmid:25449503;class:cir|Intrahepatic Cholangiocarcinoma;pmid:25903557;class:cir|Breast Neoplasms;pmid:26056355;class:cir|Cardiomyopathy, Hypertrophic;pmid:26086795;class:cir|Carcinoma, Hepatocellular;pmid:26088272;class:cir|Synovial Sarcoma;pmid:26250552;class:cir|Inflammatory Bowel Disease…	22	23.8095	0.770071
hsa-mir-513a-1	MI0003191	Liver Cirrhosis;pmid:22412969;class:cir|Breast Neoplasms;pmid:22330642;class:tar|Lung Neoplasms;pmid:22749944;class:tar|Asthenozoospermia;pmid:21933900;class:tis|Retinoblastoma;pmid:22886978;class:tis|Gastric Neoplasms;pmid:22112324;class:tis|Melanoma;pmid:21860416;class:tis	7	69.7674	0.680002
hsa-mir-513a-2	MI0003192	Liver Cirrhosis;pmid:22412969;class:cir|Breast Neoplasms;pmid:22330642;class:tar|Lung Neoplasms;pmid:22749944;class:tar|Asthenozoospermia;pmid:21933900;class:tis|Retinoblastoma;pmid:22886978;class:tis|Gastric Neoplasms;pmid:22112324;class:tis|Melanoma;pmid:21860416;class:tis	7	86.6142	0.71754
hsa-mir-506	MI0003193	Melanoma;pmid:26288839;class:cir|Breast Neoplasms;pmid:26059632;class:gen|Pancreatic Neoplasms;pmid:27065335;class:gen|Cardiovascular Diseases [unspecific];pmid:28849090;class:gen|Carcinoma, Colon;pmid:26452129;class:oth|Carcinoma, Esophageal;pmid:26617801;class:oth|Carcinoma, Ovarian;pmid:28601063;class:oth|Carcinoma, Pancreatic;pmid:27888106;class:tar|Colon Neoplasms;pmid:22036718;class:tar|Liv…	34	48.3871	0.662327
hsa-mir-507	MI0003194	Melanoma;pmid:27389544;class:tar|Neoplasms [unspecific];pmid:24307696;class:tar|Heart Failure;pmid:17606841;class:tis|Melanoma;pmid:21860416;class:tis	4	10.6383	0.644407
hsa-mir-508	MI0003195	Carcinoma, Renal Cell;pmid:22369946;class:cir|Glioma;pmid:27003587;class:gen|Heart Failure;pmid:23465244;class:oth|Carcinoma, Hepatocellular;pmid:24060847;class:oth|Squamous Cell Carcinoma, Esophageal;pmid:25099196;class:oth|Diabetes Mellitus, Gestational;pmid:26302821;class:oth|Glioma;pmid:28121353;class:oth|Gastric Neoplasms;pmid:23893241;class:tar|Carcinoma, Breast;pmid:30338806;class:tar|Gast…	14	43.4783	0.65654
hsa-mir-509-1	MI0003196	Carcinoma, Renal Cell;pmid:22369946;class:cir|Asthenozoospermia;pmid:21933900;class:tis|Melanoma;pmid:21860416;class:tis	3	53.1915	0.659937
hsa-mir-510	MI0003197	Lymphoma, Hodgkin;pmid:28377796;class:cir|Irritable Bowel Syndrome;pmid:18614545;class:gen|Breast Neoplasms;pmid:23971998;class:tar|Neoplasms [unspecific];pmid:26485640;class:tar|Carcinoma, Renal Cell;pmid:25936999;class:tis|Carcinoma, Ovarian, Serous;pmid:23836287;class:tis|Carcinoma, Ovarian;pmid:26497752;class:tis|Breast Neoplasms;pmid:18922924;class:tis|Melanoma;pmid:21860416;class:tis|Fragil…	10	27.027	0.67518
hsa-mir-514a-1	MI0003198	Carcinoma, Renal Cell;pmid:19228262;class:tis|Melanoma;pmid:21860416;class:tis	2	112.245	0.683574
hsa-mir-514a-2	MI0003199	Carcinoma, Renal Cell;pmid:19228262;class:tis|Melanoma;pmid:21860416;class:tis	2	79.5455	0.680346
hsa-mir-514a-3	MI0003200	Carcinoma, Renal Cell;pmid:19228262;class:tis|Melanoma;pmid:21860416;class:tis	2	34.0909	0.667365
hsa-mir-532	MI0003205	Alzheimer Disease;pmid:23895045;class:cir|Colorectal Carcinoma;pmid:24022433;class:cir|Systemic Lupus Erythematosus;pmid:26225955;class:cir|Mesial Temporal Lobe Epilepsy;pmid:27833019;class:cir|Colorectal Carcinoma;pmid:29780253;class:cir|Diabetes Mellitus;pmid:30258406;class:cir|Crohn Disease;pmid:22386737;class:cir|Obesity;pmid:30160046;class:cir|Neoplasms [unspecific];pmid:20525881;class:oth|A…	22	76.9231	0.691122
hsa-mir-455	MI0003513	Diabetes Mellitus, Type 2;pmid:28260062;class:cir|Aortic Aneurysm, Abdominal;pmid:29518510;class:cir|Carcinoma, Breast;pmid:30048472;class:cir|Alzheimer Disease;pmid:30314521;class:cir|Osteoarthritis;pmid:22143896;class:cir|Lymphoma, Large B-Cell, Diffuse;pmid:24858372;class:cir|Squamous Cell Carcinoma, Head and Neck;pmid:27109697;class:cir|Squamous Cell Carcinoma, Oral;pmid:27235675;class:gen|Ga…	34	52.0833	0.961495
hsa-mir-539	MI0003514	Azoospermia;pmid:29635626;class:cir|Carcinoma, Colon;pmid:27485175;class:cir|Carcinoma, Hepatocellular;pmid:27717846;class:oth|Systemic Mastocytosis;pmid:21273305;class:tar|Heart Failure;pmid:25183011;class:tar|Thyroid Neoplasms;pmid:26206083;class:tar|Carcinoma, Hepatocellular;pmid:28393215;class:tar|Carcinoma, Lung, Non-Small-Cell;pmid:30119173;class:tar|Osteosarcoma;pmid:26339374;class:tar|Gli…	14	38.4615	0.540588
hsa-mir-544a	MI0003515	Immune Thrombocytopenic Purpura;pmid:24418947;class:cir|Colorectal Carcinoma;pmid:27165435;class:gen|Gastric Neoplasms;pmid:22934698;class:tar|Gastric Neoplasms;pmid:26264654;class:tar|Glioma;pmid:23205130;class:tis	5	21.978	0.751387
hsa-mir-376a-2	MI0003529	Carcinoma, Hepatocellular;pmid:22684007;class:oth|Glioblastoma;pmid:23093778;class:oth|Retinoblastoma;pmid:23373993;class:oth|Carcinoma, Adrenocortical;pmid:19351815;class:tis|Salivary Gland Neoplasms;pmid:19347935;class:tis|Lung Neoplasms;pmid:20237410;class:tis|Medulloblastoma;pmid:21931624;class:tis|Carcinoma, Hepatocellular;pmid:22027761;class:tis	8	87.5	0.593453
hsa-mir-487b	MI0003530	Muscle Atrophy;pmid:17942673;class:cir|Lung Neoplasms;pmid:23426183;class:oth|Prostate Neoplasms;pmid:24166498;class:oth|Ischemic Diseases [unspecific];pmid:25085941;class:oth|Prostate Neoplasms;pmid:28282880;class:oth|Adenocarcinoma, Lung;pmid:24258346;class:tar|Acute Ischemic Stroke;pmid:24911610;class:tar|Colorectal Carcinoma;pmid:28000854;class:tar|Nervous System Diseases [unspecific];pmid:25…	14	23.8095	0.822114
hsa-mir-551a	MI0003556	Colorectal Carcinoma;pmid:26235181;class:gen|Celiac Disease;pmid:24063611;class:oth|Carcinoma, Ovarian;pmid:28345465;class:oth|Gastric Neoplasms;pmid:22469786;class:tar	4	93.75	0.325708
hsa-mir-552	MI0003557	Adenocarcinoma, Lung;pmid:24778034;class:oth|Colorectal Carcinoma;pmid:24778034;class:oth|Neoplasms [unspecific];pmid:26485640;class:tar|Colon Neoplasms;pmid:20859756;class:tis|Carcinoma, Colon;pmid:24898979;class:tis|Colorectal Adenocarcinoma;pmid:25803870;class:tis|Pancreatic Neoplasms;pmid:22042419;class:tis	7	114.583	0.0461631
hsa-mir-92b	MI0003560	Gastric Neoplasms;pmid:26059512;class:cir|Heart Failure;pmid:22120965;class:cir|Squamous Cell Carcinoma;pmid:24394434;class:epi|Carcinoma, Hepatocellular;pmid:27100897;class:gen|Bladder Neoplasms;pmid:27430302;class:gen|Lymphoma;pmid:17093929;class:oth|Arteriosclerosis Obliterans;pmid:20528768;class:oth|Neuroblastoma;pmid:21572098;class:oth|Glioblastoma;pmid:22829753;class:oth|Carcinoma, Lung, No…	45	62.5	0.746006
hsa-mir-555	MI0003561	Viral Infectious Disease;pmid:26683768;class:tar	1	10.4167	0.526193
hsa-mir-556	MI0003562	Systemic Lupus Erythematosus;pmid:27835701;class:cir|Carcinoma, Renal Cell, Clear-Cell;pmid:29569387;class:gen|Endometriosis;pmid:24608518;class:tis	3	52.6316	0.0334663
hsa-mir-557	MI0003563	Lupus Vulgaris;pmid:18998140;class:cir|Hepatitis C Virus Infection;pmid:25707620;class:oth|Carcinoma, Lung;pmid:28639890;class:tar|Carcinoma, Hepatocellular;pmid:23205106;class:tis|Ewing Sarcoma;pmid:22429812;class:tis	5	61.2245	0.0358616
hsa-mir-558	MI0003564	Neuroblastoma;pmid:25616966;class:oth|Neuroblastoma;pmid:26258008;class:oth|Carcinoma, Lung;pmid:27485693;class:oth	3	31.9149	0.0361575
hsa-mir-561	MI0003567	Multiple Myeloma;pmid:18700954;class:cir|Carcinoma, Breast;pmid:24166930;class:gen|Rectal Neoplasms;pmid:22903298;class:oth|Colon Neoplasms;pmid:22180714;class:tis	4	61.8557	0.0286279
hsa-mir-562	MI0003568	Breast Neoplasms;pmid:25536365;class:tar	1	21.0526	0.0351013
hsa-mir-563	MI0003569	Vascular Myelopathy;pmid:30352301;class:cir	1	75.9494	0.0691149
hsa-mir-564	MI0003570	Lung Neoplasms;pmid:26498524;class:tar|Leukemia, Myeloid, Chronic;pmid:22511990;class:tis|Breast Neoplasms;pmid:24846313;class:tis	3	180.851	0.13992
hsa-mir-566	MI0003572	Hematologic Neoplasms;pmid:24921248;class:oth|Carcinoma, Renal Cell;pmid:29604591;class:oth|Glioblastoma;pmid:24650032;class:tar|Adenovirus Infection;pmid:20634878;class:tis	4	138.298	0.0455755
hsa-mir-567	MI0003573	Breast Neoplasms;pmid:24866763;class:cir|Colorectal Carcinoma;pmid:22348132;class:gen	2	51.0204	0.0520225
hsa-mir-568	MI0003574	Breast Neoplasms;pmid:25311085;class:tar	1	52.6316	0.815458
hsa-mir-551b	MI0003575	Acute Pancreatitis;pmid:29989302;class:cir|Leukemia, Myeloid, Acute;pmid:26108690;class:cir|Thyroid Neoplasms;pmid:23783103;class:oth|Celiac Disease;pmid:24063611;class:oth|Gastric Neoplasms;pmid:25623763;class:oth|Adenocarcinoma, Lung;pmid:27575252;class:oth|Carcinoma, Ovarian;pmid:27743201;class:tar|Carcinoma, Thyroid, Papillary;pmid:23427895;class:tis|Carcinoma, Ovarian;pmid:25964536;class:tis	9	72.9167	0.762722
hsa-mir-569	MI0003576	Systemic Lupus Erythematosus;pmid:21162035;class:gen|Systemic Lupus Erythematosus;pmid:21360505;class:gen|Hepatoblastoma;pmid:25490449;class:tar	3	52.0833	0.549487
hsa-mir-570	MI0003577	Osteosarcoma;pmid:29795113;class:epi|Gastric Neoplasms;pmid:22190470;class:gen|Viral Infectious Disease;pmid:26199425;class:gen|Breast Neoplasms;pmid:20348243;class:oth|Carcinoma, Lung, Non-Small-Cell;pmid:24200043;class:oth|Chronic Obstructive Pulmonary Disease;pmid:30156909;class:oth|Gastric Neoplasms;pmid:23430453;class:tar|Carcinoma, Lung;pmid:26045791;class:tar|Carcinoma, Hepatocellular;pmid…	10	30.9278	0.0287085
hsa-mir-571	MI0003578	Liver Cirrhosis;pmid:22412969;class:cir|Carcinoma, Renal Cell;pmid:22440013;class:cir|Frontotemporal Lobar Degeneration;pmid:22032330;class:tis|Carcinoma, Hepatocellular;pmid:26998997;class:tis	4	83.3333	0.0267431
hsa-mir-572	MI0003579	Multiple Sclerosis;pmid:25947625;class:cir|Diabetes Mellitus, Type 2;pmid:26554942;class:cir|Multiple Sclerosis;pmid:22231906;class:cir|Carcinoma, Colon;pmid:27485175;class:cir|Neuroblastoma;pmid:27716787;class:oth|Lymphoma, T-Cell;pmid:24246916;class:tar|Carcinoma, Ovarian;pmid:25893382;class:tar|Diabetic Nephropathy;pmid:26930277;class:tar|Carcinoma, Basal Cell;pmid:22540308;class:tis|Prostate …	10	157.895	0.0316417
hsa-mir-573	MI0003580	Rheumatoid Arthritis;pmid:26166764;class:gen|Breast Neoplasms;pmid:25333258;class:oth|Carcinoma, Hepatocellular;pmid:26201458;class:oth|Gastric Neoplasms;pmid:26054975;class:tis|Bladder Neoplasms;pmid:27350368;class:tis	5	70.7071	0.0448328
hsa-mir-574	MI0003581	Sepsis;pmid:22344312;class:cir|Fragile X Syndrome;pmid:23790110;class:cir|Chronic Hepatitis B;pmid:26483130;class:cir|Sepsis;pmid:27434572;class:cir|Breast Neoplasms;pmid:29683112;class:cir|Graft-Versus-Host Disease;pmid:30142940;class:cir|Carcinoma, Lung, Non-Small-Cell;pmid:21258252;class:cir|Preeclampsia;pmid:22187671;class:cir|Coronary Artery Disease;pmid:26685009;class:cir|Severe Acute Respi…	33	104.167	0.512771
hsa-mir-575	MI0003582	Leukemia;pmid:19022373;class:cir|Kawasaki Syndrome;pmid:30186482;class:cir|Lupus Vulgaris;pmid:18998140;class:cir|Pregnancy Complications [unspecific];pmid:26418635;class:oth|Carcinoma, Lung, Non-Small-Cell;pmid:25728273;class:tar|Breast Neoplasms;pmid:25961594;class:tar|Carcinoma, Hepatocellular;pmid:30176933;class:tar|Atherosclerosis;pmid:30333257;class:tar|Alopecia;pmid:25955790;class:tar|Obes…	11	31.9149	0.0453246
hsa-mir-576	MI0003583	Glioma;pmid:24858071;class:cir|Carcinoma, Bladder;pmid:28338199;class:oth|Melanoma;pmid:30197759;class:oth|Bladder Neoplasms;pmid:25556372;class:tar|Breast Neoplasms;pmid:25451164;class:tar|Carcinoma, Hepatocellular;pmid:26229398;class:tis|Colorectal Carcinoma;pmid:22740910;class:tis	7	112.245	0.0332599
hsa-mir-577	MI0003584	Glioblastoma;pmid:25764520;class:oth|Squamous Cell Carcinoma, Esophageal;pmid:24294352;class:tar|Fatty Liver, Non-Alcoholic;pmid:27179781;class:tar|Osteoarthritis;pmid:29678573;class:tar|Carcinoma, Lung, Non-Small-Cell;pmid:30015869;class:tar|Gastric Neoplasms;pmid:22112324;class:tis	6	72.9167	0.032606
hsa-mir-578	MI0003585	Breast Neoplasms;pmid:25333258;class:oth	1	83.3333	0.0488391
hsa-mir-579	MI0003586	Systemic Lupus Erythematosus;pmid:26225955;class:cir|Anxiety Disorders;pmid:30341278;class:gen|Inflammation;pmid:20435889;class:oth|Prostate Neoplasms;pmid:29568403;class:tis|Obesity;pmid:23817051;class:tis	5	132.653	0.0370187
hsa-mir-581	MI0003588	Stroke;pmid:30135469;class:cir|Carcinoma, Hepatocellular;pmid:24913918;class:oth|Carcinoma, Hepatocellular;pmid:23205106;class:tis	3	72.9167	0.0484096
hsa-mir-582	MI0003589	Carcinoma, Colon;pmid:27485175;class:cir|Carcinoma, Colon;pmid:27595705;class:oth|Tuberculosis;pmid:24205217;class:tar|Carcinoma, Hepatocellular;pmid:26002580;class:tar|Squamous Cell Carcinoma, Head and Neck;pmid:26694379;class:tar|Preeclampsia;pmid:27619846;class:tar|Carcinoma, Endometrial;pmid:30108448;class:tar|Colorectal Carcinoma;pmid:26384136;class:tar|Lung Neoplasms;pmid:26468775;class:tar…	13	20.4082	0.78882
hsa-mir-583	MI0003590	Hepatitis B Virus Infection;pmid:23554832;class:cir|Lupus Vulgaris;pmid:18998140;class:cir|Stroke;pmid:30135469;class:cir	3	53.3333	0.0287737
hsa-mir-584	MI0003591	Melanoma;pmid:20529253;class:cir|Hypertension;pmid:23943853;class:gen|Pemphigus;pmid:27424220;class:gen|Carcinoma, Renal Cell, Clear-Cell;pmid:21119662;class:oth|Breast Neoplasms;pmid:23479725;class:oth|Colorectal Carcinoma;pmid:26494299;class:oth|Glioma;pmid:25674221;class:tar|Carcinoma, Thyroid;pmid:26405762;class:tar|Colon Neoplasms;pmid:20859756;class:tis|Amyotrophic Lateral Sclerosis;pmid:30…	17	82.4742	0.0279133
hsa-mir-585	MI0003592	Coronary Artery Disease;pmid:24913032;class:tar|Carcinoma, Lung, Non-Small-Cell;pmid:27743168;class:tar|Rhinosinusitis;pmid:30378273;class:tis	3	95.7447	0.0360198
hsa-mir-548a-1	MI0003593	Periodontitis;pmid:22128589;class:tis	1	61.8557	0.044193
hsa-mir-586	MI0003594	Graft-Versus-Host Disease;pmid:26051902;class:cir|Nephrotic Syndrome;pmid:26261628;class:cir|Osteosarcoma;pmid:26580004;class:tis	3	72.1649	0.0470446
hsa-mir-587	MI0003595	Colorectal Carcinoma;pmid:26247730;class:tar	1	125	0.0273389
hsa-mir-548b	MI0003596	Squamous Cell Carcinoma, Head and Neck;pmid:26694379;class:tar|Astrocytoma;pmid:22674182;class:tis|Tuberculosis, Pulmonary;pmid:22003408;class:tis|Frontotemporal Lobar Degeneration;pmid:22032330;class:tis	4	113.402	0.0467535
hsa-mir-588	MI0003597	Squamous Cell Carcinoma, Lung;pmid:27571908;class:tar	1	12.0482	0.0432981
hsa-mir-548a-2	MI0003598	Periodontitis;pmid:22128589;class:tis	1	61.8557	0.0360939
hsa-mir-589	MI0003599	Cataract;pmid:30315181;class:gen|Chondrosarcoma;pmid:24178909;class:oth|Intervertebral Disc Degeneration;pmid:26134418;class:oth|Gastric Neoplasms;pmid:30012200;class:tar|Carcinoma, Hepatocellular;pmid:30249105;class:tar|Peritoneal Dialysis Failure;pmid:27867039;class:tis|Adenovirus Infection;pmid:20634878;class:tis	7	131.313	0.123182
hsa-mir-550a-1	MI0003600	Melanoma;pmid:20529253;class:cir|Carcinoma, Hepatocellular;pmid:23145039;class:tar|Autistic Disorder;pmid:18563458;class:tis|Tuberculosis, Pulmonary;pmid:22003408;class:tis|Lymphoma;pmid:22395483;class:tis|Prolactinoma;pmid:22366961;class:tis	6	103.093	0.0288885
hsa-mir-550a-2	MI0003601	Melanoma;pmid:20529253;class:cir|Carcinoma, Hepatocellular;pmid:23145039;class:tar|Autistic Disorder;pmid:18563458;class:tis|Tuberculosis, Pulmonary;pmid:22003408;class:tis|Lymphoma;pmid:22395483;class:tis|Prolactinoma;pmid:22366961;class:tis	6	72.1649	0.0660534
hsa-mir-590	MI0003602	Alzheimer Disease;pmid:21548758;class:cir|Glioma;pmid:28815332;class:cir|Leukemia, Myeloid, Acute;pmid:22015065;class:oth|Rectal Neoplasms;pmid:22903298;class:oth|Carcinoma, Lung, Non-Small-Cell;pmid:24200043;class:oth|Diabetes Mellitus;pmid:26770982;class:oth|Carcinoma, Colon;pmid:27878255;class:oth|Gastric Neoplasms;pmid:29473240;class:oth|Influenza;pmid:29677213;class:oth|Carcinoma, Hepatocell…	40	72.1649	0.349025
hsa-mir-591	MI0003603	Ovarian Neoplasms;pmid:23807165;class:tar|Gastric Neoplasms;pmid:22112324;class:tis	2	42.1053	0.116065
hsa-mir-592	MI0003604	Eosinophilic Esophagitis;pmid:22391115;class:cir|Carcinoma, Colon;pmid:27485175;class:cir|Colorectal Carcinoma;pmid:27167185;class:gen|Adenocarcinoma, Lung;pmid:24778034;class:oth|Colorectal Carcinoma;pmid:24778034;class:oth|Colorectal Carcinoma;pmid:25661360;class:oth|Breast Neoplasms;pmid:25680412;class:oth|Lung Neoplasms;pmid:25910758;class:oth|Ischemia;pmid:29402808;class:oth|Ischemic Disease…	18	144.33	0.902671
hsa-mir-593	MI0003605	Melanoma;pmid:20529253;class:cir|Carcinoma, Breast;pmid:30139516;class:tar|Esophageal Neoplasms;pmid:21170987;class:tar|Squamous Cell Carcinoma, Tongue;pmid:25912308;class:tar	4	90	0.0800061
hsa-mir-595	MI0003607	Carcinoma, Hepatocellular;pmid:26509672;class:cir|Oral Lichen Planus;pmid:26064947;class:oth|Neuroblastoma;pmid:26183158;class:tar|Leukemia, Lymphoblastic, Acute;pmid:29345051;class:tar|Inflammatory Bowel Diseases;pmid:25628040;class:tar|Gastric Neoplasms;pmid:22112324;class:tis|Carcinoma, Thyroid, Papillary;pmid:27022736;class:tis|Endocrine Gland Neoplasms;pmid:28322989;class:tis|Pleural Mesothe…	9	125	0.0341541
hsa-mir-596	MI0003608	Lupus Vulgaris;pmid:18998140;class:cir|Ependymoma;pmid:22053178;class:oth|Carcinoma, Oral;pmid:23233740;class:tar|Squamous Cell Carcinoma, Oral;pmid:26502662;class:tis	4	116.883	0.035774
hsa-mir-597	MI0003609	Immune Thrombocytopenic Purpura;pmid:24418947;class:cir|Carcinoma, Breast;pmid:28393251;class:tar|Colorectal Carcinoma;pmid:27916938;class:tis	3	82.4742	0.0402861
hsa-mir-598	MI0003610	Crohn Colitis;pmid:29272478;class:cir|Traumatic Brain Injury;pmid:29873258;class:cir|Carcinoma, Colon;pmid:28161537;class:oth|Glioblastoma;pmid:29444745;class:tar|Autistic Disorder;pmid:18563458;class:tis|Ewing Sarcoma;pmid:22429812;class:tis|Pituitary Adenoma;pmid:28315020;class:tis	7	103.093	0.417011
hsa-mir-599	MI0003611	Multiple Sclerosis;pmid:19617918;class:oth|Carcinoma, Lung, Non-Small-Cell;pmid:28167280;class:tar|Glioma;pmid:29963197;class:tar	3	42.1053	0.721348
hsa-mir-548a-3	MI0003612	Periodontitis;pmid:22128589;class:tis	1	51.5464	0.0348366
hsa-mir-600	MI0003613	Lupus Vulgaris;pmid:18998140;class:cir|Colorectal Carcinoma;pmid:29710537;class:tar|Gastric Neoplasms;pmid:29879180;class:tis	3	91.8367	0.0277067
hsa-mir-601	MI0003614	Lupus Vulgaris;pmid:18998140;class:cir|Carcinoma, Pancreatic;pmid:27993677;class:oth|Carcinoma, Embryonal;pmid:25551588;class:tar|Prostate Neoplasms;pmid:25760964;class:tar|Cardiomyopathy;pmid:25761932;class:tar|Adenocarcinoma, Gastric;pmid:26460735;class:tar|Gastric Neoplasms;pmid:22112324;class:tis|Colorectal Carcinoma;pmid:27672263;class:tis|Bladder Neoplasms;pmid:23266581;class:tis|Gastric Ne…	10	63.2911	0.0338844
hsa-mir-602	MI0003615	Lupus Vulgaris;pmid:18998140;class:cir|Carcinoma, Hepatocellular, HBV-Related;pmid:24398562;class:oth|Carcinoma, Hepatocellular;pmid:20364114;class:tar|Hepatitis B Virus Infection;pmid:20364114;class:tar|Alopecia;pmid:25955790;class:tar	5	173.469	0.027204
hsa-mir-603	MI0003616	Colorectal Carcinoma;pmid:24934365;class:gen|Breast Neoplasms;pmid:26718432;class:gen|Glioblastoma;pmid:24994119;class:oth|Glioma;pmid:25681036;class:oth|Carcinoma, Breast, Triple Negative;pmid:28036267;class:tar|Pancreatic Neoplasms;pmid:22114139;class:tis	6	61.8557	0.0446096
hsa-mir-604	MI0003617	Carcinoma, Hepatocellular;pmid:25408584;class:gen|Gastric Neoplasms;pmid:29693274;class:oth	2	106.383	0.0361436
hsa-mir-605	MI0003618	Gastric Neoplasms;pmid:21976437;class:gen|Breast Neoplasms;pmid:23982873;class:gen|Li-Fraumeni Syndrome;pmid:25683625;class:gen|Carcinoma, Breast;pmid:30135399;class:gen|Cholangiocarcinoma;pmid:25131931;class:tar|Intrahepatic Cholangiocarcinoma;pmid:25131931;class:tar|Lung Neoplasms;pmid:21563230;class:tis|Carcinoma, Renal Cell;pmid:28222071;class:tis	8	36.1446	0.0381756
hsa-mir-606	MI0003619	Prostate Neoplasms;pmid:27278879;class:oth	1	52.0833	0.0390437
hsa-mir-608	MI0003621	Lupus Vulgaris;pmid:18998140;class:cir|Colorectal Carcinoma;pmid:22028396;class:gen|Breast Neoplasms;pmid:22586447;class:gen|Colorectal Carcinoma;pmid:22606253;class:gen|Colorectal Carcinoma;pmid:22661538;class:gen|Carcinoma, Nasopharyngeal;pmid:23796562;class:gen|Squamous Cell Carcinoma, Esophageal;pmid:24770678;class:gen|Carcinoma, Nasopharyngeal;pmid:25861865;class:gen|Lung Neoplasms;pmid:2608…	25	60	0.0321981
hsa-mir-610	MI0003623	Glioma;pmid:27485527;class:gen|Gastric Neoplasms;pmid:22189055;class:oth|Multiple Myeloma;pmid:29864963;class:tar|Lung Neoplasms;pmid:25241780;class:tar|Carcinoma, Hepatocellular;pmid:25491321;class:tis	5	52.0833	0.0342797
hsa-mir-611	MI0003624	Lupus Vulgaris;pmid:18998140;class:cir|Pleural Mesothelioma;pmid:25436799;class:gen	2	164.179	0.270579
hsa-mir-612	MI0003625	Leukemia, Myeloid, Chronic;pmid:24460325;class:cir|Lupus Vulgaris;pmid:18998140;class:cir|Carcinoma, Hepatocellular;pmid:23478189;class:oth|Liver Neoplasms;pmid:24704424;class:oth|Colorectal Carcinoma;pmid:26158514;class:tar|Carcinoma, Bladder;pmid:29620192;class:tar|Glioblastoma;pmid:23924460;class:tis	7	80	0.0316501
hsa-mir-613	MI0003626	Breast Neoplasms;pmid:27449609;class:gen|Ischemia-Reperfusion Injury;pmid:27534371;class:gen|Myocardial Ischemic-Reperfusion Injury;pmid:27534371;class:gen|Glioblastoma;pmid:28718378;class:oth|Carcinoma, Lung, Non-Small-Cell;pmid:30245277;class:oth|Carcinoma, Lung, Non-Small-Cell;pmid:29187267;class:tar|Alzheimer Disease;pmid:27545218;class:tar|Retinoblastoma;pmid:28351331;class:tar|Gastric Neopl…	15	84.2105	0.0344783
hsa-mir-614	MI0003627	Multiple Sclerosis;pmid:22231906;class:cir|Lung Neoplasms;pmid:25342037;class:tar	2	22.2222	0.0375099
hsa-mir-615	MI0003628	Lupus Vulgaris;pmid:18998140;class:cir|Leukemia, Myeloid, Chronic;pmid:22089542;class:epi|Adenocarcinoma, Pancreatic Ductal;pmid:24769899;class:epi|Carcinoma, Hepatocellular;pmid:27487123;class:epi|Carcinoma, Hepatocellular;pmid:22819824;class:gen|Allergic Asthma;pmid:26253882;class:tar|Adenocarcinoma, Pancreatic Ductal;pmid:25856297;class:tar|Adenocarcinoma, Pancreatic Ductal;pmid:26259238;class…	11	166.667	0.678423
hsa-mir-616	MI0003629	Coronary Artery Disease;pmid:27615006;class:oth|Carcinoma, Lung;pmid:27890917;class:oth|Prostate Neoplasms;pmid:21224345;class:tar|Carcinoma, Hepatocellular;pmid:26499912;class:tar|Leukemia, Myeloid, Acute;pmid:29402726;class:tar|Gastric Neoplasms;pmid:29777710;class:tar|Preeclampsia;pmid:30028057;class:tar|Hearing Disorders;pmid:29781875;class:tis	8	51.5464	0.0305455
hsa-mir-548c	MI0003630	Breast Neoplasms;pmid:25802200;class:oth|Early-Stage Colon Adenocarcinoma;pmid:28714374;class:oth|Ovarian Neoplasms;pmid:26762267;class:tar|Colorectal Carcinoma;pmid:30171732;class:tis|Frontotemporal Lobar Degeneration;pmid:22032330;class:tis|Rectal Neoplasms;pmid:29956755;class:tis	6	41.2371	0.0367642
hsa-mir-617	MI0003631	Esophageal Neoplasms;pmid:21743970;class:oth	1	30.9278	0.0430549
hsa-mir-618	MI0003632	Stroke, Ischemic;pmid:27011381;class:gen|Breast Neoplasms;pmid:20348243;class:oth|Thyroid Neoplasms;pmid:25145559;class:oth|Tuberculosis, Pulmonary;pmid:23948412;class:tar|Prostate Neoplasms;pmid:30340564;class:tar|Lymphoma, Follicular;pmid:24503492;class:tar|Obesity;pmid:23817051;class:tis	7	81.6327	0.0349724
hsa-mir-619	MI0003633	Adenovirus Infection;pmid:20634878;class:tis|Prader-Willi Syndrome;pmid:30352401;class:tis	2	80.8081	0.0279616
hsa-mir-620	MI0003634	Adenocarcinoma, Lung;pmid:24682381;class:tar|Neoplasms [unspecific];pmid:26068950;class:tar	2	52.6316	0.0318438
hsa-mir-621	MI0003635	Melanoma;pmid:20529253;class:cir|Breast Neoplasms;pmid:25867061;class:oth	2	93.75	0.0326846
hsa-mir-622	MI0003636	Lupus Vulgaris;pmid:18998140;class:cir|Colorectal Carcinoma;pmid:26333174;class:gen|Squamous Cell Carcinoma, Esophageal;pmid:27501502;class:gen|Neoplasms [unspecific];pmid:28774834;class:oth|Gastric Neoplasms;pmid:21528065;class:tar|Glioma;pmid:25258251;class:tar|Colorectal Carcinoma;pmid:25961730;class:tar|MALT Lymphoma;pmid:29788729;class:tar|Carcinoma, Hepatocellular;pmid:26404566;class:tar|Ca…	14	52.0833	0.0843342
hsa-mir-623	MI0003637	Carcinoma, Thyroid, Papillary;pmid:26414548;class:tis	1	91.8367	0.0318694
hsa-mir-624	MI0003638	Gastric Neoplasms;pmid:24568522;class:gen|Coronary Artery Disease;pmid:22022480;class:oth|Coronary Artery Disease;pmid:24913032;class:tar|Neoplasms [unspecific];pmid:25571061;class:tar|Hepatoblastoma;pmid:29404451;class:tis	5	51.5464	0.0530173
hsa-mir-625	MI0003639	Breast Neoplasms;pmid:22242178;class:cir|Carcinoma, Lung, Non-Small-Cell;pmid:22675530;class:cir|Metabolic Syndrome;pmid:24784704;class:cir|Friedreich Ataxia;pmid:29509186;class:cir|Melanoma;pmid:20529253;class:cir|Carcinoma, Renal Cell;pmid:22440013;class:cir|Multiple Myeloma;pmid:22447484;class:cir|Mesothelioma;pmid:22617246;class:cir|Colorectal Carcinoma;pmid:23861214;class:oth|Melanoma;pmid:2…	26	35.2941	0.0331719
hsa-mir-626	MI0003640	Glioma;pmid:24858071;class:cir	1	85.1064	0.0426207
hsa-mir-627	MI0003641	Gastric Neoplasms;pmid:26607322;class:cir|Carcinoma, Breast;pmid:27807724;class:gen|Colon Neoplasms;pmid:27458137;class:oth|Chronic Obstructive Pulmonary Disease;pmid:29757677;class:tis|Adenovirus Infection;pmid:20634878;class:tis	5	51.5464	0.0358884
hsa-mir-628	MI0003642	Pancreatic Neoplasms;pmid:23697990;class:cir|Prostate Neoplasms;pmid:24477576;class:cir|Colorectal Carcinoma;pmid:24940606;class:cir|Neuroblastoma;pmid:20466808;class:oth|Leukemia, Myeloid, Acute;pmid:22015065;class:oth|Hand, Foot And Mouth Disease;pmid:22087245;class:oth|Glioma;pmid:24194606;class:oth|Oral Lichen Planus;pmid:26064947;class:oth|Cardiac Allograft Vasculopathy;pmid:27653298;class:o…	14	52.6316	0.761637
hsa-mir-629	MI0003643	Lupus Vulgaris;pmid:18998140;class:cir|Systemic Lupus Erythematosus;pmid:26225955;class:cir|Hepatitis C Virus Infection;pmid:26283876;class:cir|Gastric Neoplasms;pmid:26607322;class:cir|Carcinoma, Renal Cell;pmid:22440013;class:cir|Systemic Lupus Erythematosus, With Pericarditis;pmid:24687380;class:cir|Lung Neoplasms;pmid:22114071;class:gen|Leukemia, Lymphoblastic;pmid:19760605;class:oth|Liver Ne…	29	113.402	0.0365242
hsa-mir-630	MI0003644	Ovarian Neoplasms;pmid:26725326;class:gen|Neoplasms [unspecific];pmid:24909689;class:oth|Prostate Neoplasms;pmid:24971999;class:oth|Colorectal Carcinoma;pmid:24981248;class:oth|Carcinoma, Hepatocellular;pmid:25731670;class:oth|Carcinoma, Rectal;pmid:26255374;class:oth|Squamous Cell Carcinoma, Esophageal;pmid:27563011;class:oth|Ovarian Neoplasms;pmid:29452092;class:oth|Carcinoma, Lung, Non-Small-C…	22	30.9278	0.0645542
hsa-mir-631	MI0003645	Prostate Neoplasms;pmid:26620225;class:tar|Multiple Myeloma;pmid:28000886;class:tar	2	66.6667	0.107268
hsa-mir-33b	MI0003646	Multiple Myeloma;pmid:25975752;class:cir|Carcinoma, Urothelial, Upper Tract;pmid:26323574;class:cir|Hyperlipoproteinemia Type III;pmid:28811385;class:cir|Diabetes Mellitus, Type 2;pmid:29601916;class:cir|Hypercholesterolaemia;pmid:26229086;class:cir|Diabetes Mellitus, Type 2;pmid:27301461;class:cir|Hyperglycemia;pmid:24825092;class:gen|Medulloblastoma;pmid:21793975;class:gen|Colorectal Carcinoma;…	36	125	0.663407
hsa-mir-632	MI0003647	Frontotemporal Dementia;pmid:29434051;class:cir|Myelodysplastic Syndromes;pmid:21703983;class:oth|Breast Neoplasms;pmid:22710984;class:tar|Carcinoma, Nasopharyngeal;pmid:27350400;class:tis|Carcinoma, Laryngeal;pmid:27916417;class:tis	5	106.383	0.539174
hsa-mir-633	MI0003648	Endometrial Neoplasms;pmid:22543862;class:tis	1	102.041	0.0434703
hsa-mir-634	MI0003649	Cervical Neoplasms;pmid:26367112;class:gen|Obesity;pmid:25701361;class:oth|Neoplasms [unspecific];pmid:24307696;class:tar|Carcinoma, Nasopharyngeal;pmid:25400759;class:tar|Neoplasms [unspecific];pmid:26216549;class:tar|Ovarian Neoplasms;pmid:26576679;class:tar|Cardiac Myxoma;pmid:30250535;class:tis|Melanoma;pmid:22898827;class:tis	8	82.4742	0.0283333
hsa-mir-635	MI0003650	Carcinoma, Lung, Non-Small-Cell;pmid:27810784;class:oth|Adenovirus Infection;pmid:20634878;class:tis	2	30.6122	0.0316374
hsa-mir-636	MI0003651	Pancreatic Neoplasms;pmid:24449318;class:cir|Cardiomyopathy, Dilated;pmid:25840506;class:cir|Myelodysplastic Syndromes;pmid:21703983;class:oth|Multiple Myeloma;pmid:21761344;class:oth|Carcinoma, Hepatocellular;pmid:23306701;class:tar|Hepatitis C Virus Infection;pmid:30174796;class:tar|Aortic Stenosis;pmid:27579316;class:tis|Colon Neoplasms;pmid:30127618;class:tis	8	171.717	0.26906
hsa-mir-637	MI0003652	Lupus Vulgaris;pmid:18998140;class:cir|Hypertension;pmid:21558123;class:gen|Hypertension;pmid:21846868;class:gen|Carcinoma, Hepatocellular;pmid:21809363;class:oth|Osteoporosis;pmid:21880893;class:oth|Glioma;pmid:27840895;class:oth|Hirschsprung Disease;pmid:30062828;class:tar|Pulmonary Hypertension;pmid:27794186;class:tar|Melanoma;pmid:30213289;class:tar|Glioma;pmid:25597410;class:tar|Cardiovascul…	11	80.8081	0.032828
hsa-mir-638	MI0003653	Carcinoma, Hepatocellular;pmid:29278659;class:cir|Atherosclerosis;pmid:30052155;class:cir|Leukemia;pmid:19440243;class:cir|Lupus Nephritis;pmid:20485490;class:cir|Systemic Lupus Erythematosus;pmid:25399392;class:cir|Hirschsprung Disease;pmid:26933947;class:cir|Amyotrophic Lateral Sclerosis;pmid:29670510;class:cir|Lupus Vulgaris;pmid:18998140;class:cir|Hepatitis C Virus Infection;pmid:20006370;cla…	37	100	0.423672
hsa-mir-639	MI0003654	Cardiomyopathy, Dilated;pmid:25840506;class:cir|Tongue Neoplasms;pmid:25130698;class:tar|Carcinoma, Thyroid;pmid:27829546;class:tar|Carcinoma, Prostate;pmid:27903835;class:tis|Thymoma;pmid:28517980;class:tis|Bladder Neoplasms;pmid:23266581;class:tis	6	265.306	0.210654
hsa-mir-640	MI0003655	Leukemia, Lymphocytic, Chronic, B-Cell;pmid:19717645;class:oth|Tuberculosis, Pulmonary;pmid:22003408;class:tis|Gastric Neoplasms;pmid:22112324;class:tis	3	52.0833	0.0382808
hsa-mir-641	MI0003656	Human Papilloma Virus Infection;pmid:23732000;class:epi|Psychotic Disorders;pmid:24391914;class:tar|Lung Neoplasms;pmid:28800790;class:tar	3	90.9091	0.0267639
hsa-mir-642a	MI0003657	Lupus Vulgaris;pmid:18998140;class:cir|Osteosarcoma;pmid:29907935;class:cir|Urinary Bladder Cancer;pmid:22954303;class:oth|Carcinoma, Breast;pmid:29620153;class:oth|Prostate Neoplasms;pmid:22908221;class:tar|Ovarian Neoplasms;pmid:21939554;class:tis	6	30.9278	0.0289524
hsa-mir-643	MI0003658	Pancreatic Neoplasms;pmid:25722110;class:tar	1	51.5464	0.0396001
hsa-mir-644a	MI0003659	Cervical Neoplasms;pmid:28102867;class:oth	1	63.8298	0.0358257
hsa-mir-645	MI0003660	Cardiovascular Diseases [unspecific];pmid:24874084;class:cir|Osteosarcoma;pmid:27609068;class:tar|Adenocarcinoma, Gastric-Esophageal Junction;pmid:25174799;class:tar|Carcinoma, Hepatocellular;pmid:30312695;class:tar|Chronic Pain;pmid:26166255;class:tar|Rectal Neoplasms;pmid:26937645;class:tis	6	63.8298	0.0336903
hsa-mir-646	MI0003661	Melanoma;pmid:20529253;class:cir|Cardiomyopathy, Dilated;pmid:25840506;class:cir|Colorectal Carcinoma;pmid:21128281;class:gen|Carcinoma, Hepatocellular;pmid:25177719;class:gen|Carcinoma, Renal Cell;pmid:25010867;class:tar|Osteosarcoma;pmid:25403884;class:tar|Carcinoma, Gastric;pmid:28632723;class:tar|Colorectal Carcinoma;pmid:29391877;class:tar	8	95.7447	0.0338267
hsa-mir-647	MI0003662	Stroke, Ischemic;pmid:30316639;class:cir|Prostate Neoplasms;pmid:21703393;class:oth|Carcinoma, Gastric;pmid:28098914;class:tar|Carcinoma, Lung, Non-Small-Cell;pmid:30349310;class:tar|Ovarian Neoplasms;pmid:24591819;class:tis	5	93.75	0.0898358
hsa-mir-648	MI0003663	Multiple Sclerosis;pmid:22231906;class:cir|Prostate Neoplasms;pmid:24618011;class:oth|Pulmonary Hypertension;pmid:25403488;class:tar	3	53.1915	0.0408976
hsa-mir-649	MI0003664	Bladder Neoplasms;pmid:23266581;class:tis	1	92.7835	0.0299134
hsa-mir-650	MI0003665	Gastric Neoplasms;pmid:20381459;class:oth|Melanoma;pmid:21543894;class:oth|Leukemia, Lymphocytic, Chronic, B-Cell;pmid:22234685;class:oth|Neoplasms [unspecific];pmid:24716910;class:oth|Prostate Neoplasms;pmid:25956032;class:oth|Colorectal Carcinoma;pmid:26086375;class:oth|Influenza;pmid:26460926;class:oth|Carcinoma, Breast;pmid:28101578;class:oth|Leukemia, Lymphocytic, Chronic, B-Cell;pmid:303481…	18	135.417	0.1234
hsa-mir-651	MI0003666	Carcinoma, Breast;pmid:27959953;class:cir|Carcinoma, Hepatocellular;pmid:26229398;class:tis	2	41.2371	0.707932
hsa-mir-652	MI0003667	Liver Cirrhosis;pmid:22412969;class:cir|Colorectal Carcinoma;pmid:24022433;class:cir|Breast Neoplasms;pmid:24194846;class:cir|Breast Neoplasms;pmid:24498016;class:cir|Obesity;pmid:26406295;class:cir|Gastric Neoplasms;pmid:26607322;class:cir|Leukemia, Lymphoblastic, Acute;pmid:29967774;class:cir|Acute Coronary Syndrome;pmid:25124998;class:cir|Colorectal Carcinoma;pmid:30166271;class:cir|Schizophre…	21	20.4082	0.720947
hsa-mir-548d-1	MI0003668	Medulloblastoma;pmid:21793975;class:gen|Esophageal Neoplasms;pmid:21743970;class:oth|Pancreatic Neoplasms;pmid:21946813;class:oth	3	20.6186	0.0367534
hsa-mir-661	MI0003669	Squamous Cell Carcinoma, Lung;pmid:19584273;class:oth|Carcinoma, Lung, Non-Small-Cell;pmid:28716024;class:oth|Breast Neoplasms;pmid:20543867;class:tar|Glioma;pmid:26585488;class:tar|Osteosarcoma;pmid:28391262;class:tar|Breast Neoplasms;pmid:24141721;class:tis|Gastric Neoplasms;pmid:22112324;class:tis	7	67.4157	0.0463349
hsa-mir-662	MI0003670	Lupus Vulgaris;pmid:18998140;class:cir|Squamous Cell Carcinoma, Lung;pmid:29571988;class:oth|Carcinoma, Lung, Non-Small-Cell;pmid:24448358;class:tis	3	147.368	0.314229
hsa-mir-548d-2	MI0003671	Medulloblastoma;pmid:21793975;class:gen|Esophageal Neoplasms;pmid:21743970;class:oth|Pancreatic Neoplasms;pmid:21946813;class:oth	3	41.2371	0.0335464
hsa-mir-663a	MI0003672	Lupus Vulgaris;pmid:18998140;class:cir|Lupus Nephritis;pmid:20485490;class:cir|Bladder Neoplasms;pmid:26014226;class:cir|Leukemia;pmid:19022373;class:cir|Autistic Disorder;pmid:19360674;class:cir|Leukemia, Myeloid, Acute;pmid:21518431;class:cir|Leukemia, Myeloid, Chronic;pmid:22089542;class:epi|Carcinoma, Urothelial;pmid:28081549;class:epi|Carcinoma, Hepatocellular;pmid:27261623;class:gen|Leukemi…	22	107.527	0.0540942
hsa-mir-449b	MI0003673	Stroke;pmid:30135469;class:cir|Parkinson Disease;pmid:29935433;class:cir|Leukemia, Myeloid;pmid:24886876;class:gen|Squamous Cell Carcinoma, Esophageal;pmid:26055141;class:gen|Colorectal Carcinoma;pmid:23674142;class:oth|Prostate Neoplasms;pmid:25416653;class:oth|Carcinoma, Thyroid;pmid:26044563;class:oth|Neoplasms [unspecific];pmid:19833767;class:tar|Influenza;pmid:24086750;class:tar|Liver Neopla…	27	30.9278	0.678537
hsa-mir-411	MI0003675	Breast Neoplasms;pmid:22353773;class:cir|Graft-Versus-Host Disease;pmid:27553380;class:cir|Carcinoma, Lung, Non-Small-Cell;pmid:29976955;class:cir|Lung Neoplasms;pmid:29683761;class:cir|Osteosarcoma;pmid:22957032;class:epi|Multiple Sclerosis;pmid:24638856;class:gen|Breast Neoplasms;pmid:27264952;class:gen|Mesothelioma;pmid:25231602;class:tar|Carcinoma, Hepatocellular;pmid:25776495;class:tar|Rhabd…	18	52.0833	0.947616
hsa-mir-654	MI0003676	Lupus Vulgaris;pmid:18998140;class:cir|Lupus Nephritis;pmid:30306067;class:cir|Prostate Neoplasms;pmid:24166498;class:oth	3	61.7284	0.0829214
hsa-mir-655	MI0003677	Carcinoma, Renal Cell;pmid:22440013;class:cir|Adenocarcinoma, Lung;pmid:24258346;class:tar|Squamous Cell Carcinoma, Oral;pmid:30015840;class:tar|Pituitary Neoplasms;pmid:26320179;class:tar|Leukemia, Myeloid, Acute;pmid:26340914;class:tar|Adenovirus Infection;pmid:20634878;class:tis|Carcinoma, Hepatocellular;pmid:28272708;class:tis|Squamous Cell Carcinoma, Esophageal;pmid:24314023;class:tis	8	72.1649	0.558629
hsa-mir-656	MI0003678	Glioma;pmid:24480809;class:tar|Oligodendroglioma;pmid:29931616;class:tis	2	89.7436	0.589337
hsa-mir-657	MI0003681	Lupus Vulgaris;pmid:18998140;class:cir|Carcinoma, Hepatocellular;pmid:23175432;class:tar|Diabetes Mellitus;pmid:30362558;class:tar|Squamous Cell Carcinoma, Cerevial;pmid:24641388;class:tar|Laryngeal Neoplasms;pmid:24238754;class:tis	5	122.449	0.0395459
hsa-mir-658	MI0003682	Lupus Vulgaris;pmid:18998140;class:cir|Gastric Neoplasms;pmid:22112324;class:tis|Gastric Neoplasms;pmid:19175831;class:tis	3	150	0.227521
hsa-mir-659	MI0003683	Dementia;pmid:18723524;class:gen|Neuroblastoma;pmid:25980492;class:oth|Obesity;pmid:23817051;class:tis	3	61.8557	0.03116
hsa-mir-660	MI0003684	Leukemia, Lymphocytic, Chronic, B-Cell;pmid:23286334;class:cir|Multiple Myeloma;pmid:25593199;class:cir|Myocardial Infarction;pmid:27192016;class:cir|Leukemia;pmid:19022373;class:cir|Breast Neoplasms;pmid:26416693;class:oth|Lung Neoplasms;pmid:28124991;class:oth|Carcinoma, Breast;pmid:28252173;class:oth|Graves Disease;pmid:25871842;class:tar|Lung Neoplasms;pmid:25501825;class:tar|Neuroendocrine T…	10	51.5464	0.665092
hsa-mir-421	MI0003685	Gastric Neoplasms;pmid:22926798;class:cir|Gastric Neoplasms;pmid:22263628;class:cir|Gastric Neoplasms;pmid:25510566;class:cir|Osteosarcoma;pmid:26758431;class:gen|Gastrointestinal Neoplasms;pmid:19802518;class:oth|Carcinoma, Hepatocellular;pmid:22446874;class:oth|Neoplasms [unspecific];pmid:24716910;class:oth|Biliary Tract Neoplasms;pmid:22146319;class:tar|Neuroblastoma;pmid:25012242;class:tar|Ga…	23	23.5294	0.742253
hsa-mir-542	MI0003686	Carcinoma, Hepatocellular, HBV-Related;pmid:26267843;class:cir|Carcinoma, Lung, Non-Small-Cell;pmid:24928469;class:cir|Waldenstrom Macroglobulinemia;pmid:19074725;class:cir|Leukemia, Myeloid, Acute;pmid:30242879;class:cir|Colorectal Carcinoma;pmid:21822307;class:gen|Melanoma;pmid:27107696;class:gen|Neuroblastoma;pmid:20466808;class:oth|Neuroblastoma;pmid:21310526;class:oth|Neoplasms [unspecific];…	39	30.9278	0.758314
hsa-mir-758	MI0003757	HELLP Syndrome;pmid:24304191;class:cir|Systemic Lupus Erythematosus;pmid:27835701;class:cir|Cardiovascular Diseases [unspecific];pmid:28379027;class:cir|Esophageal Neoplasms;pmid:21743970;class:oth|Carcinoma, Lung, Non-Small-Cell;pmid:29635134;class:tar|Atherosclerosis;pmid:29660520;class:tar|Glioblastoma;pmid:30099442;class:tar|Hepatitis C Virus Infection;pmid:25008898;class:tis	8	56.8182	0.761148
hsa-mir-1264	MI0003758	Atherosclerosis;pmid:26047583;class:oth|Laryngeal Neoplasms;pmid:23826416;class:tis	2	28.9855	0.698713
hsa-mir-671	MI0003760	Myelodysplastic Syndromes;pmid:21649547;class:cir|Graft-Versus-Host Disease;pmid:27553380;class:cir|Kawasaki Syndrome;pmid:30186482;class:cir|Carcinoma, Prostate;pmid:28005952;class:oth|Carcinoma, Hepatocellular;pmid:30250300;class:tar|Epithelioid Sarcoma;pmid:24327545;class:tar|Visceral Leishmaniasis;pmid:30125570;class:tar|Glioma;pmid:30288057;class:tar|Adenocarcinoma, Esophageal;pmid:25631748;…	16	33.8983	0.746443
hsa-mir-668	MI0003761	Breast Neoplasms;pmid:27236032;class:tis|Interstitial Lung Disease;pmid:22782705;class:tis	2	151.515	0.587771
hsa-mir-550a-3	MI0003762	Carcinoma, Hepatocellular;pmid:23145039;class:tar|Tuberculosis, Pulmonary;pmid:22003408;class:tis	2	105.263	0.0334368
hsa-mir-767	MI0003763	Melanoma;pmid:20529253;class:cir|Neoplasms [unspecific];pmid:25089631;class:epi|Melanoma;pmid:29054757;class:tar|Carcinoma, Hepatocellular;pmid:29627570;class:tar|Allergic Rhinitis,Perennial;pmid:22185732;class:tis|Glioma;pmid:25415048;class:tis	6	36.6972	0.662244
hsa-mir-1224	MI0003764	Lupus Nephritis;pmid:20485490;class:cir|Urinary Bladder Cancer;pmid:21138856;class:epi|Neoplasms [unspecific];pmid:21320120;class:oth|Leukemia;pmid:28977780;class:oth|Glioma;pmid:25648114;class:tar|Lung Neoplasms;pmid:21563230;class:tis|Urinary Bladder Cancer;pmid:22644299;class:tis|Fatty Liver [unspecific];pmid:19572984;class:tis|Carcinoma, Hepatocellular;pmid:21998738;class:tis|Rectal Neoplasms…	12	105.882	0.436845
hsa-mir-151b	MI0003772	Carcinoma, Renal Cell;pmid:22440013;class:cir|Thyroid Neoplasms;pmid:22472564;class:cir|Gastric Neoplasms;pmid:22956063;class:cir|Nasopharyngeal Neoplasms;pmid:23416081;class:gen|Prostate Neoplasms;pmid:22928040;class:oth|Carcinoma, Lung, Non-Small-Cell;pmid:22937028;class:tis|Amyotrophic Lateral Sclerosis;pmid:30210287;class:tis|Breast Neoplasms;pmid:22489664;class:tis	8	41.6667	0.0314231
hsa-mir-320c-1	MI0003778	Breast Neoplasms;pmid:22179046;class:tar|Colorectal Carcinoma;pmid:22674437;class:tar|Interstitial Cystitis;pmid:20008142;class:tis|Carcinoma, Hepatocellular;pmid:21998738;class:tis|Carcinoma, Hepatocellular;pmid:22027761;class:tis	5	45.4545	0.0737068
hsa-mir-1296	MI0003780	Carcinoma, Colon;pmid:27485175;class:cir|Prostate Neoplasms;pmid:20332239;class:oth|Carcinoma, Gastric;pmid:28099468;class:tar|Colorectal Carcinoma;pmid:30026827;class:tar|Carcinoma, Hepatocellular;pmid:30064138;class:tis	5	21.7391	0.803779
hsa-mir-1468	MI0003782	Carcinoma, Hepatocellular;pmid:28430373;class:tis	1	23.2558	0.680185
hsa-mir-1323	MI0003786	Breast Neoplasms;pmid:22242178;class:cir|Lung Neoplasms;pmid:25823795;class:oth|Carcinoma, Nasopharyngeal;pmid:24367666;class:tis	3	54.7945	0.0881675
hsa-mir-1271	MI0003814	Gastric Neoplasms;pmid:29862663;class:epi|Multiple Myeloma;pmid:27959416;class:oth|Colorectal Carcinoma;pmid:30195762;class:oth|Glioblastoma;pmid:30248541;class:oth|Carcinoma, Hepatocellular;pmid:22865282;class:tar|Gastric Neoplasms;pmid:24875127;class:tar|Carcinoma, Lung, Non-Small-Cell;pmid:25686496;class:tar|Gastric Neoplasms;pmid:26159618;class:tar|Ovarian Neoplasms;pmid:26477861;class:tar|Pa…	16	11.6279	0.608158
hsa-mir-1301	MI0003815	Preeclampsia;pmid:25064070;class:cir|Prostate Neoplasms;pmid:27261573;class:gen|Carcinoma, Hepatocellular;pmid:22159405;class:oth|Prostate Neoplasms;pmid:28483517;class:tar|Osteosarcoma;pmid:30172867;class:tar|Carcinoma, Pancreatic;pmid:30165365;class:tis	6	146.341	0.60733
hsa-mir-454	MI0003820	Leukemia;pmid:19022373;class:cir|Heart Failure;pmid:23247724;class:cir|Diabetes Mellitus, Type 2;pmid:28260062;class:cir|Glioma;pmid:28815332;class:cir|Cardiomyopathy, Dilated;pmid:30008018;class:cir|Carcinoma, Renal Cell;pmid:22440013;class:cir|Glioma;pmid:25190548;class:cir|Carcinoma, Lung, Non-Small-Cell;pmid:27261580;class:gen|Uveal Melanoma;pmid:26296312;class:oth|Adenocarcinoma, Lung;pmid:3…	24	34.7826	0.593044
hsa-mir-449c	MI0003823	Inflammation;pmid:25979460;class:oth|Carcinoma, Gastric;pmid:26141986;class:oth|Gastric Neoplasms;pmid:29928430;class:tar|Gastric Neoplasms;pmid:21418558;class:tis|Vasomotor Rhinitis;pmid:28787742;class:tis	5	152.174	0.474515
hsa-mir-769	MI0003834	Lupus Vulgaris;pmid:18998140;class:cir|Squamous Cell Carcinoma, Oral;pmid:30098778;class:cir|Melanoma;pmid:27470346;class:gen|Pediatric Glioma;pmid:24053158;class:oth|Lung Neoplasms;pmid:26627242;class:oth|Aneurysm;pmid:26771601;class:oth	6	67.7966	0.571736
hsa-mir-766	MI0003836	Diabetes Mellitus, Type 2;pmid:28260062;class:cir|Esophageal Neoplasms;pmid:21743970;class:oth|Alzheimer Disease;pmid:25992776;class:tar|Carcinoma, Hepatocellular;pmid:30130435;class:tar|Carcinoma, Hepatocellular;pmid:30145863;class:tar|Adenocarcinoma, Lung;pmid:24893932;class:tis|Inflammation;pmid:22595106;class:tis|Melanoma;pmid:22898827;class:tis|Squamous Cell Carcinoma, Skin or Unspecific;pmi…	10	63.0631	0.61054
hsa-mir-320b-2	MI0003839	Carcinoma, Renal Cell;pmid:21984948;class:cir|Breast Neoplasms;pmid:22179046;class:tar|Interstitial Cystitis;pmid:20008142;class:tis|Carcinoma, Hepatocellular;pmid:22027761;class:tis	4	50.7246	0.0320393
hsa-mir-378d-2	MI0003840	Carcinoma, Renal Cell;pmid:22542158;class:cir|Prostate Neoplasms;pmid:22887127;class:cir|Carcinoma, Basal Cell;pmid:22540308;class:tis|Urinary Bladder Cancer;pmid:22704449;class:tis|Urinary Bladder Cancer;pmid:22886973;class:tis	5	30.6122	0.0397988
hsa-mir-1185-1	MI0003844	Carcinoma, Bladder;pmid:30382619;class:cir	1	34.8837	0.529025
hsa-mir-762	MI0003892	Carcinoma, Breast;pmid:29620153;class:oth|Breast Neoplasms;pmid:26597380;class:tar	2	48.1928	0.660238
hsa-mir-802	MI0003906	Diabetes Mellitus, Type 2;pmid:25726255;class:cir|Down Syndrome;pmid:26546125;class:oth|Osteosarcoma;pmid:24460254;class:tar|Breast Neoplasms;pmid:26080894;class:tis|Down Syndrome;pmid:24071828;class:tis	5	85.1064	0.715887
hsa-mir-670	MI0003933	Carcinoma, Renal Cell;pmid:28099931;class:tis	1	40.8163	0.621848
hsa-mir-1298	MI0003938	Lung Neoplasms;pmid:27698189;class:tar|Arteriosclerosis Obliterans;pmid:26025955;class:tar|Vascular Disease [unspecific];pmid:26199195;class:tis	3	26.7857	0.718531
hsa-mir-2113	MI0003939	Proliferative Diabetic Retinopathy;pmid:29654764;class:oth	1	109.89	0.892438
hsa-mir-761	MI0003941	Carcinoma, Lung, Non-Small-Cell;pmid:26278569;class:tar|Carcinoma, Breast, Triple Negative;pmid:28054302;class:tar|Gastric Neoplasms;pmid:30127949;class:tar|Carcinoma, Hepatocellular;pmid:26845057;class:tis	4	33.8983	0.761681
hsa-mir-764	MI0003944	Carcinoma, Hepatocellular;pmid:26119771;class:cir	1	23.5294	0.665569
hsa-mir-765	MI0005116	Coronary Artery Disease;pmid:25664324;class:cir|Anxiety Disorders;pmid:19370765;class:gen|Prostate Neoplasms;pmid:24837491;class:oth|Hepatitis C Virus Infection;pmid:25707620;class:oth|Carcinoma, Breast;pmid:26398721;class:oth|Breast Neoplasms;pmid:25451164;class:tar|Carcinoma, Hepatocellular;pmid:21998738;class:tis|Soft Tissue Sarcoma;pmid:27223121;class:tis|Rectal Neoplasms;pmid:22172905;class:…	9	78.9474	0.0373283
hsa-mir-770	MI0005118	Gastric Cardia Adenocarcinoma;pmid:28345805;class:tar|Carcinoma, Breast, Triple Negative;pmid:28621239;class:tar|Glioblastoma;pmid:27572852;class:tis	3	51.0204	0.383952
hsa-mir-675	MI0005416	Eosinophilic Esophagitis;pmid:22391115;class:epi|Squamous Cell Carcinoma, Head and Neck;pmid:27994496;class:gen|Carcinoma, Hepatocellular;pmid:24939300;class:oth|Dental Enamel Hypoplasia;pmid:28963438;class:oth|Neuroblastoma;pmid:29465760;class:oth|Squamous Cell Carcinoma, Esophageal;pmid:30106155;class:oth|Gastric Neoplasms;pmid:24388988;class:tar|Glioma;pmid:24466011;class:tar|Glioma;pmid:27981…	22	109.589	0.249685
hsa-mir-298	MI0005523	Stroke;pmid:19724284;class:cir|Leukemia, Myeloid, Chronic;pmid:24460325;class:cir|Pelvic Inflammatory Disease;pmid:24961692;class:cir|Intracerebral Hemorrhage;pmid:19724284;class:oth|Rheumatoid Arthritis;pmid:30081592;class:oth|Breast Neoplasms;pmid:22521303;class:tar|Carcinoma, Hepatocellular;pmid:29990836;class:tar|Stroke, Ischemic;pmid:30021197;class:tar|Epilepsy;pmid:30210283;class:tar	9	34.0909	0.0423528
hsa-mir-891a	MI0005524	Kaposi Sarcoma;pmid:26446987;class:tar	1	75.9494	0.698579
hsa-mir-300	MI0005525	Traumatic Brain Injury;pmid:29873258;class:cir|Lung Neoplasms;pmid:26926727;class:gen|Lung Neoplasms;pmid:30271206;class:gen|Glioma;pmid:24464870;class:oth|Carcinoma, Bladder;pmid:28178615;class:tar|Osteosarcoma;pmid:26010572;class:tar|Carcinoma, Colon;pmid:27779716;class:tar|Carcinoma, Hepatocellular;pmid:29864952;class:tar|Neoplasms [unspecific];pmid:24885626;class:tar|Pituitary Neoplasms;pmid:…	15	84.3373	0.109111
hsa-mir-892a	MI0005528	Atrial Fibrillation;pmid:27855199;class:cir|Colorectal Carcinoma;pmid:26054685;class:tar|Breast Neoplasms;pmid:26152113;class:tis	3	66.6667	0.66363
hsa-mir-509-2	MI0005530	Carcinoma, Renal Cell;pmid:22369946;class:cir|Asthenozoospermia;pmid:21933900;class:tis|Melanoma;pmid:21860416;class:tis	3	98.9011	0.656599
hsa-mir-450b	MI0005531	Breast Neoplasms;pmid:25046105;class:tar|Squamous Cell Carcinoma, Oral;pmid:30293994;class:tar|Carcinoma, Hepatocellular;pmid:26259570;class:tar|Breast Neoplasms;pmid:21953071;class:tis|Thymoma;pmid:28517980;class:tis|Carcinoma, Hepatocellular;pmid:22027761;class:tis|Squamous Cell Carcinoma, Oral;pmid:30210912;class:tis	7	25.641	0.703788
hsa-mir-874	MI0005532	Breast Neoplasms;pmid:22242178;class:cir|Mild Cognitive Impairment;pmid:24368295;class:cir|Intrahepatic Cholangiocarcinoma;pmid:25903557;class:cir|Colorectal Carcinoma;pmid:27221209;class:gen|Squamous Cell Carcinoma, Maxillary Sinus;pmid:21847129;class:oth|Bladder Neoplasms;pmid:22745731;class:oth|Neoplasms [unspecific];pmid:30110127;class:oth|Sepsis;pmid:30021355;class:tar|Squamous Cell Carcinom…	26	38.4615	0.861087
hsa-mir-888	MI0005537	Carcinoma, Colon;pmid:27485175;class:cir|Prostate Neoplasms;pmid:24200968;class:oth|Prostate Neoplasms;pmid:24457835;class:oth|Colorectal Carcinoma;pmid:29928331;class:oth|Breast Neoplasms;pmid:24845571;class:tar|Breast Neoplasms;pmid:24480745;class:tis|Carcinoma, Hepatocellular;pmid:28337887;class:tis	7	77.9221	0.643377
hsa-mir-892b	MI0005538	Neuralgia, Postherpetic;pmid:28225487;class:cir|Breast Neoplasms;pmid:26747895;class:oth|Carcinoma, Bladder;pmid:27573859;class:oth	3	38.961	0.68522
hsa-mir-541	MI0005539	Carcinoma, Lung, Non-Small-Cell;pmid:27448300;class:gen|Prostate Neoplasms;pmid:25135278;class:oth	2	83.3333	0.539343
hsa-mir-889	MI0005540	Squamous Cell Carcinoma, Esophageal;pmid:25841337;class:oth|Neoplasms [unspecific];pmid:30167605;class:tar	2	75.9494	0.718111
hsa-mir-875	MI0005541	Human Papilloma Virus Infection;pmid:25913515;class:tar|Carcinoma, Prostate;pmid:28274892;class:tar	2	52.6316	0.903696
hsa-mir-876	MI0005542	Carcinoma, Hepatocellular;pmid:29679906;class:tar|Carcinoma, Hepatocellular;pmid:29724530;class:tar|Psoriasis;pmid:29864894;class:tar|Squamous Cell Carcinoma, Head and Neck;pmid:30181714;class:tar	4	49.3827	0.878993
hsa-mir-708	MI0005543	Prostate Neoplasms;pmid:26831660;class:cir|Leukemia, Lymphoblastic, Acute, Childhood;pmid:25214155;class:cir|Breast Neoplasms;pmid:26124344;class:cir|Hematologic Neoplasms;pmid:26520014;class:gen|Carcinoma, Renal Cell;pmid:21852381;class:oth|Leukemia-Lymphoma, Precursor T-Cell Lymphoblastic;pmid:21926415;class:oth|Prostate Neoplasms;pmid:22552290;class:oth|Breast Neoplasms;pmid:23328481;class:oth…	38	56.8182	0.816366
hsa-mir-147b	MI0005544	Wound Healing;pmid:28175294;class:oth|Lymphoma, Large B-Cell, Diffuse;pmid:24914240;class:tar|Squamous Cell Carcinoma, Head and Neck;pmid:26323893;class:tar|Colorectal Carcinoma;pmid:22850566;class:tis|Neuroblastoma;pmid:23724168;class:tis|Glioblastoma;pmid:27572852;class:tis|Biliary Tract Neoplasms;pmid:21858175;class:tis|Tuberculosis, Pulmonary;pmid:22900099;class:tis	8	75	0.851193
hsa-mir-190b	MI0005545	Neuroblastoma;pmid:23245204;class:oth|Carcinoma, Hepatocellular;pmid:24586785;class:oth|Carcinoma, Gastric;pmid:28044223;class:oth|Carcinoma, Breast;pmid:30055304;class:oth|Breast Neoplasms;pmid:25883093;class:tar|Vasomotor Rhinitis;pmid:28787742;class:tis|Breast Neoplasms;pmid:26152113;class:tis|Lung Neoplasms;pmid:30089594;class:tis|Breast Neoplasms;pmid:26141719;class:tis	9	12.6582	0.844185
hsa-mir-744	MI0005559	Heart Diseases [unspecific];pmid:30308506;class:cir|Gastric Neoplasms;pmid:22432036;class:cir|Brain Disease [unspecific];pmid:25947950;class:cir|Systemic Lupus Erythematosus;pmid:26225955;class:cir|Pancreatic Neoplasms;pmid:26505678;class:cir|Cervical Neoplasms;pmid:27261616;class:gen|Chikungunya Virus Infection;pmid:24278205;class:oth|Carcinoma, Nasopharyngeal;pmid:25961434;class:oth|Carcinoma, …	20	51.0204	0.865853
hsa-mir-885	MI0005560	Pancreatic Neoplasms;pmid:24449318;class:cir|Alzheimer Disease;pmid:24577456;class:cir|Myasthenia Gravis;pmid:24637658;class:cir|Chronic Hepatitis B;pmid:26483130;class:cir|Hirschsprung Disease;pmid:26933947;class:cir|Carcinoma, Hepatocellular;pmid:27271989;class:cir|Carcinoma, Pancreatic;pmid:27631726;class:cir|Preeclampsia;pmid:26853698;class:cir|Colorectal Carcinoma;pmid:25663689;class:cir|Hea…	19	108.108	0.685666
hsa-mir-877	MI0005561	Carcinoma, Hepatocellular;pmid:24060847;class:oth|Colorectal Carcinoma;pmid:27082577;class:oth|Liver Injury;pmid:27713024;class:oth|Carcinoma, Hepatocellular;pmid:25973036;class:tar|IgA Nephropathy;pmid:27542871;class:tar	5	81.3953	0.239536
hsa-mir-665	MI0005563	Leukemia, Myeloid, Chronic;pmid:24460325;class:cir|Diabetes Mellitus, Type 2;pmid:28260062;class:cir|Heart Failure;pmid:25111814;class:oth|Carcinoma, Prostate;pmid:28005952;class:oth|Intervertebral Disc Degeneration;pmid:29761869;class:tar|Ovarian Neoplasms;pmid:30015865;class:tar|Carcinoma, Hepatocellular;pmid:30237408;class:tar|Carcinoma, Gastric, Signet Ring Cell;pmid:25964059;class:tis|Pteryg…	9	69.4444	0.630762
hsa-mir-873	MI0005564	Ectopic Pregnancy;pmid:28472791;class:cir|Liver Cirrhosis;pmid:30237481;class:epi|Johne Disease;pmid:30197143;class:oth|Lung Neoplasms;pmid:29790668;class:tar|Glioblastoma;pmid:25670861;class:tar|Ovarian Neoplasms;pmid:26850595;class:tar|Glioma;pmid:28583401;class:tar|Esophageal Neoplasms;pmid:29890466;class:tar|Breast Neoplasms;pmid:25531331;class:tar|Glioma;pmid:26323558;class:tar|Endometriosis…	14	90.9091	0.917416
hsa-mir-543	MI0005565	Prostate Neoplasms;pmid:26647850;class:oth|Parkinson Disease;pmid:28260060;class:oth|Carcinoma, Endometrial;pmid:24699721;class:tar|Osteosarcoma;pmid:28108312;class:tar|Carcinoma, Cervical;pmid:28231728;class:tar|Carcinoma, Prostate;pmid:28245474;class:tar|Esophageal Neoplasms;pmid:30071514;class:tar|Gastric Neoplasms;pmid:30174445;class:tar|Hypertension;pmid:26562529;class:tar|Gastric Neoplasms;…	16	115.385	0.81614
hsa-mir-760	MI0005567	Carcinoma, Renal Cell;pmid:22440013;class:cir|Rheumatoid Arthritis;pmid:29191214;class:cir|Carcinoma, Ovarian;pmid:27726922;class:gen|Breast Neoplasms;pmid:20348243;class:oth|Breast Neoplasms;pmid:25661353;class:oth|Colorectal Carcinoma;pmid:26086375;class:oth|Carcinoma, Breast;pmid:27981531;class:oth|Colorectal Carcinoma;pmid:23137536;class:tar|Carcinoma, Lung, Non-Small-Cell;pmid:29372517;class…	16	87.5	0.601865
hsa-mir-301b	MI0005568	Acute Lung Injury;pmid:29904430;class:cir|Lung Neoplasms;pmid:27352910;class:gen|Breast Neoplasms;pmid:21393507;class:oth|Prostate Neoplasms;pmid:26813459;class:oth|Carcinoma, Pancreatic;pmid:24398967;class:tar|Diabetes Mellitus;pmid:29733818;class:tar|Melanoma;pmid:30081934;class:tar|Carcinoma, Breast;pmid:30269739;class:tar|Leukemia, Myeloid, Acute;pmid:26340914;class:tar|Carcinoma, Colon;pmid:…	17	12.8205	0.724062
hsa-mir-216b	MI0005569	Acute Kidney Failure;pmid:26106607;class:cir|Acute Pancreatitis;pmid:23995054;class:oth|Breast Neoplasms;pmid:25078617;class:oth|Carcinoma, Hepatocellular;pmid:25741595;class:oth|Carcinoma, Lung, Non-Small-Cell;pmid:26852748;class:oth|Carcinoma, Hepatocellular;pmid:25760077;class:tar|Nasopharyngeal Neoplasms;pmid:21878506;class:tar|Colorectal Carcinoma;pmid:23137536;class:tar|Carcinoma, Nasophary…	24	73.1707	0.92229
hsa-mir-208b	MI0005570	Hypertension;pmid:18690400;class:cir|Essential Hypertension;pmid:26358152;class:cir|Hypertension;pmid:26984682;class:cir|Myocardial Infarction;pmid:28164501;class:cir|Acute Myocardial Infarction;pmid:28272696;class:cir|Myocardial Infarction;pmid:29475914;class:cir|Lupus Vulgaris;pmid:18998140;class:cir|Myocardial Infarction;pmid:20921333;class:cir|Viral Myocarditis;pmid:20921333;class:cir|Cardiom…	29	77.9221	0.79969
hsa-mir-920	MI0005712	Colon Neoplasms;pmid:30127618;class:tis	1	106.667	0.0399435
hsa-mir-921	MI0005713	Bladder Neoplasms;pmid:23169479;class:tis	1	35.7143	0.0422666
hsa-mir-922	MI0005714	Breast Neoplasms;pmid:22242178;class:cir|Alzheimer Disease;pmid:24950120;class:tar|Carcinoma, Hepatocellular;pmid:28184924;class:tar|Breast Neoplasms;pmid:27236032;class:tis|Frontotemporal Lobar Degeneration;pmid:22032330;class:tis	5	123.457	0.159432
hsa-mir-509-3	MI0005717	Melanoma;pmid:20529253;class:cir|Carcinoma, Renal Cell;pmid:22369946;class:cir|Carcinoma, Ovarian;pmid:24512620;class:tar|Asthenozoospermia;pmid:21933900;class:tis|Endometriosis;pmid:21436257;class:tis|Melanoma;pmid:21860416;class:tis	6	40	0.660215
hsa-mir-933	MI0005755	Ovarian Neoplasms;pmid:30214617;class:tar|Melanoma;pmid:22551973;class:tis	2	194.805	0.129683
hsa-mir-934	MI0005756	Squamous Cell Carcinoma, Head and Neck;pmid:26472042;class:tar|Pterygium;pmid:23872359;class:tis	2	84.3373	0.697685
hsa-mir-935	MI0005757	Carcinoma, Gastric, Signet Ring Cell;pmid:26742429;class:tar|Carcinoma, Hepatocellular;pmid:27697092;class:tar|Medulloblastoma;pmid:21931624;class:tis|Bladder Neoplasms;pmid:27350368;class:tis	4	65.9341	0.574517
hsa-mir-937	MI0005759	Lung Neoplasms;pmid:27179609;class:gen|Alzheimer Disease;pmid:26316079;class:tar	2	197.674	0.260207
hsa-mir-938	MI0005760	Hirschsprung Disease;pmid:26933947;class:cir|Gastric Neoplasms;pmid:22537748;class:gen|Carcinoma, Gastric;pmid:28298809;class:gen|Glioblastoma;pmid:25869098;class:oth	4	60.241	0.0318029
hsa-mir-939	MI0005761	Carcinoma, Hepatocellular;pmid:26509672;class:cir|Carcinoma, Colon;pmid:27485175;class:cir|Squamous Cell Carcinoma, Esophageal;pmid:25346128;class:oth|Colorectal Carcinoma;pmid:29081216;class:tar|Carcinoma, Ovarian;pmid:25960217;class:tar|Carcinoma, Lung, Non-Small-Cell;pmid:26338522;class:tar|Carcinoma, Breast;pmid:27693459;class:tar|Coronary Artery Disease;pmid:28115160;class:tar|Hemangioma;pmi…	11	97.561	0.217768
hsa-mir-940	MI0005762	Inherited Hemoglobin Disease;pmid:26837891;class:cir|Carcinoma, Pancreatic;pmid:27459115;class:gen|Neoplasms [unspecific];pmid:24675421;class:oth|Tetralogy Of Fallot;pmid:24889693;class:oth|Carcinoma, Hepatocellular;pmid:25940592;class:oth|Carcinoma, Breast, Triple Negative;pmid:27731867;class:oth|Ovarian Neoplasms;pmid:28423620;class:oth|Carcinoma, Hepatocellular;pmid:28468075;class:oth|Carcinom…	17	159.574	0.128079
hsa-mir-941-1	MI0005763	Colitis, Ulcerative;pmid:22359580;class:oth	1	55.5556	0.0291799
hsa-mir-941-3	MI0005765	Colitis, Ulcerative;pmid:22359580;class:oth	1	27.7778	0.0446301
hsa-mir-942	MI0005767	Nephrotic Syndrome;pmid:26261628;class:cir|Carcinoma, Breast;pmid:28359916;class:cir|Kaposi Sarcoma;pmid:27440900;class:gen|Squamous Cell Carcinoma, Esophageal;pmid:25844602;class:oth|Preeclampsia;pmid:28287888;class:oth|Liver Diseases [unspecific];pmid:28438567;class:oth|Hepatitis C Virus Infection;pmid:24727952;class:tar|Liver Fibrosis;pmid:30097701;class:tar|Carcinoma, Hepatocellular;pmid:2497…	12	93.0233	0.0303291
hsa-mir-943	MI0005768	Leukemia, Myeloid, Chronic;pmid:24460325;class:cir|Carcinoma, Hepatocellular;pmid:27554417;class:tis	2	180.851	0.205341
hsa-mir-944	MI0005769	Lung Neoplasms;pmid:26079400;class:cir|Urinary Bladder Cancer;pmid:22954303;class:oth|Carcinoma, Endometrial;pmid:28178620;class:oth|Carcinoma, Cervical;pmid:25156441;class:tar|Osteosarcoma;pmid:30280196;class:tar|Adenocarcinoma, Esophageal;pmid:25631748;class:tar|Carcinoma, Cervical;pmid:30221475;class:tis	7	68.1818	0.0314834
hsa-mir-297	MI0005775	Sepsis;pmid:22344312;class:cir|Sepsis;pmid:27434572;class:cir|Carcinoma, Prostate;pmid:28091918;class:cir|Squamous Cell Carcinoma;pmid:24394434;class:epi|Colorectal Carcinoma;pmid:22676135;class:tar|Glioblastoma;pmid:24158111;class:tar|Adenocarcinoma, Lung;pmid:27554041;class:tar|Heart Failure;pmid:17606841;class:tis	8	75.7576	0.0354463
hsa-mir-1178	MI0006271	Pancreatic Neoplasms;pmid:25635996;class:tar|Tuberculosis;pmid:29781535;class:tar|Carcinoma, Pancreatic;pmid:28592083;class:tis	3	65.9341	0.20134
hsa-mir-1179	MI0006272	Proliferative Diabetic Retinopathy;pmid:25427542;class:cir|Carcinoma, Lung, Non-Small-Cell;pmid:29570800;class:epi|Squamous Cell Carcinoma, Esophageal;pmid:25755718;class:oth|Carcinoma, Pancreatic;pmid:29859832;class:tar|Carcinoma, Lung, Non-Small-Cell;pmid:30180955;class:tar|Carcinoma, Thyroid, Papillary;pmid:25720323;class:tis|Carcinoma, Prostate;pmid:27903835;class:tis|Carcinoma, Thyroid, Papi…	9	98.9011	0.458126
hsa-mir-1180	MI0006273	Bladder Neoplasms;pmid:27112784;class:gen|Carcinoma, Hepatocellular;pmid:28468075;class:oth|Adenovirus Infection;pmid:20634878;class:tis	3	144.928	0.0479325
hsa-mir-1181	MI0006274	Hepatitis C Virus Infection;pmid:20006370;class:oth|Pancreatic Neoplasms;pmid:25444909;class:oth|Ovarian Neoplasms;pmid:26151663;class:oth	3	111.111	0.439344
hsa-mir-1182	MI0006275	Gastric Neoplasms;pmid:25662441;class:tar|Bladder Neoplasms;pmid:26772886;class:tar	2	61.8557	0.271154
hsa-mir-1183	MI0006276	Rheumatic Heart Diseases;pmid:26539505;class:cir|Rectal Neoplasms;pmid:22172905;class:tis	2	56.1798	0.0363841
hsa-mir-1225	MI0006311	Focal Segmental Glomerulosclerosis;pmid:25682967;class:cir|Breast Neoplasms;pmid:25961594;class:tar|Glioblastoma;pmid:30319274;class:tar|Melanoma;pmid:22898827;class:tis|Laryngeal Neoplasms;pmid:30138106;class:tis	5	166.667	0.533208
hsa-mir-1226	MI0006313	Lung Neoplasms;pmid:25519225;class:oth|Hematologic Neoplasms;pmid:20514397;class:tar|Carcinoma, Breast;pmid:29557813;class:tis	3	93.3333	0.180581
hsa-mir-1227	MI0006316	Urinary Bladder Cancer;pmid:21138856;class:epi|Prostate Neoplasms;pmid:24091630;class:oth|Glioma;pmid:28091986;class:oth|Diabetic Nephropathy;pmid:26930277;class:tar	4	125	0.101265
hsa-mir-1228	MI0006318	Gastric Neoplasms;pmid:23554909;class:oth|Neoplasms [unspecific];pmid:24488924;class:oth|Carcinoma, Lung, Non-Small-Cell;pmid:26338522;class:tar|Carcinoma, Gastric;pmid:28465246;class:tar|Lung Neoplasms;pmid:30176158;class:tar|Osteosarcoma;pmid:30180920;class:tar|Breast Neoplasms;pmid:25047087;class:tar|Breast Neoplasms;pmid:26261546;class:tar|Carcinoma, Hepatocellular;pmid:23205106;class:tis|Car…	11	136.986	0.154917
hsa-mir-1229	MI0006319	Colorectal Carcinoma;pmid:29780253;class:cir|Urinary Bladder Cancer;pmid:21138856;class:epi	2	86.9565	0.204431
hsa-mir-1231	MI0006321	Carcinoma, Hepatocellular;pmid:22824466;class:gen|Hepatitis B Virus Infection;pmid:24835118;class:tar|Glioma;pmid:29774498;class:tar|Colon Neoplasms;pmid:22180714;class:tis	4	32.6087	0.113843
hsa-mir-1234	MI0006324	Lymphoma, Large B-Cell, Diffuse;pmid:23841503;class:oth|Gastric Neoplasms;pmid:25861021;class:oth|Diabetic Nephropathy;pmid:26930277;class:tar|Carcinoma, Hepatocellular;pmid:21998738;class:tis	4	238.095	0.130553
hsa-mir-1236	MI0006326	Lymphoma, Large B-Cell, Diffuse;pmid:24858372;class:cir|Kidney Neoplasms;pmid:26481573;class:oth|Inflammation;pmid:22223733;class:tar|Carcinoma, Ovarian, Serous;pmid:24573236;class:tar|Human Immunodeficiency Virus Infection;pmid:24932481;class:tar|Carcinoma, Hepatocellular;pmid:25714026;class:tar|Carcinoma, Lung;pmid:28631573;class:tar	7	68.6275	0.134125
hsa-mir-1237	MI0006327	Metabolic Syndrome;pmid:24784704;class:cir|Spinal Chordoma;pmid:25850393;class:tis	2	147.059	0.106768
hsa-mir-1238	MI0006328	Glioblastoma;pmid:25869098;class:oth|Lung Neoplasms;pmid:26189214;class:tar|Chronic Brucellosis;pmid:27722176;class:tis	3	60.241	0.131031
hsa-mir-1202	MI0006334	Depression Disorder;pmid:30181751;class:cir|Carcinoma, Hepatocellular;pmid:21298008;class:oth|Mandibular Prognathism;pmid:26025627;class:oth|Glioma;pmid:28443461;class:tar|Carcinoma, Hepatocellular;pmid:29217161;class:tar|Major Depressive Disorder;pmid:24908571;class:tar|Ovarian Neoplasms;pmid:22643117;class:tis	7	60.241	0.0399994
hsa-mir-1203	MI0006335	Stroke, Ischemic;pmid:28171870;class:gen|Small Cell Carcinoma, Esophageal;pmid:25667451;class:tis	2	105.882	0.692124
hsa-mir-663b	MI0006336	Mesial Temporal Lobe Epilepsy;pmid:27833019;class:cir|Neoplasms [unspecific];pmid:23155245;class:oth|Acute Myocardial Infarction;pmid:24885383;class:oth|Leukemia, Lymphocytic, Chronic, B-Cell;pmid:26305332;class:oth|Nasopharyngeal Neoplasms;pmid:30250517;class:tar|Pterygium;pmid:23872359;class:tis|Balkan Nephropathy;pmid:27218105;class:tis	7	26.087	0.0333727
hsa-mir-1204	MI0006337	Carcinoma, Nasopharyngeal;pmid:25756509;class:oth	1	89.5522	0.189597
hsa-mir-1206	MI0006339	Leukemia, Lymphocytic, Chronic, B-Cell;pmid:25793711;class:gen	1	101.695	0.226705
hsa-mir-1207	MI0006340	Metabolic Syndrome;pmid:24784704;class:cir|Glomerulonephritis;pmid:22319602;class:gen|Ovarian Neoplasms;pmid:26337084;class:gen|Carcinoma, Hepatocellular;pmid:27461404;class:gen|Nasopharyngeal Neoplasms;pmid:30243935;class:tar|Diabetic Nephropathy;pmid:24204837;class:tar|Gastric Neoplasms;pmid:24481448;class:tar|Carcinoma, Esophageal;pmid:25695396;class:tar|Carcinoma, Lung, Non-Small-Cell;pmid:26…	15	80.4598	0.117927
hsa-mir-548e	MI0006344	Rhinosinusitis;pmid:30378273;class:tis	1	79.5455	0.0268997
hsa-mir-548j	MI0006345	Lung Neoplasms;pmid:29683761;class:cir	1	107.143	0.0322423
hsa-mir-1285-1	MI0006346	Carcinoma, Renal Cell;pmid:22294552;class:tar	1	59.5238	0.0332196
hsa-mir-1285-2	MI0006347	Carcinoma, Renal Cell;pmid:22294552;class:tar	1	79.5455	0.0384008
hsa-mir-1286	MI0006348	Human Papilloma Virus Infection;pmid:23732000;class:epi|Esophageal Neoplasms;pmid:21743970;class:oth	2	38.4615	0.0314055
hsa-mir-1287	MI0006349	Human Papilloma Virus Infection;pmid:23732000;class:epi|Carcinoma, Hepatocellular;pmid:29953647;class:tar|Laryngeal Neoplasms;pmid:24238754;class:tis|Colorectal Carcinoma;pmid:27251300;class:tis	4	11.1111	0.608139
hsa-mir-1290	MI0006352	Carcinoma, Renal Cell;pmid:21984948;class:cir|Human Papilloma Virus Infection;pmid:23732000;class:epi|Colon Neoplasms;pmid:23142292;class:oth|Carcinoma, Hepatocellular;pmid:24060847;class:oth|Celiac Disease;pmid:24063611;class:oth|Carcinoma, Lung, Non-Small-Cell;pmid:25016979;class:oth|Prostate Neoplasms;pmid:25129854;class:oth|Squamous Cell Carcinoma, Esophageal;pmid:25805931;class:oth|Human Imm…	25	89.7436	0.0313265
hsa-mir-1291	MI0006353	Acute Myocardial Infarction;pmid:24885383;class:oth|Carcinoma, Pancreatic;pmid:25115443;class:oth|Carcinoma, Renal Cell;pmid:23889809;class:tar|Lymphoma, T-Cell;pmid:24246916;class:tar|Neoplasms [unspecific];pmid:25934574;class:tar|Squamous Cell Carcinoma, Esophageal;pmid:26324125;class:tar|Laryngeal Neoplasms;pmid:23826416;class:tis	7	68.9655	0.573478
hsa-mir-548k	MI0006354	Myasthenia Gravis;pmid:29661539;class:tar	1	94.8276	0.0301132
hsa-mir-1293	MI0006355	Kaposi Sarcoma;pmid:21984125;class:tar	1	98.5915	0.0324482
hsa-mir-1294	MI0006356	Squamous Cell Carcinoma, Esophageal;pmid:25925090;class:tar|Chronic Pain;pmid:26166255;class:tar|Gastric Neoplasms;pmid:30229824;class:tis	3	84.507	0.0393629
hsa-mir-1295a	MI0006357	Cardiomyopathy;pmid:27475403;class:oth|Infection [unspecific];pmid:29425228;class:tis	2	63.2911	0.0349357
hsa-mir-1297	MI0006358	Squamous Cell Carcinoma, Esophageal;pmid:27152453;class:cir|Carcinoma, Gastric;pmid:27651312;class:tar|Lung Neoplasms;pmid:23071539;class:tar|Carcinoma, Hepatocellular;pmid:26191190;class:tar|Carcinoma, Prostate;pmid:27746178;class:tar|Carcinoma, Cervical;pmid:29916735;class:tar|Squamous Cell Carcinoma, Oral;pmid:30108442;class:tar|Colorectal Carcinoma;pmid:25422199;class:tar|Carcinoma, Hepatocel…	11	51.9481	0.690337
hsa-mir-548l	MI0006361	Carcinoma, Hepatocellular;pmid:28218742;class:tis	1	69.7674	0.0245743
hsa-mir-1302-1	MI0006362	Male Infertility;pmid:21601192;class:gen|Adenovirus Infection;pmid:20634878;class:tis	2	48.951	0.0675257
hsa-mir-1302-3	MI0006364	Male Infertility;pmid:21601192;class:gen|Adenovirus Infection;pmid:20634878;class:tis	2	14.4928	0.0490403
hsa-mir-1302-4	MI0006365	Male Infertility;pmid:21601192;class:gen|Adenovirus Infection;pmid:20634878;class:tis	2	73.3333	0.035032
hsa-mir-1302-5	MI0006366	Male Infertility;pmid:21601192;class:gen|Adenovirus Infection;pmid:20634878;class:tis	2	26.6667	0.0333245
hsa-mir-1302-6	MI0006367	Male Infertility;pmid:21601192;class:gen|Adenovirus Infection;pmid:20634878;class:tis	2	22.2222	0.0366956
hsa-mir-1302-7	MI0006368	Male Infertility;pmid:21601192;class:gen|Adenovirus Infection;pmid:20634878;class:tis	2	55.5556	0.0297816
hsa-mir-1302-8	MI0006369	Male Infertility;pmid:21601192;class:gen|Adenovirus Infection;pmid:20634878;class:tis	2	39.0625	0.0315201
hsa-mir-1303	MI0006370	Colorectal Carcinoma;pmid:22348132;class:gen|Neuroblastoma;pmid:27434867;class:gen|Carcinoma, Hepatocellular;pmid:22865282;class:tar|Gastric Neoplasms;pmid:24647998;class:tar|Cardiotoxicity;pmid:26842497;class:tis|Carcinoma, Breast;pmid:23526361;class:tis	6	104.651	0.037295
hsa-mir-1304	MI0006371	Carcinoma, Lung, Non-Small-Cell;pmid:27641735;class:tar	1	208.791	0.0415297
hsa-mir-1305	MI0006372	Glioblastoma;pmid:22074483;class:tis	1	23.2558	0.165712
hsa-mir-1245a	MI0006380	Breast Neoplasms;pmid:22158906;class:tar	1	85.7143	0.0244064
hsa-mir-1246	MI0006381	Systemic Lupus Erythematosus;pmid:29873187;class:cir|Heart Failure;pmid:23247724;class:cir|Esophageal Neoplasms;pmid:23361059;class:cir|Early-Stage Cervical Squamous Cell Carcinoma;pmid:23799609;class:cir|Melanoma;pmid:26039581;class:cir|Leukemia, Myeloid, Acute;pmid:26067326;class:cir|Breast Neoplasms;pmid:26749252;class:cir|Carcinoma, Ovarian, Serous;pmid:28017893;class:cir|Pancreatic Neoplasms…	42	27.3973	0.0373423
hsa-mir-1247	MI0006382	Carcinoma, Breast;pmid:30249392;class:oth|Pancreatic Neoplasms;pmid:24588767;class:tar|Prostate Neoplasms;pmid:25731699;class:tar|Osteosarcoma;pmid:25973030;class:tar|Pneumonia;pmid:29768218;class:tar|Carcinoma, Bladder;pmid:29872024;class:tar|Prostate Neoplasms;pmid:30378132;class:tar|Neoplasms [unspecific];pmid:30384176;class:tis|Glioblastoma;pmid:27572852;class:tis|Adenovirus Infection;pmid:20…	10	66.1765	0.667342
hsa-mir-1248	MI0006383	Cardiovascular Diseases [unspecific];pmid:24088671;class:tar|Neoplasms [unspecific];pmid:24088671;class:tar|Breast Neoplasms;pmid:24917463;class:tis	3	113.208	0.73789
hsa-mir-1249	MI0006384	Melanoma;pmid:20529253;class:cir|Carcinoma, Hepatocellular;pmid:28365245;class:oth|Carcinoma, Hepatocellular;pmid:23205106;class:tis|Small Cell Carcinoma, Esophageal;pmid:25667451;class:tis|Carcinoma, Hepatocellular;pmid:21998738;class:tis	5	90.9091	0.845069
hsa-mir-1253	MI0006387	Osteosarcoma;pmid:29678578;class:tar	1	76.1905	0.0514069
hsa-mir-1254-1	MI0006388	Carcinoma, Lung, Non-Small-Cell;pmid:21258252;class:cir	1	61.8557	0.0334758
hsa-mir-1255a	MI0006389	Stroke;pmid:30135469;class:cir	1	61.9469	0.0342872
hsa-mir-1256	MI0006390	Prostate Neoplasms;pmid:22805767;class:epi	1	25.2101	0.0529947
hsa-mir-1258	MI0006392	Lung Neoplasms;pmid:24450160;class:epi|Carcinoma, Breast;pmid:27830681;class:epi|Ovarian Neoplasms;pmid:30363055;class:epi|Breast Neoplasms;pmid:21266359;class:oth|Carcinoma, Lung, Non-Small-Cell;pmid:22488243;class:tar|Kaposi Sarcoma;pmid:24554664;class:tar|Lung Neoplasms;pmid:25869366;class:tar|Carcinoma, Lung, Non-Small-Cell;pmid:30069987;class:tar|Colorectal Carcinoma;pmid:30144184;class:tar	9	27.3973	0.0335007
hsa-mir-1260a	MI0006394	Melanoma;pmid:30132912;class:cir|Asthma;pmid:26118177;class:tar|Glioblastoma;pmid:22074483;class:tis|Prostate Neoplasms;pmid:30250996;class:tis	4	41.0959	0.0462746
hsa-mir-1261	MI0006396	Pancreatic Neoplasms;pmid:25722110;class:tar	1	73.1707	0.039481
hsa-mir-1265	MI0006401	Ovarian Neoplasms;pmid:30214617;class:tar|Laryngeal Neoplasms;pmid:23826416;class:tis	2	104.651	0.0510974
hsa-mir-1266	MI0006403	Atrial Fibrillation;pmid:27855199;class:cir|Psoriasis;pmid:22133505;class:cir|Psoriasis;pmid:27371164;class:cir|Breast Neoplasms;pmid:25640367;class:oth|Gastric Neoplasms;pmid:24481448;class:tar	5	59.5238	0.0361348
hsa-mir-1267	MI0006404	Neoplasms [unspecific];pmid:27623940;class:tis	1	12.8205	0.0391501
hsa-mir-1268a	MI0006405	Neoplasms [unspecific];pmid:29435930;class:tar|Carcinoma, Breast;pmid:27746365;class:tis	2	38.4615	0.0369551
hsa-mir-1269a	MI0006406	Carcinoma, Hepatocellular;pmid:28081866;class:gen|Carcinoma, Hepatocellular;pmid:24875649;class:oth|Colorectal Carcinoma;pmid:30070324;class:tar|Colorectal Carcinoma;pmid:25872451;class:tar|Neoplasms [unspecific];pmid:30384176;class:tis	5	38.0952	0.037958
hsa-mir-1273a	MI0006409	Adenovirus Infection;pmid:20634878;class:tis	1	58.2524	0.0362717
hsa-mir-1275	MI0006415	Hepatitis B Virus Infection;pmid:25452043;class:cir|Intrahepatic Cholangiocarcinoma;pmid:25903557;class:cir|Diabetes Mellitus, Type 1;pmid:28986402;class:cir|Colorectal Carcinoma;pmid:21722265;class:oth|Carcinoma, Hepatocellular;pmid:28817968;class:oth|Carcinoma, Hepatocellular;pmid:26160756;class:tar|Lymphoma;pmid:26705180;class:tar|Breast Neoplasms;pmid:25047087;class:tar|Corneal Neovasculariza…	13	87.5	0.0359352
hsa-mir-1276	MI0006416	Carcinoma, Laryngeal;pmid:27916417;class:tis	1	48.1928	0.0274451
hsa-mir-302e	MI0006417	Allergic Asthma;pmid:29748238;class:tar|Head And Neck Neoplasms;pmid:22847005;class:tar|Neoplasms [unspecific];pmid:20332240;class:tis|Preeclampsia;pmid:21309633;class:tis|Gastric Neoplasms;pmid:22374783;class:tis	5	41.6667	0.0612953
hsa-mir-302f	MI0006418	Esophageal Neoplasms;pmid:21743970;class:oth|Congenital Heart Diseases;pmid:27637763;class:oth|Head And Neck Neoplasms;pmid:22847005;class:tar|Neoplasms [unspecific];pmid:20332240;class:tis|Preeclampsia;pmid:21309633;class:tis|Gastric Neoplasms;pmid:22374783;class:tis|Breast Neoplasms;pmid:24982406;class:tis	7	19.6078	0.461652
hsa-mir-1277	MI0006419	Laryngeal Neoplasms;pmid:23826416;class:tis	1	25.641	0.703393
hsa-mir-548p	MI0006420	Atherosclerosis;pmid:28336556;class:oth	1	107.143	0.0455724
hsa-mir-1281	MI0006428	Chronic Kidney Disease;pmid:28077372;class:cir|Osteosarcoma;pmid:30323969;class:tar|Ovarian Neoplasms;pmid:22643117;class:tis|Bladder Neoplasms;pmid:23169479;class:tis	4	185.185	0.622265
hsa-mir-1282	MI0006429	Neoplasms [unspecific];pmid:27623940;class:tis	1	49.505	0.8075
hsa-mir-1284	MI0006431	Carcinoma, Gastric;pmid:27627897;class:oth|Carcinoma, Ovarian;pmid:28281963;class:oth|Carcinoma, Cervical;pmid:30257412;class:tar	3	108.333	0.805297
hsa-mir-1288	MI0006432	Metabolic Syndrome;pmid:24784704;class:cir|Squamous Cell Carcinoma, Esophageal;pmid:27658568;class:gen|Colorectal Carcinoma;pmid:24009195;class:oth|Chronic Pain;pmid:26166255;class:tar|Ectopic Pregnancy;pmid:25013942;class:tis	5	26.6667	0.027661
hsa-mir-1292	MI0006433	Colorectal Carcinoma;pmid:28054337;class:oth|Carcinoma, Gastric;pmid:30094096;class:tar	2	136.364	0.252725
hsa-mir-1252	MI0006434	Squamous Cell Carcinoma, Head and Neck;pmid:29927717;class:tis	1	92.3077	0.0317308
hsa-mir-664a	MI0006442	Carcinoma, Urothelial, Upper Tract;pmid:26323574;class:cir|Stroke, Ischemic;pmid:30316639;class:cir|Osteosarcoma;pmid:28669734;class:tar	3	60.9756	0.559555
hsa-mir-1306	MI0006443	Carcinoma, Hepatocellular;pmid:30219228;class:tar	1	11.7647	0.787581
hsa-mir-1307	MI0006444	Breast Neoplasms;pmid:26749252;class:cir|Pulmonary Hypertension;pmid:30013141;class:cir|Ovarian Neoplasms;pmid:25887170;class:oth|Colorectal Carcinoma;pmid:25977444;class:oth|Liver Neoplasms;pmid:26646011;class:oth|Carcinoma, Ovarian;pmid:28086946;class:tar|Carcinoma, Prostate;pmid:28122308;class:tar|Carcinoma, Breast;pmid:29697201;class:tar|Cartilage Disease [unspecific];pmid:30272255;class:tar|…	10	100.671	0.34373
hsa-mir-513b	MI0006648	Liver Cirrhosis;pmid:22412969;class:cir|Pediatric Glioma;pmid:24053158;class:oth|Gastric Neoplasms;pmid:25095979;class:tar|Embryonal Testis Carcinoma;pmid:28512062;class:tar|Retinoblastoma;pmid:22886978;class:tis|Gastric Neoplasms;pmid:22112324;class:tis|Melanoma;pmid:21860416;class:tis	7	23.8095	0.660883
hsa-mir-513c	MI0006649	Liver Cirrhosis;pmid:22412969;class:cir|Glioblastoma;pmid:26063413;class:oth|Prostate Neoplasms;pmid:26089375;class:oth|Carcinoma, Hepatocellular;pmid:29574975;class:tar|Retinoblastoma;pmid:22886978;class:tis|Gastric Neoplasms;pmid:22112324;class:tis|Melanoma;pmid:21860416;class:tis	7	23.8095	0.646211
hsa-mir-1321	MI0006652	Pediatric Glioma;pmid:24053158;class:oth	1	50.6329	0.719511
hsa-mir-1322	MI0006653	Esophageal Neoplasms;pmid:22315007;class:tis	1	126.761	0.160156
hsa-mir-1324	MI0006657	Preeclampsia;pmid:25143393;class:tar	1	20.8333	0.132108
hsa-mir-1469	MI0007074	Breast Neoplasms;pmid:22242178;class:cir	1	127.66	0.542662
hsa-mir-1471	MI0007076	Breast Neoplasms;pmid:22242178;class:cir|Rectal Neoplasms;pmid:22172905;class:tis	2	52.6316	0.321847
hsa-mir-1538	MI0007259	Neoplasms [unspecific];pmid:25416717;class:cir	1	393.443	0.467712
hsa-mir-103b-2	MI0007262	Schizophrenia;pmid:22094284;class:cir|Preeclampsia;pmid:22187671;class:cir|Breast Neoplasms;pmid:22588912;class:cir|Pancreatic Neoplasms;pmid:22479426;class:oth|Lung Neoplasms;pmid:22157681;class:tar|Colorectal Carcinoma;pmid:22593189;class:tar|Endometrial Neoplasms;pmid:22783422;class:tar	7	32.2581	0.930177
hsa-mir-320d-1	MI0008190	Breast Neoplasms;pmid:22179046;class:tar|Kaposi Sarcoma;pmid:23418466;class:tar|Interstitial Cystitis;pmid:20008142;class:tis|Carcinoma, Hepatocellular;pmid:22027761;class:tis	4	62.5	0.0393582
hsa-mir-320c-2	MI0008191	Breast Neoplasms;pmid:22179046;class:tar|Colorectal Carcinoma;pmid:22674437;class:tar|Interstitial Cystitis;pmid:20008142;class:tis|Carcinoma, Hepatocellular;pmid:21998738;class:tis|Adenovirus Infection;pmid:20634878;class:tis	5	40	0.0507047
hsa-mir-320d-2	MI0008192	Breast Neoplasms;pmid:22179046;class:tar|Kaposi Sarcoma;pmid:23418466;class:tar|Interstitial Cystitis;pmid:20008142;class:tis	3	20.8333	0.712355
hsa-mir-1825	MI0008193	Pancreatic Neoplasms;pmid:23697990;class:cir|Chronic Kidney Disease;pmid:28077372;class:cir|Glioma;pmid:28475008;class:cir|Prostate Neoplasms;pmid:30324582;class:cir|Chronic Pain;pmid:26166255;class:tar	5	75.4717	0.0294666
hsa-mir-1827	MI0008195	Leukemia, Myeloid, Chronic;pmid:24460325;class:cir|Carcinoma, Lung, Small-Cell;pmid:21676885;class:gen|Adenocarcinoma, Lung;pmid:29344280;class:tar|Medulloblastoma;pmid:29658967;class:tis	4	45.4545	0.0601228
hsa-mir-1908	MI0008329	Atherosclerosis;pmid:30178428;class:cir|Wound Healing;pmid:27256397;class:gen|Glioblastoma;pmid:26265437;class:oth|Autoimmune Diseases [unspecific];pmid:30143393;class:oth|Osteosarcoma;pmid:26328886;class:tar|Renal Fibrosis;pmid:26648305;class:tar|Obesity;pmid:26349979;class:tar|Chordoma;pmid:23826111;class:tis|Borna Disease;pmid:27748825;class:tis	9	62.5	0.308007
hsa-mir-1909	MI0008330	Neuroepithelial Tumors;pmid:26698155;class:tis|Rectal Neoplasms;pmid:22172905;class:tis	2	137.5	0.221968
hsa-mir-1910	MI0008331	Colorectal Carcinoma;pmid:29729381;class:oth	1	75	0.0372748
hsa-mir-1914	MI0008335	Colorectal Carcinoma;pmid:26695693;class:tar|Carcinoma, Gastric;pmid:25730011;class:tis	2	87.5	0.0760275
hsa-mir-1915	MI0008336	Breast Neoplasms;pmid:22242178;class:cir|Focal Segmental Glomerulosclerosis;pmid:25682967;class:cir|Carcinoma, Breast;pmid:30048472;class:cir|Colon Neoplasms;pmid:24814047;class:oth|Colorectal Carcinoma;pmid:22121083;class:tar|Diabetic Nephropathy;pmid:26930277;class:tar|Colorectal Carcinoma;pmid:26695693;class:tar|Breast Neoplasms;pmid:22403704;class:tis	8	62.5	0.153714
hsa-mir-1972-1	MI0009982	Adenovirus Infection;pmid:20634878;class:tis	1	12.987	0.0302873
hsa-mir-1973	MI0009983	Leukemia, Myeloid, Chronic;pmid:24460325;class:cir|Hantavirus Infection;pmid:24074584;class:oth|Lung Neoplasms;pmid:25962089;class:tar|Lymphoma, Hodgkin;pmid:24222179;class:tar|Pterygium;pmid:23872359;class:tis	5	90.9091	0.681484
hsa-mir-1976	MI0009986	Johne Disease;pmid:30197143;class:oth|Thymoma;pmid:28517980;class:tis|Uterine Corpus Endometrial Carcinoma;pmid:29567372;class:tis	3	19.2308	0.0963653
hsa-mir-2110	MI0010629	Amyotrophic Lateral Sclerosis;pmid:29466830;class:cir|Carcinoma, Hepatocellular;pmid:21998738;class:tis|Vasomotor Rhinitis;pmid:28787742;class:tis|Colorectal Carcinoma;pmid:22850566;class:tis|Pituitary Adenoma;pmid:29374071;class:tis	5	133.333	0.106525
hsa-mir-2116	MI0010635	Carcinoma, Hepatocellular;pmid:23205106;class:tis	1	125	0.0254357
hsa-mir-548q	MI0010637	Carcinoma, Nasopharyngeal;pmid:24874644;class:cir	1	60	0.0396108
hsa-mir-2278	MI0011285	Multiple Sclerosis;pmid:24638856;class:gen|Leukemia;pmid:25953263;class:tar|Carcinoma, Renal Cell;pmid:28099931;class:tis	3	93.75	0.0355878
hsa-mir-2682	MI0012063	Schizophrenia;pmid:25434007;class:gen|Osteosarcoma;pmid:30127935;class:tar	2	72.7273	0.586534
hsa-mir-711	MI0012488	Leukemia, Myeloid, Chronic;pmid:24460325;class:cir|Leukemia-Lymphoma, Adult T-Cell;pmid:21865341;class:oth|Ischemic Diseases [unspecific];pmid:30338821;class:oth|Kaposi Sarcoma;pmid:29976660;class:tar	4	26.3158	0.504196
hsa-mir-718	MI0012489	Breast Neoplasms;pmid:22242178;class:cir|Carcinoma, Hepatocellular;pmid:25584485;class:cir|Ovarian Neoplasms;pmid:24815691;class:oth|Carcinoma, Hepatocellular;pmid:28070994;class:tar|Sepsis;pmid:28209713;class:tar|Carcinoma, Thyroid, Papillary;pmid:30166214;class:tar|Aortic Stenosis;pmid:27579316;class:tis	7	42.8571	0.564547
hsa-mir-2861	MI0013006	Carcinoma, Cervical;pmid:26656154;class:cir|Cardiovascular Diseases [unspecific];pmid:26266261;class:tar|Diabetic Nephropathy;pmid:26930277;class:tar|Carcinoma, Basal Cell;pmid:22540308;class:tis|Chordoma;pmid:23826111;class:tis|Carcinoma, Thyroid, Papillary;pmid:26414548;class:tis	6	133.333	0.506083
hsa-mir-2909	MI0013083	Viral Infectious Disease;pmid:24361962;class:oth|Immune System Disease [unspecific];pmid:25500259;class:oth|Leukemia, Lymphoblastic, Acute;pmid:25037230;class:tar|Coronary Artery Disease;pmid:24634009;class:tar	4	86.9565	0.0418877
hsa-mir-3117	MI0014130	Carcinoma, Hepatocellular;pmid:27822662;class:tar	1	89.7436	0.0519181
hsa-mir-3120	MI0014136	Carcinoma, Prostate;pmid:27903835;class:tis	1	37.037	0.972681
hsa-mir-3126	MI0014143	Carcinoma, Hepatocellular;pmid:28079796;class:cir	1	94.5946	0.136171
hsa-mir-3127	MI0014144	Carcinoma, Lung, Non-Small-Cell;pmid:25284075;class:oth|Carcinoma, Hepatocellular;pmid:25849943;class:tar|Carcinoma, Lung, Non-Small-Cell;pmid:29566281;class:tis	3	39.4737	0.0321239
hsa-mir-3130-1	MI0014147	Breast Neoplasms;pmid:22242178;class:cir	1	80	0.0253059
hsa-mir-3130-2	MI0014148	Breast Neoplasms;pmid:22242178;class:cir	1	80	0.0253059
hsa-mir-3131	MI0014151	Carcinoma, Hepatocellular;pmid:28034876;class:gen	1	15.873	0.0558837
hsa-mir-466	MI0014157	Colorectal Carcinoma;pmid:29338680;class:oth|Adenovirus Infection;pmid:25497012;class:tar|Lymphoma;pmid:25573115;class:tar|Atrial Fibrillation;pmid:24461008;class:tis	4	119.048	0.0381467
hsa-mir-544b	MI0014159	Gastric Neoplasms;pmid:22934698;class:tar|Glioma;pmid:23205130;class:tis	2	25.641	0.0239638
hsa-mir-3138	MI0014161	Neuroepithelial Tumors;pmid:26698155;class:tis|Aortic Stenosis;pmid:27579316;class:tis	2	109.756	0.0262639
hsa-mir-548t	MI0014164	Breast Neoplasms;pmid:26717565;class:tar	1	81.0811	0.0378201
hsa-mir-3142	MI0014166	Colorectal Carcinoma;pmid:27916938;class:tis	1	73.1707	0.0981139
hsa-mir-3144	MI0014169	Carcinoma, Hepatocellular;pmid:24875649;class:oth|Human Papilloma Virus Infection;pmid:25913515;class:tar|Arrhythmia;pmid:28796037;class:tar	3	113.924	0.0378461
hsa-mir-1273c	MI0014171	Colorectal Carcinoma;pmid:22348132;class:gen	1	103.896	0.0301941
hsa-mir-3146	MI0014172	Rhinosinusitis;pmid:30378273;class:tis	1	63.2911	0.0387415
hsa-mir-3147	MI0014173	Vulvar Squamous Cell Carcinoma;pmid:29512734;class:tar	1	60.6061	0.0373309
hsa-mir-3148	MI0014175	Neoplasms [unspecific];pmid:30275189;class:oth|Systemic Lupus Erythematosus;pmid:23468661;class:tar	2	103.896	0.0348361
hsa-mir-3149	MI0014176	Acute Coronary Syndrome;pmid:25933289;class:cir|Atrial Fibrillation;pmid:27855199;class:cir|Carcinoma, Prostate;pmid:27903835;class:tis	3	60.241	0.0446773
hsa-mir-3151	MI0014178	Leukemia, Myeloid, Acute;pmid:26430723;class:cir|Leukemia, Myeloid, Acute;pmid:22529287;class:tar|Leukemia;pmid:24736457;class:tar|Malignant Neoplasms [unspecific];pmid:26582795;class:tar	4	52.6316	0.0357895
hsa-mir-3074	MI0014181	Glaucoma;pmid:27064390;class:cir|Systemic Lupus Erythematosus;pmid:27835701;class:cir	2	49.3827	0.963188
hsa-mir-3157	MI0014185	Adenocarcinoma, Pancreatic Ductal;pmid:30127641;class:tis	1	94.1176	0.0405042
hsa-mir-3161	MI0014191	Glaucoma;pmid:30148417;class:gen	1	77.9221	0.0327284
hsa-mir-3162	MI0014192	Early-Stage Cervical Squamous Cell Carcinoma;pmid:23799609;class:cir|Human Immunodeficiency Virus Infection;pmid:29627523;class:cir|Prostate Neoplasms;pmid:25691096;class:gen|Asthma;pmid:26959414;class:tar|Asthma;pmid:26118177;class:tar	5	60.9756	0.0366872
hsa-mir-3163	MI0014193	Glioblastoma;pmid:22074483;class:tis	1	54.7945	0.0257896
hsa-mir-1260b	MI0014197	Aplastic Anemia;pmid:30298490;class:cir|Colorectal Carcinoma;pmid:27399918;class:cir|Prostate Neoplasms;pmid:24504368;class:epi|Carcinoma, Hepatocellular;pmid:24060847;class:oth|Colorectal Carcinoma;pmid:30250581;class:tar	5	78.6517	0.559259
hsa-mir-3170	MI0014201	Uterine Corpus Endometrial Carcinoma;pmid:29567372;class:tis	1	103.896	0.0405539
hsa-mir-3171	MI0014202	Atrial Fibrillation;pmid:27855199;class:cir|Bladder Neoplasms;pmid:27350368;class:tis	2	54.0541	0.0380761
hsa-mir-323b	MI0014206	Glioblastoma;pmid:23302469;class:oth|Hepatitis B Virus Infection;pmid:24341744;class:oth|Hepatitis B Virus Infection;pmid:26037063;class:oth|Hepatitis B Virus Infection;pmid:26037064;class:oth|Leukemia, Lymphoblastic, Acute, B-Cell;pmid:27649261;class:oth|Osteosarcoma;pmid:29991755;class:tar|Carcinoma, Hepatocellular;pmid:21998738;class:tis	7	85.3659	0.472203
hsa-mir-3175	MI0014209	Neoplasms [unspecific];pmid:26565624;class:tar|Pterygium;pmid:23872359;class:tis|Recurrent Spontaneous Abortion;pmid:24686457;class:tis	3	181.818	0.185909
hsa-mir-3176	MI0014210	Prostate Neoplasms;pmid:27278879;class:oth	1	155.556	0.034268
hsa-mir-3177	MI0014211	Aneurysmal Subarachnoid Hemorrhage;pmid:30354977;class:cir|Neoplasms [unspecific];pmid:27623940;class:tis	2	195.122	0.0313399
hsa-mir-3178	MI0014212	Carcinoma, Gastric;pmid:27493095;class:gen|Carcinoma, Hepatocellular;pmid:26182877;class:oth|Carcinoma, Breast;pmid:30333478;class:tar|Carcinoma, Breast;pmid:27746365;class:tis|Rhinosinusitis;pmid:30378273;class:tis	5	154.762	0.121994
hsa-mir-3179-1	MI0014213	Tuberculosis, Pulmonary;pmid:22900099;class:tis	1	47.619	0.0359502
hsa-mir-3182	MI0014224	Colorectal Carcinoma;pmid:27916938;class:tis	1	79.3651	0.0405662
hsa-mir-3185	MI0014227	Chordoma;pmid:23826111;class:tis	1	147.059	0.0509949
hsa-mir-3065	MI0014228	Carcinoma, Renal Cell;pmid:24977165;class:tis	1	37.9747	0.777103
hsa-mir-3186	MI0014229	Breast Neoplasms;pmid:22242178;class:cir	1	129.412	0.0326715
hsa-mir-3188	MI0014232	Carcinoma, Nasopharyngeal;pmid:27095304;class:tar	1	164.706	0.170742
hsa-mir-3189	MI0014233	Glioblastoma;pmid:25645911;class:oth|Neoplasms [unspecific];pmid:25698447;class:tar|Carcinoma, Prostate;pmid:27903835;class:tis	3	27.3973	0.112932
hsa-mir-320e	MI0014234	Cardiometabolic Disorders;pmid:25814643;class:gen|Colorectal Carcinoma;pmid:26035698;class:oth|Breast Neoplasms;pmid:22179046;class:tar|Carcinoma, Hepatocellular;pmid:22027761;class:tis|Non-Traumatic Osteonecrosis;pmid:25863178;class:tis|Rhinosinusitis;pmid:30378273;class:tis	6	132.075	0.0317925
hsa-mir-3195	MI0014240	Colorectal Adenocarcinoma;pmid:25803870;class:tis|Traumatic Brain Injury;pmid:30226895;class:tis	2	166.667	0.257769
hsa-mir-3196	MI0014241	Breast Neoplasms;pmid:25047087;class:tar|Carcinoma, Basal Cell;pmid:22540308;class:tis|Rhinosinusitis;pmid:30378273;class:tis|Breast Neoplasms;pmid:24846313;class:tis|Gastric Cardia Adenocarcinoma;pmid:26781873;class:tis	5	62.5	0.0385512
hsa-mir-3200	MI0014249	Osteosarcoma;pmid:29890825;class:tar|Breast Neoplasms;pmid:27064979;class:tar	2	70.5882	0.0685707
hsa-mir-3201	MI0014250	Leukemia, Myeloid, Chronic;pmid:24460325;class:cir|Carcinoma, Ovarian;pmid:25964536;class:tis	2	96.1538	0.0411422
hsa-mir-514b	MI0014251	Colorectal Carcinoma;pmid:29880874;class:oth|Neoplasms [unspecific];pmid:27623940;class:tis	2	25	0.675628
hsa-mir-1273d	MI0014254	Tooth Agenesis;pmid:27362534;class:gen	1	151.163	0.0323694
hsa-mir-4295	MI0015822	Thyroid Neoplasms;pmid:26231799;class:oth|Prostate Neoplasms;pmid:29457293;class:tar	2	58.8235	0.553384
hsa-mir-378c	MI0015825	Carcinoma, Renal Cell;pmid:22542158;class:cir|Prostate Neoplasms;pmid:22887127;class:cir|Carcinoma, Basal Cell;pmid:22540308;class:tis|Urinary Bladder Cancer;pmid:22704449;class:tis|Urinary Bladder Cancer;pmid:22886973;class:tis	5	61.7284	0.0344059
hsa-mir-4293	MI0015826	Squamous Cell Carcinoma, Esophageal;pmid:26055141;class:gen|Carcinoma, Lung, Non-Small-Cell;pmid:28410417;class:gen	2	76.9231	0.184844
hsa-mir-4294	MI0015827	Carcinoma, Biliary Tract;pmid:25706130;class:cir	1	105.263	0.0332129
hsa-mir-4301	MI0015828	Colorectal Carcinoma;pmid:27916938;class:tis	1	90.9091	0.0378474
hsa-mir-4298	MI0015830	Carcinoma, Breast;pmid:27746365;class:tis	1	95.8904	0.0296153
hsa-mir-4302	MI0015833	Lung Neoplasms;pmid:29698681;class:tar	1	100	0.0411374
hsa-mir-4306	MI0015836	Breast Neoplasms;pmid:22242178;class:cir|Heart Diseases [unspecific];pmid:30308506;class:cir|Neurodegenerative Diseases [unspecific];pmid:28302480;class:oth|Pancreatic Neoplasms;pmid:25388097;class:tis|Carcinoma, Head And Neck;pmid:30171046;class:tis	5	32.967	0.0339437
hsa-mir-4310	MI0015840	Colon Neoplasms;pmid:29956772;class:tar	1	35.0877	0.0886685
hsa-mir-4319	MI0015848	Carcinoma, Breast, Triple Negative;pmid:30021199;class:oth|Prostate Neoplasms;pmid:29633185;class:tar	2	82.3529	0.0339556
hsa-mir-4317	MI0015850	Gastric Neoplasms;pmid:28880489;class:tar|Carcinoma, Lung, Non-Small-Cell;pmid:30227870;class:tar|Melanoma;pmid:23111773;class:tis	3	76.9231	0.0322416
hsa-mir-4324	MI0015854	Melanoma;pmid:23111773;class:tis|Carcinoma, Nasopharyngeal;pmid:27489139;class:tis|Carcinoma, Urothelial;pmid:30026881;class:tis	3	97.2222	0.0496737
hsa-mir-4257	MI0015856	Breast Neoplasms;pmid:22242178;class:cir	1	69.7674	0.0660037
hsa-mir-4258	MI0015857	Carcinoma, Breast;pmid:27746365;class:tis	1	98.9011	0.0566732
hsa-mir-4326	MI0015866	Lung Neoplasms;pmid:29101731;class:tar	1	135.593	0.0303513
hsa-mir-4262	MI0015872	Carcinoma, Breast;pmid:27629257;class:tar|Cutaneous Melanoma;pmid:27779691;class:tar|Carcinoma, Cervical;pmid:28800784;class:tar|Acute Lung Injury;pmid:26356266;class:tar	4	37.037	0.0368887
hsa-mir-2355	MI0015873	Breast Neoplasms;pmid:22242178;class:cir	1	57.4713	0.649907
hsa-mir-4268	MI0015874	Leukemia, Myeloid, Chronic;pmid:24460325;class:cir	1	78.125	0.0767615
hsa-mir-4270	MI0015878	Diabetic Nephropathy;pmid:26930277;class:tar|Carcinoma, Hepatocellular;pmid:29899182;class:tis	2	42.8571	0.337967
hsa-mir-4271	MI0015879	Parkinson Disease;pmid:27217159;class:tar	1	74.6269	0.318544
hsa-mir-4274	MI0015884	Carcinoma, Urothelial, Upper Tract;pmid:26397152;class:tis	1	87.9121	0.0309448
hsa-mir-4281	MI0015885	Melanoma;pmid:23111773;class:tis	1	80.6452	0.0385075
hsa-mir-4279	MI0015887	Leukemia, Myeloid, Chronic;pmid:24460325;class:cir|Atrial Fibrillation;pmid:27855199;class:cir	2	51.7241	0.358189
hsa-mir-4282	MI0015890	Colorectal Carcinoma;pmid:27120047;class:gen	1	74.6269	0.0370039
hsa-mir-4284	MI0015893	Colitis, Ulcerative;pmid:25738378;class:tar|Glioblastoma;pmid:24732116;class:tis	2	98.7654	0.0779814
hsa-mir-4286	MI0015894	Pregnancy Complications [unspecific];pmid:26418635;class:oth|Melanoma;pmid:28005927;class:oth|Lung Neoplasms;pmid:25962089;class:tar|Colorectal Carcinoma;pmid:27916938;class:tis|Melanoma;pmid:23111773;class:tis	5	139.785	0.0307424
hsa-mir-4290	MI0015899	Leukemia, Myeloid, Chronic;pmid:24460325;class:cir	1	63.1579	0.0360298
hsa-mir-4291	MI0015900	Melanoma;pmid:23111773;class:tis	1	76.9231	0.0387631
hsa-mir-500b	MI0015903	Synovial Sarcoma;pmid:26250552;class:cir|Carcinoma, Hepatocellular;pmid:22027761;class:tis	2	25.3165	0.639006
hsa-mir-1233-2	MI0015973	Carcinoma, Renal Cell;pmid:21984948;class:cir	1	24.3902	0.127757
hsa-mir-3607	MI0015997	Carcinoma, Hepatocellular;pmid:30186744;class:oth|Prostate Neoplasms;pmid:24817628;class:tar	2	88.6076	0.616075
hsa-mir-3610	MI0016000	Traumatic Brain Injury;pmid:27027233;class:tis|Squamous Cell Carcinoma, Head and Neck;pmid:29927717;class:tis	2	164.384	0.65955
hsa-mir-3611	MI0016001	Leukemia, Myeloid, Chronic;pmid:24460325;class:cir	1	72.2892	0.033604
hsa-mir-3613	MI0016003	Liposarcoma;pmid:29689704;class:cir|Plasmodium Falciparum Malaria;pmid:30352683;class:cir|Pain;pmid:26498117;class:oth|Colon Neoplasms;pmid:30127618;class:tis|Atrial Fibrillation;pmid:24461008;class:tis|Carcinoma, Ovarian;pmid:25964536;class:tis|Obesity;pmid:27682205;class:tis|Carcinoma, Breast;pmid:27746365;class:tis|Thymoma;pmid:28517980;class:tis	9	45.977	0.756408
hsa-mir-3614	MI0016004	Autoimmune Diseases [unspecific];pmid:30143393;class:oth|Multiple Sclerosis;pmid:26943961;class:tar	2	46.5116	0.0448505
hsa-mir-3619	MI0016009	Carcinoma, Lung, Non-Small-Cell;pmid:26512718;class:oth|Carcinoma, Prostate;pmid:27878260;class:tar|Carcinoma, Bladder;pmid:30237499;class:tar|Small Cell Carcinoma, Esophageal;pmid:25667451;class:tis	4	108.434	0.0309888
hsa-mir-23c	MI0016010	Prostate Neoplasms;pmid:27278879;class:oth|Diabetic Nephropathy;pmid:27964927;class:tar|Carcinoma, Hepatocellular;pmid:30103114;class:tar|Carcinoma, Hepatocellular;pmid:30064138;class:tis	4	40	0.685399
hsa-mir-3620	MI0016011	Immune Thrombocytopenic Purpura;pmid:24851893;class:cir	1	50.6329	0.127168
hsa-mir-3622a	MI0016013	Colorectal Carcinoma;pmid:26147304;class:gen	1	84.3373	0.0331539
hsa-mir-3622b	MI0016014	Alzheimer Disease;pmid:25992776;class:tar|Carcinoma, Prostate;pmid:27903835;class:tis	2	73.6842	0.0332898
hsa-mir-3646	MI0016046	Leukemia, Myeloid, Chronic;pmid:24460325;class:cir|Breast Neoplasms;pmid:27045586;class:oth	2	59.5238	0.0370636
hsa-mir-3648	MI0016048	Breast Neoplasms;pmid:26717565;class:tar|Neoplasms [unspecific];pmid:30384176;class:tis	2	11.1111	0.0678635
hsa-mir-3649	MI0016049	Non-Syndromic Orofacial Clefts;pmid:24603642;class:gen	1	30.303	0.0559155
hsa-mir-3651	MI0016051	Squamous Cell Carcinoma, Oral;pmid:24452363;class:cir|Squamous Cell Carcinoma, Esophageal;pmid:26210449;class:oth|Carcinoma, Hepatocellular;pmid:29899182;class:tis	3	66.6667	0.645705
hsa-mir-3653	MI0016053	Carcinoma, Cervical;pmid:27764149;class:tis	1	54.5455	0.638735
hsa-mir-3654	MI0016054	Prostate Neoplasms;pmid:27278879;class:oth	1	35.7143	0.622133
hsa-mir-3656	MI0016056	Neoplasms [unspecific];pmid:29435930;class:tar	1	86.9565	0.440959
hsa-mir-3658	MI0016058	Carcinoma, Bladder;pmid:27820650;class:oth	1	17.8571	0.532933
hsa-mir-3662	MI0016063	Lung Neoplasms;pmid:26079400;class:cir|Leukemia-Lymphoma, Adult T-Cell;pmid:29684346;class:cir	2	63.1579	0.670642
hsa-mir-3663	MI0016064	Inherited Hemoglobin Disease;pmid:26837891;class:cir|Aortic Stenosis;pmid:27579316;class:tis|Melanoma;pmid:23111773;class:tis	3	113.402	0.0319589
hsa-mir-3664	MI0016065	Carcinoma, Hepatocellular;pmid:28389526;class:tar	1	40.404	0.026414
hsa-mir-3666	MI0016067	Carcinoma, Lung, Non-Small-Cell;pmid:27599551;class:tar|Colorectal Carcinoma;pmid:29772445;class:tis	2	90.0901	0.89478
hsa-mir-3667	MI0016068	Leukemia, Myeloid, Acute;pmid:30242879;class:cir	1	54.0541	0.0400411
hsa-mir-3673	MI0016074	Prostate Neoplasms;pmid:27278879;class:oth	1	39.2157	0.0327501
hsa-mir-3677	MI0016078	Carcinoma, Prostate;pmid:27903835;class:tis	1	66.6667	0.0306848
hsa-mir-3682	MI0016083	Carcinoma, Prostate;pmid:27903835;class:tis	1	71.4286	0.133961
hsa-mir-3686	MI0016087	Leukemia, Myeloid, Chronic;pmid:24460325;class:cir	1	69.7674	0.0382824
hsa-mir-3714	MI0016135	Endometriosis;pmid:30359864;class:tis	1	169.231	0.101984
hsa-mir-3908	MI0016412	Carcinoma, Breast;pmid:28327197;class:tar	1	71.4286	0.0355786
hsa-mir-3909	MI0016413	Rheumatic Heart Diseases;pmid:29548280;class:tar	1	109.244	0.0292659
hsa-mir-3915	MI0016420	Leukemia, Myeloid, Chronic;pmid:24460325;class:cir|Prostate Neoplasms;pmid:27278879;class:oth	2	41.2371	0.48694
hsa-mir-3916	MI0016422	Carcinoma, Urothelial, Upper Tract;pmid:26397152;class:tis	1	42.5532	0.0544217
hsa-mir-3923	MI0016430	Breast Neoplasms;pmid:24846313;class:tis	1	36.1446	0.0320484
hsa-mir-3924	MI0016432	Rhinosinusitis;pmid:30378273;class:tis	1	37.037	0.0465593
hsa-mir-3925	MI0016433	Rheumatoid Arthritis;pmid:26637811;class:cir	1	12.987	0.0334612
hsa-mir-676	MI0016436	Hypohidrotic Ectodermal Dysplasia;pmid:29106399;class:oth	1	29.8507	0.652127
hsa-mir-3928	MI0016438	Osteosarcoma;pmid:24854843;class:tar|Squamous Cell Carcinoma, Lung;pmid:30337605;class:tis	2	103.448	0.163824
hsa-mir-3940	MI0016597	Carcinoma, Lung, Non-Small-Cell;pmid:23228962;class:tis	1	88.2353	0.224108
hsa-mir-3941	MI0016598	Adenocarcinoma, Lung;pmid:28012229;class:tar	1	38.835	0.0366826
hsa-mir-3945	MI0016602	Traumatic Brain Injury;pmid:24108763;class:tis	1	153.061	0.0329918
hsa-mir-642b	MI0016685	Carcinoma, Pancreatic;pmid:27631726;class:cir|Urinary Bladder Cancer;pmid:22954303;class:oth|Prostate Neoplasms;pmid:22908221;class:tar|Guillain-Barre Syndrome;pmid:27836180;class:tis	4	38.961	0.0286413
hsa-mir-550b-1	MI0016686	Tuberculosis, Pulmonary;pmid:22003408;class:tis	1	103.093	0.0288885
hsa-mir-550b-2	MI0016687	Tuberculosis, Pulmonary;pmid:22003408;class:tis	1	72.1649	0.0660534
hsa-mir-1268b	MI0016748	Neoplasms [unspecific];pmid:29435930;class:tar	1	160	0.0328251
hsa-mir-378d-1	MI0016749	Carcinoma, Renal Cell;pmid:22542158;class:cir|Prostate Neoplasms;pmid:22887127;class:cir|Carcinoma, Basal Cell;pmid:22540308;class:tis|Urinary Bladder Cancer;pmid:22704449;class:tis|Urinary Bladder Cancer;pmid:22886973;class:tis	5	111.111	0.0458893
hsa-mir-378e	MI0016750	Carcinoma, Renal Cell;pmid:22542158;class:cir|Prostate Neoplasms;pmid:22887127;class:cir|Carcinoma, Basal Cell;pmid:22540308;class:tis|Urinary Bladder Cancer;pmid:22704449;class:tis|Urinary Bladder Cancer;pmid:22886973;class:tis	5	63.2911	0.0299946
hsa-mir-4417	MI0016753	Hereditary Breast Carcinoma;pmid:24129975;class:cir|Carcinoma, Hepatocellular;pmid:28394882;class:tar	2	123.288	0.0376825
hsa-mir-378f	MI0016756	Carcinoma, Renal Cell;pmid:22542158;class:cir|Prostate Neoplasms;pmid:22887127;class:cir|Carcinoma, Basal Cell;pmid:22540308;class:tis|Urinary Bladder Cancer;pmid:22704449;class:tis|Urinary Bladder Cancer;pmid:22886973;class:tis	5	12.8205	0.0368686
hsa-mir-4423	MI0016760	Lung Neoplasms;pmid:24191054;class:oth|Cardiotoxicity;pmid:26842497;class:tis	2	50	0.0330041
hsa-mir-378g	MI0016761	Carcinoma, Renal Cell;pmid:22542158;class:cir|Prostate Neoplasms;pmid:22887127;class:cir|Neoplasms [unspecific];pmid:26473472;class:tar|Carcinoma, Basal Cell;pmid:22540308;class:tis|Urinary Bladder Cancer;pmid:22704449;class:tis|Urinary Bladder Cancer;pmid:22886973;class:tis	6	24.3902	0.0466671
hsa-mir-548ac	MI0016762	Multiple Sclerosis;pmid:25795118;class:gen	1	68.1818	0.0312953
hsa-mir-4429	MI0016768	Acute Ischemic Stroke;pmid:24911610;class:tar	1	54.7945	0.048746
hsa-mir-4443	MI0016786	Carcinoma, Breast;pmid:27504971;class:oth|Infection [unspecific];pmid:29425228;class:tis	2	75.4717	0.0467688
hsa-mir-4446	MI0016789	Epilepsy;pmid:26506013;class:oth	1	29.8507	0.0448067
hsa-mir-4447	MI0016790	Crohn Disease;pmid:28260036;class:oth	1	76.9231	0.0324415
hsa-mir-4448	MI0016791	Glaucoma;pmid:27064390;class:cir	1	104.651	0.0322367
hsa-mir-4449	MI0016792	Schizophrenia;pmid:26173148;class:cir|Multiple Myeloma;pmid:27155004;class:cir	2	136.364	0.489792
hsa-mir-4454	MI0016800	Familial Mediterranean Fever;pmid:29787577;class:cir|Bladder Neoplasms;pmid:26576778;class:tis|Carcinoma, Colon;pmid:28571588;class:tis	3	163.636	0.0373243
hsa-mir-4455	MI0016801	Gastric Neoplasms;pmid:30002604;class:oth|Pancreatic Neoplasms;pmid:25722110;class:tar	2	68.9655	0.0384755
hsa-mir-4458	MI0016804	Carcinoma, Colon;pmid:26607110;class:tar|Carcinoma, Hepatocellular;pmid:25833000;class:tar	2	40	0.0277889
hsa-mir-378h	MI0016808	Carcinoma, Renal Cell;pmid:22542158;class:cir|Prostate Neoplasms;pmid:22887127;class:cir|Carcinoma, Basal Cell;pmid:22540308;class:tis|Urinary Bladder Cancer;pmid:22704449;class:tis|Urinary Bladder Cancer;pmid:22886973;class:tis	5	36.1446	0.0298185
hsa-mir-3135b	MI0016809	Lupus Nephritis;pmid:30306067;class:cir|Plasmodium Falciparum Malaria;pmid:30352683;class:cir	2	73.5294	0.0373618
hsa-mir-4463	MI0016811	Diabetes Mellitus, Type 2;pmid:30244253;class:tar	1	29.8507	0.0431705
hsa-mir-4465	MI0016816	Carcinoma, Colon;pmid:27793841;class:oth	1	85.7143	0.0391517
hsa-mir-4466	MI0016817	Neoplasms [unspecific];pmid:29435930;class:tar	1	148.148	0.0713616
hsa-mir-4467	MI0016818	Alzheimer Disease;pmid:25992776;class:tar	1	222.222	0.032475
hsa-mir-4469	MI0016820	Colorectal Adenocarcinoma;pmid:25803870;class:tis|Carcinoma, Prostate;pmid:27903835;class:tis	2	164.557	0.0616945
hsa-mir-4476	MI0016828	Carcinoma, Biliary Tract;pmid:25706130;class:cir	1	57.1429	0.0291802
hsa-mir-4478	MI0016831	Colorectal Carcinoma;pmid:25519020;class:tis|Carcinoma, Colon;pmid:28193082;class:tis	2	46.5116	0.0327396
hsa-mir-4480	MI0016841	Macular Degeneration;pmid:26765636;class:tar	1	42.2535	0.035631
hsa-mir-4484	MI0016845	Early-Stage Cervical Squamous Cell Carcinoma;pmid:23799609;class:cir	1	60.241	0.0853152
hsa-mir-4487	MI0016848	Melanoma;pmid:26288839;class:cir|Neuroblastoma;pmid:26183158;class:tar	2	13.6986	0.0331779
hsa-mir-4488	MI0016849	Behcet Disease;pmid:28482290;class:tis	1	225.806	0.110775
hsa-mir-4489	MI0016850	Glioma;pmid:25954994;class:tis	1	80.6452	0.0825379
hsa-mir-4490	MI0016852	Diabetic Nephropathy;pmid:30287505;class:tar	1	95.2381	0.038103
hsa-mir-4496	MI0016858	Gastric Neoplasms;pmid:27265143;class:oth|Carcinoma, Gastric;pmid:28008607;class:tar	2	16.3934	0.0498162
hsa-mir-4497	MI0016859	Squamous Cell Carcinoma, Laryngeal or Hypopharyngeal;pmid:29843929;class:tar	1	101.124	0.220621
hsa-mir-4419b	MI0016861	Small Cell Carcinoma, Esophageal;pmid:25667451;class:tis	1	58.8235	0.0400051
hsa-mir-4500	MI0016863	Lung Neoplasms;pmid:25277326;class:tar	1	39.4737	0.0455546
hsa-mir-4501	MI0016864	Carcinoma, Nasopharyngeal;pmid:24367666;class:tis	1	31.25	0.0490902
hsa-mir-4505	MI0016868	Anxiety Disorders;pmid:27423364;class:cir|Oral Neoplasms;pmid:27207653;class:oth	2	95.8904	0.115729
hsa-mir-2392	MI0016870	Early-Stage Cervical Squamous Cell Carcinoma;pmid:23799609;class:cir	1	166.667	0.0333653
hsa-mir-4507	MI0016871	Prader-Willi Syndrome;pmid:30352401;class:tis	1	115.385	0.0357973
hsa-mir-4508	MI0016872	Heart Diseases [unspecific];pmid:30308506;class:cir	1	28.5714	0.032907
hsa-mir-4510	MI0016876	Colorectal Adenocarcinoma;pmid:25803870;class:tis	1	44.1176	0.0399985
hsa-mir-4511	MI0016877	Carcinoma, Bladder;pmid:30183088;class:tis	1	91.954	0.0442662
hsa-mir-4513	MI0016879	Coronary Artery Disease;pmid:25256095;class:gen	1	116.279	0.0919251
hsa-mir-4516	MI0016882	Prostate Neoplasms;pmid:25760964;class:tar	1	127.907	0.0303798
hsa-mir-4518	MI0016884	Carcinoma, Prostate;pmid:27903835;class:tis	1	48.1928	0.045068
hsa-mir-4521	MI0016887	Adenocarcinoma, Esophageal;pmid:29987600;class:oth|Myasthenia Gravis;pmid:30308012;class:tar|Breast Neoplasms;pmid:24517586;class:tar|Borna Disease;pmid:27748825;class:tis|Adenocarcinoma, Pancreatic Ductal;pmid:30127641;class:tis	5	266.667	0.155758
hsa-mir-1269b	MI0016888	Carcinoma, Oral;pmid:27525378;class:gen	1	93.3333	0.0381512
hsa-mir-4530	MI0016897	Carcinoma, Biliary Tract;pmid:25706130;class:cir|Carcinoma, Breast;pmid:30349372;class:tar	2	89.2857	0.164173
hsa-mir-4531	MI0016898	Stroke, Ischemic;pmid:30316639;class:cir	1	21.2766	0.0290194
hsa-mir-4532	MI0016899	Carcinoma, Breast;pmid:30202238;class:epi|Obesity;pmid:27682205;class:tis|Hypertension;pmid:27176897;class:tis	3	196.078	0.0338014
hsa-mir-4534	MI0016901	Diabetes Mellitus, Type 2;pmid:26554942;class:cir	1	50	0.0392054
hsa-mir-378i	MI0016902	Immune Thrombocytopenic Purpura;pmid:24851893;class:cir|Carcinoma, Renal Cell;pmid:22542158;class:cir|Prostate Neoplasms;pmid:22887127;class:cir|Carcinoma, Basal Cell;pmid:22540308;class:tis|Urinary Bladder Cancer;pmid:22704449;class:tis|Urinary Bladder Cancer;pmid:22886973;class:tis	6	78.9474	0.0294846
hsa-mir-548am	MI0016904	Early-Stage Colon Adenocarcinoma;pmid:28714374;class:oth	1	40.5405	0.726969
hsa-mir-548an	MI0016907	Pancreatic Neoplasms;pmid:27353169;class:gen	1	48.1928	0.65212
hsa-mir-3960	MI0016964	Diabetes Mellitus, Type 2;pmid:26554942;class:cir|Carcinoma, Bladder;pmid:30382619;class:cir|Cardiovascular Diseases [unspecific];pmid:26266261;class:tar	3	131.868	0.322644
hsa-mir-3976	MI0016994	Pancreatic Neoplasms;pmid:25388097;class:tis	1	64.7482	0.586891
hsa-mir-4633	MI0017260	Melanoma;pmid:30205394;class:oth	1	126.582	0.028614
hsa-mir-4634	MI0017261	Rheumatoid Arthritis;pmid:26637811;class:cir|Breast Neoplasms;pmid:26749252;class:cir	2	129.63	0.168692
hsa-mir-4639	MI0017266	Tooth Agenesis;pmid:27362534;class:gen	1	115.942	0.116042
hsa-mir-4644	MI0017271	Carcinoma, Biliary Tract;pmid:27573701;class:oth|Pancreatic Neoplasms;pmid:25722110;class:tar|Pancreatic Neoplasms;pmid:25388097;class:tis|Carcinoma, Breast;pmid:27746365;class:tis	4	95.2381	0.032457
hsa-mir-4648	MI0017275	Small Cell Carcinoma, Esophageal;pmid:25667451;class:tis	1	55.5556	0.124586
hsa-mir-4649	MI0017276	Chronic Brucellosis;pmid:29897958;class:cir|Carcinoma, Nasopharyngeal;pmid:26081980;class:tar	2	46.875	0.107019
hsa-mir-4656	MI0017284	Prader-Willi Syndrome;pmid:30352401;class:tis	1	213.333	0.030671
hsa-mir-4661	MI0017289	Inflammation;pmid:24238336;class:oth	1	66.6667	0.0337927
hsa-mir-4664	MI0017294	Small Cell Carcinoma, Esophageal;pmid:25667451;class:tis	1	169.014	0.124509
hsa-mir-4666a	MI0017296	Atrial Fibrillation;pmid:27855199;class:cir	1	101.266	0.0334446
hsa-mir-4672	MI0017303	Recurrent Spontaneous Abortion;pmid:24686457;class:tis	1	111.111	0.0296368
hsa-mir-4687	MI0017319	Diabetes Mellitus, Type 2;pmid:27597954;class:oth	1	75	0.382666
hsa-mir-1343	MI0017320	Carcinoma, Bladder;pmid:30382619;class:cir|Lung Fibrosis;pmid:26542979;class:tar	2	107.143	0.44707
hsa-mir-4695	MI0017328	Carcinoma, Bladder;pmid:30382619;class:cir|Osteosarcoma;pmid:29901121;class:tar	2	67.5676	0.135647
hsa-mir-4697	MI0017330	Gastric Neoplasms;pmid:26531872;class:oth|Parkinson Disease;pmid:27653855;class:oth	2	166.667	0.0486083
hsa-mir-4701	MI0017334	Leukemia, Myeloid, Chronic;pmid:27088512;class:tar	1	79.3651	0.272253
hsa-mir-4706	MI0017339	Melanoma;pmid:26288839;class:cir	1	146.341	0.0725365
hsa-mir-4709	MI0017342	Stroke, Ischemic;pmid:30316639;class:cir|Adenocarcinoma, Pancreatic Ductal;pmid:30127641;class:tis	2	55.5556	0.0248781
hsa-mir-203b	MI0017343	Carcinoma, Breast;pmid:30359947;class:tar|Lung Neoplasms;pmid:30359947;class:tar|Ovarian Neoplasms;pmid:30359947;class:tar	3	81.3953	0.652126
hsa-mir-4717	MI0017352	Anxiety Disorders;pmid:25847876;class:tar|Hepatitis B Virus Infection;pmid:25895129;class:tar|Guillain-Barre Syndrome;pmid:27836180;class:tis	3	69.4444	0.0317607
hsa-mir-4721	MI0017356	Immune Thrombocytopenic Purpura;pmid:24851893;class:cir	1	44.9438	0.512051
hsa-mir-4723	MI0017359	Prostate Neoplasms;pmid:24223753;class:oth	1	37.037	0.141215
hsa-mir-451b	MI0017360	Carcinoma, Lung, Non-Small-Cell;pmid:23756108;class:cir|Leukemia, Myeloid, Chronic;pmid:22842456;class:oth|Pancreatic Neoplasms;pmid:22929886;class:tis	3	29.4118	0.897714
hsa-mir-4726	MI0017363	Inherited Hemoglobin Disease;pmid:26837891;class:cir	1	103.448	0.139412
hsa-mir-4728	MI0017365	Breast Neoplasms;pmid:26406406;class:cir|Breast Neoplasms;pmid:24828673;class:oth|Neoplasms [unspecific];pmid:25950472;class:oth|Carcinoma, Breast;pmid:30055304;class:oth|Lymphoma, Burkitt;pmid:30108451;class:tar|Carcinoma, Thyroid, Papillary;pmid:30108452;class:tar	6	29.8507	0.0849076
hsa-mir-4731	MI0017368	Melanoma;pmid:26288839;class:cir	1	71.4286	0.02571
hsa-mir-4732	MI0017369	Systemic Lupus Erythematosus;pmid:29873187;class:cir|Colitis, Ulcerative;pmid:26569605;class:cir|Gastric Neoplasms;pmid:24317477;class:oth|Neoplasms [unspecific];pmid:23886136;class:tar	4	92.1053	0.0444024
hsa-mir-4736	MI0017373	Lymphoma;pmid:26705180;class:tar	1	42.5532	0.563156
hsa-mir-4739	MI0017377	Leukemia, Myeloid, Acute;pmid:25502508;class:cir|Gastric Neoplasms;pmid:25861021;class:oth|Lymphoma;pmid:26705180;class:tar|Diabetic Nephropathy;pmid:26930277;class:tar	4	135.135	0.066127
hsa-mir-4742	MI0017380	Stroke, Ischemic;pmid:30316639;class:cir	1	58.8235	0.143223
hsa-mir-3591	MI0017383	Lung Neoplasms;pmid:30308513;class:tar|Behcet Disease;pmid:28482290;class:tis	2	54.7945	0.962316
hsa-mir-4746	MI0017385	Neoplasms [unspecific];pmid:30384176;class:tis	1	140.845	0.10538
hsa-mir-4753	MI0017392	Acute Brucellosis;pmid:27824867;class:oth	1	84.3373	0.0367488
hsa-mir-371b	MI0017393	Systemic Lupus Erythematosus;pmid:30304699;class:cir|Diabetic Nephropathy;pmid:26930277;class:tar|Pulmonary Hypertension;pmid:30387816;class:tar|Chondrosarcoma;pmid:26214773;class:tar	4	121.212	0.514757
hsa-mir-499b	MI0017396	Squamous Cell Carcinoma, Oral;pmid:22761899;class:gen|Lung Neoplasms;pmid:25077922;class:gen|Carcinoma, Hepatocellular;pmid:22641068;class:oth|Carcinoma, Hepatocellular;pmid:22664953;class:tar	4	95.8904	0.940164
hsa-mir-4756	MI0017397	Stroke, Ischemic;pmid:30316639;class:cir	1	76.9231	0.0349706
hsa-mir-4758	MI0017399	Gastric Neoplasms;pmid:24317477;class:oth|Ganglioglioma;pmid:29963264;class:tis	2	84.507	0.0806187
hsa-mir-4764	MI0017405	Rheumatoid Arthritis;pmid:26637811;class:cir	1	56.8182	0.0376386
hsa-mir-4765	MI0017406	Stroke, Ischemic;pmid:30316639;class:cir	1	64.9351	0.0322544
hsa-mir-4772	MI0017414	Sepsis;pmid:27434572;class:cir	1	25.641	0.0358039
hsa-mir-4775	MI0017418	Colorectal Carcinoma;pmid:28095858;class:oth	1	120	0.224216
hsa-mir-4778	MI0017422	Diabetic Nephropathy;pmid:26930277;class:tar	1	62.5	0.0385881
hsa-mir-4782	MI0017427	Carcinoma, Lung, Non-Small-Cell;pmid:24556800;class:tar	1	75.9494	0.0310431
hsa-mir-4784	MI0017429	Carcinoma, Urothelial, Upper Tract;pmid:26397152;class:tis	1	77.9221	0.0567734
hsa-mir-1245b	MI0017431	Breast Neoplasms;pmid:22158906;class:tar	1	86.9565	0.0244258
hsa-mir-4787	MI0017434	Carcinoma, Pancreatic;pmid:27624777;class:oth	1	71.4286	0.187801
hsa-mir-4792	MI0017439	Carcinoma, Nasopharyngeal;pmid:26585487;class:tar|Leiomyoma;pmid:22446413;class:tis	2	148.649	0.0269172
hsa-mir-4793	MI0017440	Necrotizing Enterocolitis;pmid:26274503;class:tis	1	34.4828	0.558492
hsa-mir-4795	MI0017442	Carcinoma, Urothelial, Upper Tract;pmid:26397152;class:tis	1	101.124	0.0464513
hsa-mir-5000	MI0017866	Carcinoma, Colon;pmid:24898979;class:tis	1	67.9612	0.0266584
hsa-mir-5003	MI0017869	Gastric Neoplasms;pmid:29991048;class:tar	1	70.7071	0.0385989
hsa-mir-5004	MI0017870	Prostate Neoplasms;pmid:27278879;class:oth	1	56.0748	0.210015
hsa-mir-5009	MI0017877	Carcinoma, Colon;pmid:24898979;class:tis	1	60	0.0995385
hsa-mir-5010	MI0017878	Alzheimer Disease;pmid:23895045;class:cir	1	33.3333	0.188025
hsa-mir-5091	MI0017980	Adenocarcinoma, Pancreatic Ductal;pmid:30127641;class:tis	1	118.28	0.130858
hsa-mir-5095	MI0018001	Cholangiocarcinoma;pmid:29620172;class:tar	1	90.9091	0.0309577
hsa-mir-1273g	MI0018003	Ovarian Neoplasms;pmid:30264202;class:cir|Diabetic Retinopathy;pmid:29197896;class:oth|Hepatitis C Virus Infection;pmid:27423040;class:tar|Liver Cirrhosis;pmid:27423040;class:tar|Colorectal Carcinoma;pmid:30056111;class:tar	5	30	0.0282567
hsa-mir-5096	MI0018004	Glioma;pmid:25978028;class:tar|Habitual Abortion;pmid:26722471;class:tar	2	57.1429	0.0375264
hsa-mir-5187	MI0018166	Stroke, Ischemic;pmid:30316639;class:cir	1	39.4737	0.168576
hsa-mir-5189	MI0018168	Carcinoma, Prostate;pmid:27903835;class:tis	1	87.7193	0.0557405
hsa-mir-5193	MI0018172	Hepatitis B Virus Infection;pmid:26456535;class:oth	1	64.2202	0.223478
hsa-mir-5100	MI0019116	Leukemia, Lymphoblastic, Acute, Childhood;pmid:28910942;class:cir|Systemic Lupus Erythematosus;pmid:30304699;class:cir|Lung Neoplasms;pmid:25754817;class:tar	3	117.647	0.0342178
hsa-mir-664b	MI0019134	Lymphoma;pmid:26705180;class:tar	1	16.3934	0.573468
hsa-mir-5582	MI0019138	Colorectal Carcinoma;pmid:26147304;class:gen|Neoplasms [unspecific];pmid:30129155;class:tar	2	58.8235	0.0349029
hsa-mir-5584	MI0019141	Stroke, Ischemic;pmid:30316639;class:cir	1	66.6667	0.0350991
hsa-mir-5586	MI0019143	Lymphoma, Large B-Cell, Diffuse;pmid:25723320;class:cir	1	67.7966	0.0371542
hsa-mir-1295b	MI0019146	Colorectal Carcinoma;pmid:25519020;class:tis	1	83.3333	0.0350807
hsa-mir-5590	MI0019150	Gastric Neoplasms;pmid:30029874;class:tar	1	55.5556	0.0366311
hsa-mir-5699	MI0019306	Diabetes Mellitus, Gestational;pmid:30335885;class:oth	1	44.4444	0.0361947
hsa-mir-5692b	MI0019311	Squamous Cell Carcinoma, Esophageal;pmid:26888510;class:tis	1	126.437	0.0348627
hsa-mir-6068	MI0020345	Diabetic Nephropathy;pmid:26930277;class:tar	1	83.3333	0.526265
hsa-mir-6069	MI0020346	Chronic Brucellosis;pmid:27722176;class:tis	1	37.9747	0.0300353
hsa-mir-6075	MI0020352	Carcinoma, Biliary Tract;pmid:25706130;class:cir	1	73.6842	0.0385146
hsa-mir-6086	MI0020363	Cardiovascular Diseases [unspecific];pmid:29605606;class:tar	1	18.1818	0.704177
hsa-mir-6087	MI0020364	Carcinoma, Bladder;pmid:30382619;class:cir	1	163.265	0.598607
hsa-mir-6088	MI0020365	Systemic Lupus Erythematosus;pmid:29873187;class:cir	1	117.647	0.0238967
hsa-mir-6124	MI0021258	Carcinoma, Bladder;pmid:30183088;class:tis	1	47.0588	0.0312402
hsa-mir-6126	MI0021260	Plasmodium Falciparum Malaria;pmid:30352683;class:cir|Carcinoma, Ovarian;pmid:27742688;class:oth|Diabetic Nephropathy;pmid:26930277;class:tar|Hepatitis B Virus Infection;pmid:30004437;class:tar	4	134.831	0.0933794
hsa-mir-6133	MI0021278	Diabetic Nephropathy;pmid:26930277;class:tar	1	46.2963	0.0302624
hsa-mir-6508	MI0022220	Carcinoma, Head And Neck;pmid:30171046;class:tis	1	116.667	0.0389989
hsa-mir-6720	MI0022555	Lymphedema;pmid:29511529;class:gen	1	51.0204	0.74438
hsa-mir-6721	MI0022556	Infection [unspecific];pmid:29425228;class:tis	1	22.9885	0.141751
hsa-mir-6729	MI0022574	Neoplasms [unspecific];pmid:29435930;class:tar	1	153.846	0.0601443
hsa-mir-6734	MI0022579	Carcinoma, Colon;pmid:27509128;class:tar	1	73.5294	0.090189
hsa-mir-6775	MI0022620	Squamous Cell Carcinoma, Esophageal;pmid:30333480;class:tar	1	72.4638	0.0805607
hsa-mir-6782	MI0022627	Prader-Willi Syndrome;pmid:30352401;class:tis	1	72.4638	0.11946
hsa-mir-6798	MI0022643	Glioblastoma;pmid:30349053;class:oth	1	194.03	0.0776352
hsa-mir-6799	MI0022644	Carcinoma, Biliary Tract;pmid:25706130;class:cir	1	57.971	0.0980114
hsa-mir-6826	MI0022671	Carcinoma, Colon;pmid:27878288;class:cir|Breast Neoplasms;pmid:27380242;class:gen	2	132.653	0.07493
hsa-mir-6831	MI0022676	Carcinoma, Bladder;pmid:30382619;class:cir	1	74.0741	0.153978
hsa-mir-6780b	MI0022681	Plasmodium Falciparum Malaria;pmid:30352683;class:cir|Carcinoma, Breast;pmid:27746365;class:tis	2	50.6329	0.0998153
hsa-mir-6836	MI0022682	Carcinoma, Biliary Tract;pmid:25706130;class:cir|Squamous Cell Carcinoma, Head and Neck;pmid:26323893;class:tar	2	142.857	0.0903272
hsa-mir-6838	MI0022684	Spinal Cord Injuries;pmid:29547407;class:cir	1	35.7143	0.0993895
hsa-mir-6852	MI0022698	Colorectal Carcinoma;pmid:30116340;class:tar|Gastric Neoplasms;pmid:30214548;class:tar	2	60.6061	0.181665
hsa-mir-6853	MI0022699	Diabetes Mellitus, Type 2;pmid:29916530;class:oth	1	94.5946	0.150458
hsa-mir-6861	MI0022708	Breast Neoplasms;pmid:26749252;class:cir	1	31.25	0.207216
hsa-mir-6867	MI0022714	Endometriosis;pmid:30359864;class:tis	1	44.7761	0.0969081
hsa-mir-6869	MI0022716	Colorectal Carcinoma;pmid:29206292;class:tar	1	80.6452	0.219633
hsa-mir-6873	MI0022720	Chronic Hepatitis B;pmid:29888838;class:tar|Squamous Cell Carcinoma, Head and Neck;pmid:26323893;class:tar	2	47.619	0.133946
hsa-mir-6875	MI0022722	Breast Neoplasms;pmid:26749252;class:cir|Carcinoma, Colon;pmid:27878288;class:cir	2	41.6667	0.136301
hsa-mir-6880	MI0022727	Carcinoma, Biliary Tract;pmid:25706130;class:cir	1	48.3871	0.0891028
hsa-mir-6886	MI0022733	Lymphedema;pmid:29511529;class:gen	1	98.3607	0.0849409
hsa-mir-7107	MI0022958	Carcinoma, Breast;pmid:27746365;class:tis	1	75	0.490246
hsa-mir-7109	MI0022960	Inherited Hemoglobin Disease;pmid:26837891;class:cir	1	46.1538	0.214417
hsa-mir-7152	MI0023612	Squamous Cell Carcinoma, Head and Neck;pmid:26323893;class:tar	1	37.037	0.0337403
hsa-mir-7161	MI0023619	Carcinoma, Head And Neck;pmid:30171046;class:tis	1	47.619	0.167045
hsa-mir-7515	MI0024354	Carcinoma, Ovarian;pmid:25964536;class:tis	1	164.179	0.0346931
hsa-mir-7702	MI0025238	Colorectal Carcinoma;pmid:30210694;class:tar	1	33.8983	0.133594
hsa-mir-7705	MI0025241	Carcinoma, Urothelial;pmid:28928837;class:cir	1	87.7193	0.827358
hsa-mir-7706	MI0025242	Carcinoma, Hepatocellular;pmid:29963149;class:tis	1	328.358	0.108375
hsa-mir-7847	MI0025517	Carcinoma, Breast;pmid:27746365;class:tis|Prader-Willi Syndrome;pmid:30352401;class:tis	2	174.757	0.178
hsa-mir-8084	MI0025920	Pulmonary Hypertension;pmid:30013141;class:cir|Carcinoma, Ovarian;pmid:25964536;class:tis	2	56.1798	0.0388068
