# Supplementary material for: MiRLog and dbmiR: Prioritization and functional annotation tools to study human microRNA sequence variants
Source: Hum Mutat. 2022 May 29;43(9):1201–15. doi: 10.1002/humu.24399 (PMC9546175; doi:10.1002/humu.24399)
Supplement: Supplementary file 4 — Supporting information. [file HUMU-43-1201-s001.xlsx]

## Sheet: Sheet1
Supp. Table S8. MiRNA SNVs highly deleterious. We collected the 4,590 miRNA SNVs contained in dbmiR and predicted to have a high deleterious effect according to MiRLog (>0.98). 4,579 of the SNVs here reported were rare (AF < 0.01%) or not reported in gnomAD genomes. Among these SNVs, 1,110 localized in 22 miRNAs for which at least one abnormal phenotype has already been observed in model organism…
#CHROM	POS_hg19	CHROM_hg38	POS_hg38	REF	ALT	miRNA_primary_transcript_ID	miRNA_primary_transcript_Name	miRNA_subregion_Name	variant_subregion_localization	variant_position_on_ miRNA	mirna_localization	dbSNP152	gnomAD_2.1_exomes	gnomAD_2.1_exomes_other_alt	gnomAD_2.1_genomes	gnomAD_2.1_genomes_other_alt	Known Mendelian disease-causing variant	HGMD_2017.4	ClinVar_2019	CADD_v1.4	DANN	ReMM_0.3.1	LINSIGHT	ncER	FATHMM_XF	Eigen_PC	Funseq2.1.6	phyloP	phastCons	COSMICv89	PolymiRTS_3.0	HGNC	Official gene symbol	Other_names	Predicted_miRNA_cluster	High_confidence_miRNA	Known Mendelian disease-causing miRNA	Orion_highly_intolerant_regions	CDTS_10bp_regions	CDTS_mean_score	HMDD_v3.2	PhenomiR_2.0	miRmine	TransmiR_2.0	DIANA-TarBase_v7.0	miRTarBase_7.0	TargetScan_v7.2	Warning_TargetScan	HPO
1	41222958	1	40757286	C	G	mirna_primary_transcript_ID=MI0000736	mirna_primary_transcript_Name=hsa-mir-30c-1	mirna_primary_transcript_Name=hsa-mir-30c-1	out_of_loop-5p	NR_029833:n.3C>G	intronic	.	.	.	.	.	.	.	.	21.9	0.873719	0.989	0.97535	97.7167	0.981088	0.325804	1.423	6.45552	1	.	.	31626	MIR30C1	.	.	hsa-mir-30c-1	.	.	-3.03958[26]	-1.63321	Carcinoma, Renal Cell;pmid:21229250;class:cir|Ovarian Neoplasms;pmid:18823650;class:cir|Parkinson Disease;pmid:22003392;class:cir|Breast Neoplasms;pmid:19048628;class:gen|Gastric Neoplasms;pmid:22108846;class:gen|Lung Neoplasms;pmid:23159078;class:gen|Mesothelioma;pmid:19502386;class:oth|Leukemia, Myeloid, Acute;pmid:21880628;class:oth|Glioblastoma;pmid:21961478;class:oth|Endometrial Neoplasms;pm…	Pancreatic cancer;id:25;evid:miRNA overexpression;fc:3.88;met:miRNA microarray;pmid:16966691|Colorectal cancer;id:45;evid:miRNA downregulation;fc:6.2;met:quantitative PCR;pmid:16505370|Prostate cancer;id:84;evid:miRNA downregulation;fc:.;met:miRNA microarray;pmid:17616669|Breast cancer;id:95;evid:miRNA downregulation;fc:.;met:miRNA microarray;pmid:16461460|Prostate cancer;id:96;evid:miRNA overexp…	mature_mirna:hsa-miR-30c-1-3p{tissue:Bladder;min:1.201634;median:1.5360529;max:2.827819;pmid:24520312|tissue:Blood;min:1.536053;median:4.3713063;max:6.366322;pmid:24670764,24084574,25074712,23592263|tissue:Brain;min:4.300124;median:4.8906798;max:5.974988;pmid:24316981|tissue:Breast;min:8.378078;median:8.5743225;max:9.229300;pmid:24904649|tissue:Hair follicle;min:0;median:0;max:0;pmid:24582062|tis…	tf:CEBPA;regulation:Activation;sraid/pmid:23974200;evidence:literature;tissue:n/a|tf:EGR1;regulation:Regulation;sraid/pmid:20811575;evidence:literature;tissue:n/a|tf:STAT3;regulation:Activation;sraid/pmid:24341525;evidence:literature;tissue:n/a|tf:AR;regulation:Regulation;sraid/pmid:SRX2017936;evidence:level 2;tissue:Prostate|tf:ARNTL;regulation:Regulation;sraid/pmid:SRX666557;evidence:level 2;ti…	mature_mirna:hsa-miR-30c-5p{ACVR1;cell_line:Mesenchymal Stem Cells;tissue:Bone Marrow;cat:Stem/Progenitor;met:Luciferase Reporter Assay,qPCR;exp_cond:NA|CEBPE;cell_line:Mesenchymal Stem Cells;tissue:Bone Marrow;cat:Stem/Progenitor;met:qPCR;exp_cond:NA|FABP4;cell_line:Mesenchymal Stem Cells;tissue:Bone Marrow;cat:Stem/Progenitor;met:qPCR;exp_cond:NA|FASN;cell_line:Mesenchymal Stem Cells;tissue:Bon…	mature_mirna:hsa-miR-30c-1-3p{HMBOX1;id:MIRT006274;valid_met:Luciferase reporter assay//Western blot;pmid:22320217|NR1I2;id:MIRT731924;valid_met:Luciferase reporter assay;pmid:27085140}|mature_mirna:hsa-miR-30c-5p{BCL9;id:MIRT054616;valid_met:Immunofluorescence//Immunohistochemistry//In situ hybridization//Luciferase reporter assay//qRT-PCR//Western blot//LacZ reporter assay;pmid:24599134|BECN1;i…	mature_mirna:hsa-miR-30c-5p{SNX16;cs:1;ncs:2;cwcs++:-1.093|ANKRA2;cs:2;ncs:1;cwcs++:-1.031|MKRN3;cs:3;ncs:0;cwcs++:-0.958|LHX8;cs:2;ncs:0;cwcs++:-0.937|PDCD2L;cs:0;ncs:1;cwcs++:-0.907|MEIOB;cs:0;ncs:2;cwcs++:-0.856|KLHL20;cs:2;ncs:0;cwcs++:-0.837|EED;cs:2;ncs:0;cwcs++:-0.834|B3GNT5;cs:3;ncs:0;cwcs++:-0.816|DLGAP1;cs:2;ncs:0;cwcs++:-0.806|RP11-738G5.2;cs:0;ncs:1;cwcs++:-0.784|MTDH;cs:4;ncs:0;cwcs+…	target genes are more than 150. For other target genes, see TargetScan v7.2	.
1	41222974	1	40757302	T	G	mirna_primary_transcript_ID=MI0000736	mirna_primary_transcript_Name=hsa-mir-30c-1	mirna_mature_transcript_Name=hsa-miR-30c-5p	seed-5p	NR_029833:n.19T>G	intronic	.	.	.	.	.	.	.	.	21.9	0.875393	0.988	0.970834	97.7167	0.98206	0.325288	1.423	7.37659	1	.	.	31626	MIR30C1	.	.	hsa-mir-30c-1	.	.	-1.95859[36]	-1.63321	Carcinoma, Renal Cell;pmid:21229250;class:cir|Ovarian Neoplasms;pmid:18823650;class:cir|Parkinson Disease;pmid:22003392;class:cir|Breast Neoplasms;pmid:19048628;class:gen|Gastric Neoplasms;pmid:22108846;class:gen|Lung Neoplasms;pmid:23159078;class:gen|Mesothelioma;pmid:19502386;class:oth|Leukemia, Myeloid, Acute;pmid:21880628;class:oth|Glioblastoma;pmid:21961478;class:oth|Endometrial Neoplasms;pm…	Pancreatic cancer;id:25;evid:miRNA overexpression;fc:3.88;met:miRNA microarray;pmid:16966691|Colorectal cancer;id:45;evid:miRNA downregulation;fc:6.2;met:quantitative PCR;pmid:16505370|Prostate cancer;id:84;evid:miRNA downregulation;fc:.;met:miRNA microarray;pmid:17616669|Breast cancer;id:95;evid:miRNA downregulation;fc:.;met:miRNA microarray;pmid:16461460|Prostate cancer;id:96;evid:miRNA overexp…	mature_mirna:hsa-miR-30c-1-3p{tissue:Bladder;min:1.201634;median:1.5360529;max:2.827819;pmid:24520312|tissue:Blood;min:1.536053;median:4.3713063;max:6.366322;pmid:24670764,24084574,25074712,23592263|tissue:Brain;min:4.300124;median:4.8906798;max:5.974988;pmid:24316981|tissue:Breast;min:8.378078;median:8.5743225;max:9.229300;pmid:24904649|tissue:Hair follicle;min:0;median:0;max:0;pmid:24582062|tis…	tf:CEBPA;regulation:Activation;sraid/pmid:23974200;evidence:literature;tissue:n/a|tf:EGR1;regulation:Regulation;sraid/pmid:20811575;evidence:literature;tissue:n/a|tf:STAT3;regulation:Activation;sraid/pmid:24341525;evidence:literature;tissue:n/a|tf:AR;regulation:Regulation;sraid/pmid:SRX2017936;evidence:level 2;tissue:Prostate|tf:ARNTL;regulation:Regulation;sraid/pmid:SRX666557;evidence:level 2;ti…	mature_mirna:hsa-miR-30c-5p{ACVR1;cell_line:Mesenchymal Stem Cells;tissue:Bone Marrow;cat:Stem/Progenitor;met:Luciferase Reporter Assay,qPCR;exp_cond:NA|CEBPE;cell_line:Mesenchymal Stem Cells;tissue:Bone Marrow;cat:Stem/Progenitor;met:qPCR;exp_cond:NA|FABP4;cell_line:Mesenchymal Stem Cells;tissue:Bone Marrow;cat:Stem/Progenitor;met:qPCR;exp_cond:NA|FASN;cell_line:Mesenchymal Stem Cells;tissue:Bon…	mature_mirna:hsa-miR-30c-1-3p{HMBOX1;id:MIRT006274;valid_met:Luciferase reporter assay//Western blot;pmid:22320217|NR1I2;id:MIRT731924;valid_met:Luciferase reporter assay;pmid:27085140}|mature_mirna:hsa-miR-30c-5p{BCL9;id:MIRT054616;valid_met:Immunofluorescence//Immunohistochemistry//In situ hybridization//Luciferase reporter assay//qRT-PCR//Western blot//LacZ reporter assay;pmid:24599134|BECN1;i…	mature_mirna:hsa-miR-30c-5p{SNX16;cs:1;ncs:2;cwcs++:-1.093|ANKRA2;cs:2;ncs:1;cwcs++:-1.031|MKRN3;cs:3;ncs:0;cwcs++:-0.958|LHX8;cs:2;ncs:0;cwcs++:-0.937|PDCD2L;cs:0;ncs:1;cwcs++:-0.907|MEIOB;cs:0;ncs:2;cwcs++:-0.856|KLHL20;cs:2;ncs:0;cwcs++:-0.837|EED;cs:2;ncs:0;cwcs++:-0.834|B3GNT5;cs:3;ncs:0;cwcs++:-0.816|DLGAP1;cs:2;ncs:0;cwcs++:-0.806|RP11-738G5.2;cs:0;ncs:1;cwcs++:-0.784|MTDH;cs:4;ncs:0;cwcs+…	target genes are more than 150. For other target genes, see TargetScan v7.2	.
1	41222978	1	40757306	C	G	mirna_primary_transcript_ID=MI0000736	mirna_primary_transcript_Name=hsa-mir-30c-1	mirna_mature_transcript_Name=hsa-miR-30c-5p	seed-5p	NR_029833:n.23C>G	intronic	.	.	.	.	.	.	.	.	21.9	0.883366	0.991	0.982591	97.7167	0.976626	0.332861	1.423	7.26146	1	.	.	31626	MIR30C1	.	.	hsa-mir-30c-1	.	.	-1.95859[36]	-1.63321	Carcinoma, Renal Cell;pmid:21229250;class:cir|Ovarian Neoplasms;pmid:18823650;class:cir|Parkinson Disease;pmid:22003392;class:cir|Breast Neoplasms;pmid:19048628;class:gen|Gastric Neoplasms;pmid:22108846;class:gen|Lung Neoplasms;pmid:23159078;class:gen|Mesothelioma;pmid:19502386;class:oth|Leukemia, Myeloid, Acute;pmid:21880628;class:oth|Glioblastoma;pmid:21961478;class:oth|Endometrial Neoplasms;pm…	Pancreatic cancer;id:25;evid:miRNA overexpression;fc:3.88;met:miRNA microarray;pmid:16966691|Colorectal cancer;id:45;evid:miRNA downregulation;fc:6.2;met:quantitative PCR;pmid:16505370|Prostate cancer;id:84;evid:miRNA downregulation;fc:.;met:miRNA microarray;pmid:17616669|Breast cancer;id:95;evid:miRNA downregulation;fc:.;met:miRNA microarray;pmid:16461460|Prostate cancer;id:96;evid:miRNA overexp…	mature_mirna:hsa-miR-30c-1-3p{tissue:Bladder;min:1.201634;median:1.5360529;max:2.827819;pmid:24520312|tissue:Blood;min:1.536053;median:4.3713063;max:6.366322;pmid:24670764,24084574,25074712,23592263|tissue:Brain;min:4.300124;median:4.8906798;max:5.974988;pmid:24316981|tissue:Breast;min:8.378078;median:8.5743225;max:9.229300;pmid:24904649|tissue:Hair follicle;min:0;median:0;max:0;pmid:24582062|tis…	tf:CEBPA;regulation:Activation;sraid/pmid:23974200;evidence:literature;tissue:n/a|tf:EGR1;regulation:Regulation;sraid/pmid:20811575;evidence:literature;tissue:n/a|tf:STAT3;regulation:Activation;sraid/pmid:24341525;evidence:literature;tissue:n/a|tf:AR;regulation:Regulation;sraid/pmid:SRX2017936;evidence:level 2;tissue:Prostate|tf:ARNTL;regulation:Regulation;sraid/pmid:SRX666557;evidence:level 2;ti…	mature_mirna:hsa-miR-30c-5p{ACVR1;cell_line:Mesenchymal Stem Cells;tissue:Bone Marrow;cat:Stem/Progenitor;met:Luciferase Reporter Assay,qPCR;exp_cond:NA|CEBPE;cell_line:Mesenchymal Stem Cells;tissue:Bone Marrow;cat:Stem/Progenitor;met:qPCR;exp_cond:NA|FABP4;cell_line:Mesenchymal Stem Cells;tissue:Bone Marrow;cat:Stem/Progenitor;met:qPCR;exp_cond:NA|FASN;cell_line:Mesenchymal Stem Cells;tissue:Bon…	mature_mirna:hsa-miR-30c-1-3p{HMBOX1;id:MIRT006274;valid_met:Luciferase reporter assay//Western blot;pmid:22320217|NR1I2;id:MIRT731924;valid_met:Luciferase reporter assay;pmid:27085140}|mature_mirna:hsa-miR-30c-5p{BCL9;id:MIRT054616;valid_met:Immunofluorescence//Immunohistochemistry//In situ hybridization//Luciferase reporter assay//qRT-PCR//Western blot//LacZ reporter assay;pmid:24599134|BECN1;i…	mature_mirna:hsa-miR-30c-5p{SNX16;cs:1;ncs:2;cwcs++:-1.093|ANKRA2;cs:2;ncs:1;cwcs++:-1.031|MKRN3;cs:3;ncs:0;cwcs++:-0.958|LHX8;cs:2;ncs:0;cwcs++:-0.937|PDCD2L;cs:0;ncs:1;cwcs++:-0.907|MEIOB;cs:0;ncs:2;cwcs++:-0.856|KLHL20;cs:2;ncs:0;cwcs++:-0.837|EED;cs:2;ncs:0;cwcs++:-0.834|B3GNT5;cs:3;ncs:0;cwcs++:-0.816|DLGAP1;cs:2;ncs:0;cwcs++:-0.806|RP11-738G5.2;cs:0;ncs:1;cwcs++:-0.784|MTDH;cs:4;ncs:0;cwcs+…	target genes are more than 150. For other target genes, see TargetScan v7.2	.
1	41222981	1	40757309	C	G	mirna_primary_transcript_ID=MI0000736	mirna_primary_transcript_Name=hsa-mir-30c-1	mirna_mature_transcript_Name=hsa-miR-30c-5p	rest_of_mature-5p	NR_029833:n.26C>G	intronic	.	.	.	.	.	.	.	.	21.9	0.891266	0.991	0.982591	97.7167	0.976626	0.332861	1.423	7.26146	1	.	.	31626	MIR30C1	.	.	hsa-mir-30c-1	.	.	-1.95859[36]	-1.63321	Carcinoma, Renal Cell;pmid:21229250;class:cir|Ovarian Neoplasms;pmid:18823650;class:cir|Parkinson Disease;pmid:22003392;class:cir|Breast Neoplasms;pmid:19048628;class:gen|Gastric Neoplasms;pmid:22108846;class:gen|Lung Neoplasms;pmid:23159078;class:gen|Mesothelioma;pmid:19502386;class:oth|Leukemia, Myeloid, Acute;pmid:21880628;class:oth|Glioblastoma;pmid:21961478;class:oth|Endometrial Neoplasms;pm…	Pancreatic cancer;id:25;evid:miRNA overexpression;fc:3.88;met:miRNA microarray;pmid:16966691|Colorectal cancer;id:45;evid:miRNA downregulation;fc:6.2;met:quantitative PCR;pmid:16505370|Prostate cancer;id:84;evid:miRNA downregulation;fc:.;met:miRNA microarray;pmid:17616669|Breast cancer;id:95;evid:miRNA downregulation;fc:.;met:miRNA microarray;pmid:16461460|Prostate cancer;id:96;evid:miRNA overexp…	mature_mirna:hsa-miR-30c-1-3p{tissue:Bladder;min:1.201634;median:1.5360529;max:2.827819;pmid:24520312|tissue:Blood;min:1.536053;median:4.3713063;max:6.366322;pmid:24670764,24084574,25074712,23592263|tissue:Brain;min:4.300124;median:4.8906798;max:5.974988;pmid:24316981|tissue:Breast;min:8.378078;median:8.5743225;max:9.229300;pmid:24904649|tissue:Hair follicle;min:0;median:0;max:0;pmid:24582062|tis…	tf:CEBPA;regulation:Activation;sraid/pmid:23974200;evidence:literature;tissue:n/a|tf:EGR1;regulation:Regulation;sraid/pmid:20811575;evidence:literature;tissue:n/a|tf:STAT3;regulation:Activation;sraid/pmid:24341525;evidence:literature;tissue:n/a|tf:AR;regulation:Regulation;sraid/pmid:SRX2017936;evidence:level 2;tissue:Prostate|tf:ARNTL;regulation:Regulation;sraid/pmid:SRX666557;evidence:level 2;ti…	mature_mirna:hsa-miR-30c-5p{ACVR1;cell_line:Mesenchymal Stem Cells;tissue:Bone Marrow;cat:Stem/Progenitor;met:Luciferase Reporter Assay,qPCR;exp_cond:NA|CEBPE;cell_line:Mesenchymal Stem Cells;tissue:Bone Marrow;cat:Stem/Progenitor;met:qPCR;exp_cond:NA|FABP4;cell_line:Mesenchymal Stem Cells;tissue:Bone Marrow;cat:Stem/Progenitor;met:qPCR;exp_cond:NA|FASN;cell_line:Mesenchymal Stem Cells;tissue:Bon…	mature_mirna:hsa-miR-30c-1-3p{HMBOX1;id:MIRT006274;valid_met:Luciferase reporter assay//Western blot;pmid:22320217|NR1I2;id:MIRT731924;valid_met:Luciferase reporter assay;pmid:27085140}|mature_mirna:hsa-miR-30c-5p{BCL9;id:MIRT054616;valid_met:Immunofluorescence//Immunohistochemistry//In situ hybridization//Luciferase reporter assay//qRT-PCR//Western blot//LacZ reporter assay;pmid:24599134|BECN1;i…	mature_mirna:hsa-miR-30c-5p{SNX16;cs:1;ncs:2;cwcs++:-1.093|ANKRA2;cs:2;ncs:1;cwcs++:-1.031|MKRN3;cs:3;ncs:0;cwcs++:-0.958|LHX8;cs:2;ncs:0;cwcs++:-0.937|PDCD2L;cs:0;ncs:1;cwcs++:-0.907|MEIOB;cs:0;ncs:2;cwcs++:-0.856|KLHL20;cs:2;ncs:0;cwcs++:-0.837|EED;cs:2;ncs:0;cwcs++:-0.834|B3GNT5;cs:3;ncs:0;cwcs++:-0.816|DLGAP1;cs:2;ncs:0;cwcs++:-0.806|RP11-738G5.2;cs:0;ncs:1;cwcs++:-0.784|MTDH;cs:4;ncs:0;cwcs+…	target genes are more than 150. For other target genes, see TargetScan v7.2	.
1	41222982	1	40757310	C	G	mirna_primary_transcript_ID=MI0000736	mirna_primary_transcript_Name=hsa-mir-30c-1	mirna_mature_transcript_Name=hsa-miR-30c-5p	rest_of_mature-5p	NR_029833:n.27C>G	intronic	rs1273660120	.	.	.	.	.	.	.	21.9	0.890554	0.991	0.982591	97.7167	0.976626	0.332861	1.423	7.26146	1	.	.	31626	MIR30C1	.	.	hsa-mir-30c-1	.	.	-1.95859[36]	-1.63321	Carcinoma, Renal Cell;pmid:21229250;class:cir|Ovarian Neoplasms;pmid:18823650;class:cir|Parkinson Disease;pmid:22003392;class:cir|Breast Neoplasms;pmid:19048628;class:gen|Gastric Neoplasms;pmid:22108846;class:gen|Lung Neoplasms;pmid:23159078;class:gen|Mesothelioma;pmid:19502386;class:oth|Leukemia, Myeloid, Acute;pmid:21880628;class:oth|Glioblastoma;pmid:21961478;class:oth|Endometrial Neoplasms;pm…	Pancreatic cancer;id:25;evid:miRNA overexpression;fc:3.88;met:miRNA microarray;pmid:16966691|Colorectal cancer;id:45;evid:miRNA downregulation;fc:6.2;met:quantitative PCR;pmid:16505370|Prostate cancer;id:84;evid:miRNA downregulation;fc:.;met:miRNA microarray;pmid:17616669|Breast cancer;id:95;evid:miRNA downregulation;fc:.;met:miRNA microarray;pmid:16461460|Prostate cancer;id:96;evid:miRNA overexp…	mature_mirna:hsa-miR-30c-1-3p{tissue:Bladder;min:1.201634;median:1.5360529;max:2.827819;pmid:24520312|tissue:Blood;min:1.536053;median:4.3713063;max:6.366322;pmid:24670764,24084574,25074712,23592263|tissue:Brain;min:4.300124;median:4.8906798;max:5.974988;pmid:24316981|tissue:Breast;min:8.378078;median:8.5743225;max:9.229300;pmid:24904649|tissue:Hair follicle;min:0;median:0;max:0;pmid:24582062|tis…	tf:CEBPA;regulation:Activation;sraid/pmid:23974200;evidence:literature;tissue:n/a|tf:EGR1;regulation:Regulation;sraid/pmid:20811575;evidence:literature;tissue:n/a|tf:STAT3;regulation:Activation;sraid/pmid:24341525;evidence:literature;tissue:n/a|tf:AR;regulation:Regulation;sraid/pmid:SRX2017936;evidence:level 2;tissue:Prostate|tf:ARNTL;regulation:Regulation;sraid/pmid:SRX666557;evidence:level 2;ti…	mature_mirna:hsa-miR-30c-5p{ACVR1;cell_line:Mesenchymal Stem Cells;tissue:Bone Marrow;cat:Stem/Progenitor;met:Luciferase Reporter Assay,qPCR;exp_cond:NA|CEBPE;cell_line:Mesenchymal Stem Cells;tissue:Bone Marrow;cat:Stem/Progenitor;met:qPCR;exp_cond:NA|FABP4;cell_line:Mesenchymal Stem Cells;tissue:Bone Marrow;cat:Stem/Progenitor;met:qPCR;exp_cond:NA|FASN;cell_line:Mesenchymal Stem Cells;tissue:Bon…	mature_mirna:hsa-miR-30c-1-3p{HMBOX1;id:MIRT006274;valid_met:Luciferase reporter assay//Western blot;pmid:22320217|NR1I2;id:MIRT731924;valid_met:Luciferase reporter assay;pmid:27085140}|mature_mirna:hsa-miR-30c-5p{BCL9;id:MIRT054616;valid_met:Immunofluorescence//Immunohistochemistry//In situ hybridization//Luciferase reporter assay//qRT-PCR//Western blot//LacZ reporter assay;pmid:24599134|BECN1;i…	mature_mirna:hsa-miR-30c-5p{SNX16;cs:1;ncs:2;cwcs++:-1.093|ANKRA2;cs:2;ncs:1;cwcs++:-1.031|MKRN3;cs:3;ncs:0;cwcs++:-0.958|LHX8;cs:2;ncs:0;cwcs++:-0.937|PDCD2L;cs:0;ncs:1;cwcs++:-0.907|MEIOB;cs:0;ncs:2;cwcs++:-0.856|KLHL20;cs:2;ncs:0;cwcs++:-0.837|EED;cs:2;ncs:0;cwcs++:-0.834|B3GNT5;cs:3;ncs:0;cwcs++:-0.816|DLGAP1;cs:2;ncs:0;cwcs++:-0.806|RP11-738G5.2;cs:0;ncs:1;cwcs++:-0.784|MTDH;cs:4;ncs:0;cwcs+…	target genes are more than 150. For other target genes, see TargetScan v7.2	.
1	41223021	1	40757349	G	C	mirna_primary_transcript_ID=MI0000736	mirna_primary_transcript_Name=hsa-mir-30c-1	mirna_mature_transcript_Name=hsa-miR-30c-1-3p	rest_of_mature-3p	NR_029833:n.66G>C	intronic	.	.	.	.	.	.	.	.	21.9	0.877581	0.991	0.982663	97.7167	0.976626	0.26577	1.423	7.26146	1	.	.	31626	MIR30C1	.	.	hsa-mir-30c-1	.	.	-1.24316[42]	-1.63321	Carcinoma, Renal Cell;pmid:21229250;class:cir|Ovarian Neoplasms;pmid:18823650;class:cir|Parkinson Disease;pmid:22003392;class:cir|Breast Neoplasms;pmid:19048628;class:gen|Gastric Neoplasms;pmid:22108846;class:gen|Lung Neoplasms;pmid:23159078;class:gen|Mesothelioma;pmid:19502386;class:oth|Leukemia, Myeloid, Acute;pmid:21880628;class:oth|Glioblastoma;pmid:21961478;class:oth|Endometrial Neoplasms;pm…	Pancreatic cancer;id:25;evid:miRNA overexpression;fc:3.88;met:miRNA microarray;pmid:16966691|Colorectal cancer;id:45;evid:miRNA downregulation;fc:6.2;met:quantitative PCR;pmid:16505370|Prostate cancer;id:84;evid:miRNA downregulation;fc:.;met:miRNA microarray;pmid:17616669|Breast cancer;id:95;evid:miRNA downregulation;fc:.;met:miRNA microarray;pmid:16461460|Prostate cancer;id:96;evid:miRNA overexp…	mature_mirna:hsa-miR-30c-1-3p{tissue:Bladder;min:1.201634;median:1.5360529;max:2.827819;pmid:24520312|tissue:Blood;min:1.536053;median:4.3713063;max:6.366322;pmid:24670764,24084574,25074712,23592263|tissue:Brain;min:4.300124;median:4.8906798;max:5.974988;pmid:24316981|tissue:Breast;min:8.378078;median:8.5743225;max:9.229300;pmid:24904649|tissue:Hair follicle;min:0;median:0;max:0;pmid:24582062|tis…	tf:CEBPA;regulation:Activation;sraid/pmid:23974200;evidence:literature;tissue:n/a|tf:EGR1;regulation:Regulation;sraid/pmid:20811575;evidence:literature;tissue:n/a|tf:STAT3;regulation:Activation;sraid/pmid:24341525;evidence:literature;tissue:n/a|tf:AR;regulation:Regulation;sraid/pmid:SRX2017936;evidence:level 2;tissue:Prostate|tf:ARNTL;regulation:Regulation;sraid/pmid:SRX666557;evidence:level 2;ti…	mature_mirna:hsa-miR-30c-5p{ACVR1;cell_line:Mesenchymal Stem Cells;tissue:Bone Marrow;cat:Stem/Progenitor;met:Luciferase Reporter Assay,qPCR;exp_cond:NA|CEBPE;cell_line:Mesenchymal Stem Cells;tissue:Bone Marrow;cat:Stem/Progenitor;met:qPCR;exp_cond:NA|FABP4;cell_line:Mesenchymal Stem Cells;tissue:Bone Marrow;cat:Stem/Progenitor;met:qPCR;exp_cond:NA|FASN;cell_line:Mesenchymal Stem Cells;tissue:Bon…	mature_mirna:hsa-miR-30c-1-3p{HMBOX1;id:MIRT006274;valid_met:Luciferase reporter assay//Western blot;pmid:22320217|NR1I2;id:MIRT731924;valid_met:Luciferase reporter assay;pmid:27085140}|mature_mirna:hsa-miR-30c-5p{BCL9;id:MIRT054616;valid_met:Immunofluorescence//Immunohistochemistry//In situ hybridization//Luciferase reporter assay//qRT-PCR//Western blot//LacZ reporter assay;pmid:24599134|BECN1;i…	mature_mirna:hsa-miR-30c-5p{SNX16;cs:1;ncs:2;cwcs++:-1.093|ANKRA2;cs:2;ncs:1;cwcs++:-1.031|MKRN3;cs:3;ncs:0;cwcs++:-0.958|LHX8;cs:2;ncs:0;cwcs++:-0.937|PDCD2L;cs:0;ncs:1;cwcs++:-0.907|MEIOB;cs:0;ncs:2;cwcs++:-0.856|KLHL20;cs:2;ncs:0;cwcs++:-0.837|EED;cs:2;ncs:0;cwcs++:-0.834|B3GNT5;cs:3;ncs:0;cwcs++:-0.816|DLGAP1;cs:2;ncs:0;cwcs++:-0.806|RP11-738G5.2;cs:0;ncs:1;cwcs++:-0.784|MTDH;cs:4;ncs:0;cwcs+…	target genes are more than 150. For other target genes, see TargetScan v7.2	.
1	172107940	1	172138800	G	A	mirna_primary_transcript_ID=MI0000290	mirna_primary_transcript_Name=hsa-mir-214	mirna_primary_transcript_Name=hsa-mir-214	out_of_loop-3p	NR_029627:n.108C>T	intronic	.	.	.	.	.	.	.	.	22.3	0.891374	0.99	0.987595	98.6551	0.968301	0.319604	0.979261	4.93994	1	.	.	31591	MIR214	.	.	.	.	Orion highly intolerant region:1:172107759-172108087	-8.31618[3]	-6.81368	Melanoma;pmid:20529253;class:cir|Acute Myocardial Infarction;pmid:25931214;class:cir|Arthritis;pmid:30018954;class:cir|Muscle Atrophy;pmid:17942673;class:cir|Ovarian Neoplasms;pmid:18589210;class:cir|Angiosarcoma;pmid:26512652;class:cir|Carcinoma, Lung, Non-Small-Cell;pmid:26629532;class:cir|Diabetic Nephropathy;pmid:29902497;class:cir|Breast Neoplasms;pmid:22350790;class:cir|Rheumatoid Arthritis…	Pancreatic cancer;id:25;evid:miRNA overexpression;fc:2.58;met:miRNA microarray;pmid:16966691|Hepatocellular carcinoma;id:67;evid:miRNA downregulation;fc:2.43;met:miRNA microarray;pmid:18319255|Colorectal cancer;id:71;evid:miRNA downregulation;fc:1.1;met:quantitative PCR;pmid:18607389|Ovarian cancer;id:92;evid:miRNA downregulation;fc:4.7619;met:miRNA microarray;pmid:17875710|Prostate cancer;id:96;…	mature_mirna:hsa-miR-214-3p{tissue:Bladder;min:2.2927817;median:6.592977;max:7.544578;pmid:24520312|tissue:Blood;min:0;median:0;max:1.678072;pmid:24670764,24084574,25074712,23592263|tissue:Brain;min:0.4854268;median:4.743799;max:10.861397;pmid:24316981|tissue:Breast;min:6.1210150;median:10.039919;max:12.980104;pmid:24904649|tissue:Hair follicle;min:0;median:0;max:0;pmid:24582062|tissue:Liver;min:…	tf:CUX1;regulation:Activation;sraid/pmid:21654638;evidence:literature;tissue:n/a|tf:EGR1;regulation:Activation;sraid/pmid:21189327;evidence:literature;tissue:n/a|tf:FOXD3;regulation:Activation;sraid/pmid:27811858;evidence:literature;tissue:n/a|tf:HIF1A;regulation:Activation;sraid/pmid:24011070,25876995;evidence:literature;tissue:n/a|tf:MKL1;regulation:Activation;sraid/pmid:23764775;evidence:liter…	mature_mirna:hsa-miR-214-3p{AHSA1;cell_line:NA;tissue:NA;cat:NA;met:Other;exp_cond:NA|AP3B1;cell_line:NA;tissue:NA;cat:NA;met:Other;exp_cond:NA|ARL2;cell_line:NA;tissue:NA;cat:NA;met:Other;exp_cond:NA|CPNE7;cell_line:NA;tissue:NA;cat:NA;met:Other;exp_cond:NA|FLOT1;cell_line:NA;tissue:NA;cat:NA;met:Other;exp_cond:NA|GALNT7;cell_line:NA;tissue:NA;cat:NA;met:Other;exp_cond:NA|HSPD1;cell_line:NA;tiss…	mature_mirna:hsa-miR-214-3p{ALPK2;id:MIRT438676;valid_met:Immunohistochemistry//Immunoprecipitaion//Luciferase reporter assay//qRT-PCR//Western blot;pmid:23929716|ARL2;id:MIRT024965;valid_met:Luciferase reporter assay//qRT-PCR//Western blot;pmid:25621032|ASF1B;id:MIRT035546;valid_met:Luciferase reporter assay;pmid:23100276|ATF4;id:MIRT007201;valid_met:Luciferase reporter assay;pmid:23223004|BAX;i…	mature_mirna:hsa-miR-214-3p{TUBGCP6;cs:0;ncs:3;cwcs++:-1.147|RBM34;cs:0;ncs:2;cwcs++:-1.030|HMGN4;cs:0;ncs:2;cwcs++:-0.923|C1orf226;cs:0;ncs:5;cwcs++:-0.875|PTPN18;cs:0;ncs:4;cwcs++:-0.868|PNPLA7;cs:0;ncs:4;cwcs++:-0.839|CENPM;cs:0;ncs:3;cwcs++:-0.831|KSR1;cs:0;ncs:7;cwcs++:-0.816|XXbac-BPG32J3.20;cs:0;ncs:3;cwcs++:-0.815|PNPLA2;cs:0;ncs:1;cwcs++:-0.813|PGF;cs:0;ncs:3;cwcs++:-0.811|C17orf49;cs:0;…	target genes are more than 150. For other target genes, see TargetScan v7.2	.
1	172107940	1	172138800	G	C	mirna_primary_transcript_ID=MI0000290	mirna_primary_transcript_Name=hsa-mir-214	mirna_primary_transcript_Name=hsa-mir-214	out_of_loop-3p	NR_029627:n.108C>G	intronic	.	.	.	.	.	.	.	.	22.2	0.882455	0.99	0.987595	98.6551	0.969887	0.319604	0.979261	4.93994	1	.	.	31591	MIR214	.	.	.	.	Orion highly intolerant region:1:172107759-172108087	-8.31618[3]	-6.81368	Melanoma;pmid:20529253;class:cir|Acute Myocardial Infarction;pmid:25931214;class:cir|Arthritis;pmid:30018954;class:cir|Muscle Atrophy;pmid:17942673;class:cir|Ovarian Neoplasms;pmid:18589210;class:cir|Angiosarcoma;pmid:26512652;class:cir|Carcinoma, Lung, Non-Small-Cell;pmid:26629532;class:cir|Diabetic Nephropathy;pmid:29902497;class:cir|Breast Neoplasms;pmid:22350790;class:cir|Rheumatoid Arthritis…	Pancreatic cancer;id:25;evid:miRNA overexpression;fc:2.58;met:miRNA microarray;pmid:16966691|Hepatocellular carcinoma;id:67;evid:miRNA downregulation;fc:2.43;met:miRNA microarray;pmid:18319255|Colorectal cancer;id:71;evid:miRNA downregulation;fc:1.1;met:quantitative PCR;pmid:18607389|Ovarian cancer;id:92;evid:miRNA downregulation;fc:4.7619;met:miRNA microarray;pmid:17875710|Prostate cancer;id:96;…	mature_mirna:hsa-miR-214-3p{tissue:Bladder;min:2.2927817;median:6.592977;max:7.544578;pmid:24520312|tissue:Blood;min:0;median:0;max:1.678072;pmid:24670764,24084574,25074712,23592263|tissue:Brain;min:0.4854268;median:4.743799;max:10.861397;pmid:24316981|tissue:Breast;min:6.1210150;median:10.039919;max:12.980104;pmid:24904649|tissue:Hair follicle;min:0;median:0;max:0;pmid:24582062|tissue:Liver;min:…	tf:CUX1;regulation:Activation;sraid/pmid:21654638;evidence:literature;tissue:n/a|tf:EGR1;regulation:Activation;sraid/pmid:21189327;evidence:literature;tissue:n/a|tf:FOXD3;regulation:Activation;sraid/pmid:27811858;evidence:literature;tissue:n/a|tf:HIF1A;regulation:Activation;sraid/pmid:24011070,25876995;evidence:literature;tissue:n/a|tf:MKL1;regulation:Activation;sraid/pmid:23764775;evidence:liter…	mature_mirna:hsa-miR-214-3p{AHSA1;cell_line:NA;tissue:NA;cat:NA;met:Other;exp_cond:NA|AP3B1;cell_line:NA;tissue:NA;cat:NA;met:Other;exp_cond:NA|ARL2;cell_line:NA;tissue:NA;cat:NA;met:Other;exp_cond:NA|CPNE7;cell_line:NA;tissue:NA;cat:NA;met:Other;exp_cond:NA|FLOT1;cell_line:NA;tissue:NA;cat:NA;met:Other;exp_cond:NA|GALNT7;cell_line:NA;tissue:NA;cat:NA;met:Other;exp_cond:NA|HSPD1;cell_line:NA;tiss…	mature_mirna:hsa-miR-214-3p{ALPK2;id:MIRT438676;valid_met:Immunohistochemistry//Immunoprecipitaion//Luciferase reporter assay//qRT-PCR//Western blot;pmid:23929716|ARL2;id:MIRT024965;valid_met:Luciferase reporter assay//qRT-PCR//Western blot;pmid:25621032|ASF1B;id:MIRT035546;valid_met:Luciferase reporter assay;pmid:23100276|ATF4;id:MIRT007201;valid_met:Luciferase reporter assay;pmid:23223004|BAX;i…	mature_mirna:hsa-miR-214-3p{TUBGCP6;cs:0;ncs:3;cwcs++:-1.147|RBM34;cs:0;ncs:2;cwcs++:-1.030|HMGN4;cs:0;ncs:2;cwcs++:-0.923|C1orf226;cs:0;ncs:5;cwcs++:-0.875|PTPN18;cs:0;ncs:4;cwcs++:-0.868|PNPLA7;cs:0;ncs:4;cwcs++:-0.839|CENPM;cs:0;ncs:3;cwcs++:-0.831|KSR1;cs:0;ncs:7;cwcs++:-0.816|XXbac-BPG32J3.20;cs:0;ncs:3;cwcs++:-0.815|PNPLA2;cs:0;ncs:1;cwcs++:-0.813|PGF;cs:0;ncs:3;cwcs++:-0.811|C17orf49;cs:0;…	target genes are more than 150. For other target genes, see TargetScan v7.2	.
1	172107940	1	172138800	G	T	mirna_primary_transcript_ID=MI0000290	mirna_primary_transcript_Name=hsa-mir-214	mirna_primary_transcript_Name=hsa-mir-214	out_of_loop-3p	NR_029627:n.108C>A	intronic	.	.	.	.	.	.	.	.	22.2	0.897943	0.99	0.987595	98.6551	0.968301	0.319604	0.979261	4.93994	1	.	.	31591	MIR214	.	.	.	.	Orion highly intolerant region:1:172107759-172108087	-8.31618[3]	-6.81368	Melanoma;pmid:20529253;class:cir|Acute Myocardial Infarction;pmid:25931214;class:cir|Arthritis;pmid:30018954;class:cir|Muscle Atrophy;pmid:17942673;class:cir|Ovarian Neoplasms;pmid:18589210;class:cir|Angiosarcoma;pmid:26512652;class:cir|Carcinoma, Lung, Non-Small-Cell;pmid:26629532;class:cir|Diabetic Nephropathy;pmid:29902497;class:cir|Breast Neoplasms;pmid:22350790;class:cir|Rheumatoid Arthritis…	Pancreatic cancer;id:25;evid:miRNA overexpression;fc:2.58;met:miRNA microarray;pmid:16966691|Hepatocellular carcinoma;id:67;evid:miRNA downregulation;fc:2.43;met:miRNA microarray;pmid:18319255|Colorectal cancer;id:71;evid:miRNA downregulation;fc:1.1;met:quantitative PCR;pmid:18607389|Ovarian cancer;id:92;evid:miRNA downregulation;fc:4.7619;met:miRNA microarray;pmid:17875710|Prostate cancer;id:96;…	mature_mirna:hsa-miR-214-3p{tissue:Bladder;min:2.2927817;median:6.592977;max:7.544578;pmid:24520312|tissue:Blood;min:0;median:0;max:1.678072;pmid:24670764,24084574,25074712,23592263|tissue:Brain;min:0.4854268;median:4.743799;max:10.861397;pmid:24316981|tissue:Breast;min:6.1210150;median:10.039919;max:12.980104;pmid:24904649|tissue:Hair follicle;min:0;median:0;max:0;pmid:24582062|tissue:Liver;min:…	tf:CUX1;regulation:Activation;sraid/pmid:21654638;evidence:literature;tissue:n/a|tf:EGR1;regulation:Activation;sraid/pmid:21189327;evidence:literature;tissue:n/a|tf:FOXD3;regulation:Activation;sraid/pmid:27811858;evidence:literature;tissue:n/a|tf:HIF1A;regulation:Activation;sraid/pmid:24011070,25876995;evidence:literature;tissue:n/a|tf:MKL1;regulation:Activation;sraid/pmid:23764775;evidence:liter…	mature_mirna:hsa-miR-214-3p{AHSA1;cell_line:NA;tissue:NA;cat:NA;met:Other;exp_cond:NA|AP3B1;cell_line:NA;tissue:NA;cat:NA;met:Other;exp_cond:NA|ARL2;cell_line:NA;tissue:NA;cat:NA;met:Other;exp_cond:NA|CPNE7;cell_line:NA;tissue:NA;cat:NA;met:Other;exp_cond:NA|FLOT1;cell_line:NA;tissue:NA;cat:NA;met:Other;exp_cond:NA|GALNT7;cell_line:NA;tissue:NA;cat:NA;met:Other;exp_cond:NA|HSPD1;cell_line:NA;tiss…	mature_mirna:hsa-miR-214-3p{ALPK2;id:MIRT438676;valid_met:Immunohistochemistry//Immunoprecipitaion//Luciferase reporter assay//qRT-PCR//Western blot;pmid:23929716|ARL2;id:MIRT024965;valid_met:Luciferase reporter assay//qRT-PCR//Western blot;pmid:25621032|ASF1B;id:MIRT035546;valid_met:Luciferase reporter assay;pmid:23100276|ATF4;id:MIRT007201;valid_met:Luciferase reporter assay;pmid:23223004|BAX;i…	mature_mirna:hsa-miR-214-3p{TUBGCP6;cs:0;ncs:3;cwcs++:-1.147|RBM34;cs:0;ncs:2;cwcs++:-1.030|HMGN4;cs:0;ncs:2;cwcs++:-0.923|C1orf226;cs:0;ncs:5;cwcs++:-0.875|PTPN18;cs:0;ncs:4;cwcs++:-0.868|PNPLA7;cs:0;ncs:4;cwcs++:-0.839|CENPM;cs:0;ncs:3;cwcs++:-0.831|KSR1;cs:0;ncs:7;cwcs++:-0.816|XXbac-BPG32J3.20;cs:0;ncs:3;cwcs++:-0.815|PNPLA2;cs:0;ncs:1;cwcs++:-0.813|PGF;cs:0;ncs:3;cwcs++:-0.811|C17orf49;cs:0;…	target genes are more than 150. For other target genes, see TargetScan v7.2	.
1	172107941	1	172138801	C	A	mirna_primary_transcript_ID=MI0000290	mirna_primary_transcript_Name=hsa-mir-214	mirna_primary_transcript_Name=hsa-mir-214	out_of_loop-3p	NR_029627:n.107G>T	intronic	.	.	.	.	.	.	.	.	20.7	0.873098	0.99	0.980283	98.5372	0.974605	0.321617	0.979261	5.31453	1	.	.	31591	MIR214	.	.	.	.	Orion highly intolerant region:1:172107759-172108087	-8.26101[3]	-6.81368	Melanoma;pmid:20529253;class:cir|Acute Myocardial Infarction;pmid:25931214;class:cir|Arthritis;pmid:30018954;class:cir|Muscle Atrophy;pmid:17942673;class:cir|Ovarian Neoplasms;pmid:18589210;class:cir|Angiosarcoma;pmid:26512652;class:cir|Carcinoma, Lung, Non-Small-Cell;pmid:26629532;class:cir|Diabetic Nephropathy;pmid:29902497;class:cir|Breast Neoplasms;pmid:22350790;class:cir|Rheumatoid Arthritis…	Pancreatic cancer;id:25;evid:miRNA overexpression;fc:2.58;met:miRNA microarray;pmid:16966691|Hepatocellular carcinoma;id:67;evid:miRNA downregulation;fc:2.43;met:miRNA microarray;pmid:18319255|Colorectal cancer;id:71;evid:miRNA downregulation;fc:1.1;met:quantitative PCR;pmid:18607389|Ovarian cancer;id:92;evid:miRNA downregulation;fc:4.7619;met:miRNA microarray;pmid:17875710|Prostate cancer;id:96;…	mature_mirna:hsa-miR-214-3p{tissue:Bladder;min:2.2927817;median:6.592977;max:7.544578;pmid:24520312|tissue:Blood;min:0;median:0;max:1.678072;pmid:24670764,24084574,25074712,23592263|tissue:Brain;min:0.4854268;median:4.743799;max:10.861397;pmid:24316981|tissue:Breast;min:6.1210150;median:10.039919;max:12.980104;pmid:24904649|tissue:Hair follicle;min:0;median:0;max:0;pmid:24582062|tissue:Liver;min:…	tf:CUX1;regulation:Activation;sraid/pmid:21654638;evidence:literature;tissue:n/a|tf:EGR1;regulation:Activation;sraid/pmid:21189327;evidence:literature;tissue:n/a|tf:FOXD3;regulation:Activation;sraid/pmid:27811858;evidence:literature;tissue:n/a|tf:HIF1A;regulation:Activation;sraid/pmid:24011070,25876995;evidence:literature;tissue:n/a|tf:MKL1;regulation:Activation;sraid/pmid:23764775;evidence:liter…	mature_mirna:hsa-miR-214-3p{AHSA1;cell_line:NA;tissue:NA;cat:NA;met:Other;exp_cond:NA|AP3B1;cell_line:NA;tissue:NA;cat:NA;met:Other;exp_cond:NA|ARL2;cell_line:NA;tissue:NA;cat:NA;met:Other;exp_cond:NA|CPNE7;cell_line:NA;tissue:NA;cat:NA;met:Other;exp_cond:NA|FLOT1;cell_line:NA;tissue:NA;cat:NA;met:Other;exp_cond:NA|GALNT7;cell_line:NA;tissue:NA;cat:NA;met:Other;exp_cond:NA|HSPD1;cell_line:NA;tiss…	mature_mirna:hsa-miR-214-3p{ALPK2;id:MIRT438676;valid_met:Immunohistochemistry//Immunoprecipitaion//Luciferase reporter assay//qRT-PCR//Western blot;pmid:23929716|ARL2;id:MIRT024965;valid_met:Luciferase reporter assay//qRT-PCR//Western blot;pmid:25621032|ASF1B;id:MIRT035546;valid_met:Luciferase reporter assay;pmid:23100276|ATF4;id:MIRT007201;valid_met:Luciferase reporter assay;pmid:23223004|BAX;i…	mature_mirna:hsa-miR-214-3p{TUBGCP6;cs:0;ncs:3;cwcs++:-1.147|RBM34;cs:0;ncs:2;cwcs++:-1.030|HMGN4;cs:0;ncs:2;cwcs++:-0.923|C1orf226;cs:0;ncs:5;cwcs++:-0.875|PTPN18;cs:0;ncs:4;cwcs++:-0.868|PNPLA7;cs:0;ncs:4;cwcs++:-0.839|CENPM;cs:0;ncs:3;cwcs++:-0.831|KSR1;cs:0;ncs:7;cwcs++:-0.816|XXbac-BPG32J3.20;cs:0;ncs:3;cwcs++:-0.815|PNPLA2;cs:0;ncs:1;cwcs++:-0.813|PGF;cs:0;ncs:3;cwcs++:-0.811|C17orf49;cs:0;…	target genes are more than 150. For other target genes, see TargetScan v7.2	.
1	172107941	1	172138801	C	G	mirna_primary_transcript_ID=MI0000290	mirna_primary_transcript_Name=hsa-mir-214	mirna_primary_transcript_Name=hsa-mir-214	out_of_loop-3p	NR_029627:n.107G>C	intronic	.	.	.	.	.	.	.	.	20.6	0.844922	0.99	0.980283	98.5372	0.968662	0.321617	0.979261	5.31453	1	.	.	31591	MIR214	.	.	.	.	Orion highly intolerant region:1:172107759-172108087	-8.26101[3]	-6.81368	Melanoma;pmid:20529253;class:cir|Acute Myocardial Infarction;pmid:25931214;class:cir|Arthritis;pmid:30018954;class:cir|Muscle Atrophy;pmid:17942673;class:cir|Ovarian Neoplasms;pmid:18589210;class:cir|Angiosarcoma;pmid:26512652;class:cir|Carcinoma, Lung, Non-Small-Cell;pmid:26629532;class:cir|Diabetic Nephropathy;pmid:29902497;class:cir|Breast Neoplasms;pmid:22350790;class:cir|Rheumatoid Arthritis…	Pancreatic cancer;id:25;evid:miRNA overexpression;fc:2.58;met:miRNA microarray;pmid:16966691|Hepatocellular carcinoma;id:67;evid:miRNA downregulation;fc:2.43;met:miRNA microarray;pmid:18319255|Colorectal cancer;id:71;evid:miRNA downregulation;fc:1.1;met:quantitative PCR;pmid:18607389|Ovarian cancer;id:92;evid:miRNA downregulation;fc:4.7619;met:miRNA microarray;pmid:17875710|Prostate cancer;id:96;…	mature_mirna:hsa-miR-214-3p{tissue:Bladder;min:2.2927817;median:6.592977;max:7.544578;pmid:24520312|tissue:Blood;min:0;median:0;max:1.678072;pmid:24670764,24084574,25074712,23592263|tissue:Brain;min:0.4854268;median:4.743799;max:10.861397;pmid:24316981|tissue:Breast;min:6.1210150;median:10.039919;max:12.980104;pmid:24904649|tissue:Hair follicle;min:0;median:0;max:0;pmid:24582062|tissue:Liver;min:…	tf:CUX1;regulation:Activation;sraid/pmid:21654638;evidence:literature;tissue:n/a|tf:EGR1;regulation:Activation;sraid/pmid:21189327;evidence:literature;tissue:n/a|tf:FOXD3;regulation:Activation;sraid/pmid:27811858;evidence:literature;tissue:n/a|tf:HIF1A;regulation:Activation;sraid/pmid:24011070,25876995;evidence:literature;tissue:n/a|tf:MKL1;regulation:Activation;sraid/pmid:23764775;evidence:liter…	mature_mirna:hsa-miR-214-3p{AHSA1;cell_line:NA;tissue:NA;cat:NA;met:Other;exp_cond:NA|AP3B1;cell_line:NA;tissue:NA;cat:NA;met:Other;exp_cond:NA|ARL2;cell_line:NA;tissue:NA;cat:NA;met:Other;exp_cond:NA|CPNE7;cell_line:NA;tissue:NA;cat:NA;met:Other;exp_cond:NA|FLOT1;cell_line:NA;tissue:NA;cat:NA;met:Other;exp_cond:NA|GALNT7;cell_line:NA;tissue:NA;cat:NA;met:Other;exp_cond:NA|HSPD1;cell_line:NA;tiss…	mature_mirna:hsa-miR-214-3p{ALPK2;id:MIRT438676;valid_met:Immunohistochemistry//Immunoprecipitaion//Luciferase reporter assay//qRT-PCR//Western blot;pmid:23929716|ARL2;id:MIRT024965;valid_met:Luciferase reporter assay//qRT-PCR//Western blot;pmid:25621032|ASF1B;id:MIRT035546;valid_met:Luciferase reporter assay;pmid:23100276|ATF4;id:MIRT007201;valid_met:Luciferase reporter assay;pmid:23223004|BAX;i…	mature_mirna:hsa-miR-214-3p{TUBGCP6;cs:0;ncs:3;cwcs++:-1.147|RBM34;cs:0;ncs:2;cwcs++:-1.030|HMGN4;cs:0;ncs:2;cwcs++:-0.923|C1orf226;cs:0;ncs:5;cwcs++:-0.875|PTPN18;cs:0;ncs:4;cwcs++:-0.868|PNPLA7;cs:0;ncs:4;cwcs++:-0.839|CENPM;cs:0;ncs:3;cwcs++:-0.831|KSR1;cs:0;ncs:7;cwcs++:-0.816|XXbac-BPG32J3.20;cs:0;ncs:3;cwcs++:-0.815|PNPLA2;cs:0;ncs:1;cwcs++:-0.813|PGF;cs:0;ncs:3;cwcs++:-0.811|C17orf49;cs:0;…	target genes are more than 150. For other target genes, see TargetScan v7.2	.
1	172107941	1	172138801	C	T	mirna_primary_transcript_ID=MI0000290	mirna_primary_transcript_Name=hsa-mir-214	mirna_primary_transcript_Name=hsa-mir-214	out_of_loop-3p	NR_029627:n.107G>A	intronic	.	.	.	.	.	.	.	.	21.2	0.858875	0.99	0.980283	98.5372	0.97542	0.321617	0.979261	5.31453	1	.	.	31591	MIR214	.	.	.	.	Orion highly intolerant region:1:172107759-172108087	-8.26101[3]	-6.81368	Melanoma;pmid:20529253;class:cir|Acute Myocardial Infarction;pmid:25931214;class:cir|Arthritis;pmid:30018954;class:cir|Muscle Atrophy;pmid:17942673;class:cir|Ovarian Neoplasms;pmid:18589210;class:cir|Angiosarcoma;pmid:26512652;class:cir|Carcinoma, Lung, Non-Small-Cell;pmid:26629532;class:cir|Diabetic Nephropathy;pmid:29902497;class:cir|Breast Neoplasms;pmid:22350790;class:cir|Rheumatoid Arthritis…	Pancreatic cancer;id:25;evid:miRNA overexpression;fc:2.58;met:miRNA microarray;pmid:16966691|Hepatocellular carcinoma;id:67;evid:miRNA downregulation;fc:2.43;met:miRNA microarray;pmid:18319255|Colorectal cancer;id:71;evid:miRNA downregulation;fc:1.1;met:quantitative PCR;pmid:18607389|Ovarian cancer;id:92;evid:miRNA downregulation;fc:4.7619;met:miRNA microarray;pmid:17875710|Prostate cancer;id:96;…	mature_mirna:hsa-miR-214-3p{tissue:Bladder;min:2.2927817;median:6.592977;max:7.544578;pmid:24520312|tissue:Blood;min:0;median:0;max:1.678072;pmid:24670764,24084574,25074712,23592263|tissue:Brain;min:0.4854268;median:4.743799;max:10.861397;pmid:24316981|tissue:Breast;min:6.1210150;median:10.039919;max:12.980104;pmid:24904649|tissue:Hair follicle;min:0;median:0;max:0;pmid:24582062|tissue:Liver;min:…	tf:CUX1;regulation:Activation;sraid/pmid:21654638;evidence:literature;tissue:n/a|tf:EGR1;regulation:Activation;sraid/pmid:21189327;evidence:literature;tissue:n/a|tf:FOXD3;regulation:Activation;sraid/pmid:27811858;evidence:literature;tissue:n/a|tf:HIF1A;regulation:Activation;sraid/pmid:24011070,25876995;evidence:literature;tissue:n/a|tf:MKL1;regulation:Activation;sraid/pmid:23764775;evidence:liter…	mature_mirna:hsa-miR-214-3p{AHSA1;cell_line:NA;tissue:NA;cat:NA;met:Other;exp_cond:NA|AP3B1;cell_line:NA;tissue:NA;cat:NA;met:Other;exp_cond:NA|ARL2;cell_line:NA;tissue:NA;cat:NA;met:Other;exp_cond:NA|CPNE7;cell_line:NA;tissue:NA;cat:NA;met:Other;exp_cond:NA|FLOT1;cell_line:NA;tissue:NA;cat:NA;met:Other;exp_cond:NA|GALNT7;cell_line:NA;tissue:NA;cat:NA;met:Other;exp_cond:NA|HSPD1;cell_line:NA;tiss…	mature_mirna:hsa-miR-214-3p{ALPK2;id:MIRT438676;valid_met:Immunohistochemistry//Immunoprecipitaion//Luciferase reporter assay//qRT-PCR//Western blot;pmid:23929716|ARL2;id:MIRT024965;valid_met:Luciferase reporter assay//qRT-PCR//Western blot;pmid:25621032|ASF1B;id:MIRT035546;valid_met:Luciferase reporter assay;pmid:23100276|ATF4;id:MIRT007201;valid_met:Luciferase reporter assay;pmid:23223004|BAX;i…	mature_mirna:hsa-miR-214-3p{TUBGCP6;cs:0;ncs:3;cwcs++:-1.147|RBM34;cs:0;ncs:2;cwcs++:-1.030|HMGN4;cs:0;ncs:2;cwcs++:-0.923|C1orf226;cs:0;ncs:5;cwcs++:-0.875|PTPN18;cs:0;ncs:4;cwcs++:-0.868|PNPLA7;cs:0;ncs:4;cwcs++:-0.839|CENPM;cs:0;ncs:3;cwcs++:-0.831|KSR1;cs:0;ncs:7;cwcs++:-0.816|XXbac-BPG32J3.20;cs:0;ncs:3;cwcs++:-0.815|PNPLA2;cs:0;ncs:1;cwcs++:-0.813|PGF;cs:0;ncs:3;cwcs++:-0.811|C17orf49;cs:0;…	target genes are more than 150. For other target genes, see TargetScan v7.2	.
1	172107943	1	172138803	G	A	mirna_primary_transcript_ID=MI0000290	mirna_primary_transcript_Name=hsa-mir-214	mirna_primary_transcript_Name=hsa-mir-214	out_of_loop-3p	NR_029627:n.105C>T	intronic	.	.	.	.	.	.	.	.	21.8	0.882621	0.989	0.983677	98.6551	0.974283	0.332261	0.979261	7.0938	1	.	.	31591	MIR214	.	.	.	.	Orion highly intolerant region:1:172107759-172108087	-8.26101[3]	-6.81368	Melanoma;pmid:20529253;class:cir|Acute Myocardial Infarction;pmid:25931214;class:cir|Arthritis;pmid:30018954;class:cir|Muscle Atrophy;pmid:17942673;class:cir|Ovarian Neoplasms;pmid:18589210;class:cir|Angiosarcoma;pmid:26512652;class:cir|Carcinoma, Lung, Non-Small-Cell;pmid:26629532;class:cir|Diabetic Nephropathy;pmid:29902497;class:cir|Breast Neoplasms;pmid:22350790;class:cir|Rheumatoid Arthritis…	Pancreatic cancer;id:25;evid:miRNA overexpression;fc:2.58;met:miRNA microarray;pmid:16966691|Hepatocellular carcinoma;id:67;evid:miRNA downregulation;fc:2.43;met:miRNA microarray;pmid:18319255|Colorectal cancer;id:71;evid:miRNA downregulation;fc:1.1;met:quantitative PCR;pmid:18607389|Ovarian cancer;id:92;evid:miRNA downregulation;fc:4.7619;met:miRNA microarray;pmid:17875710|Prostate cancer;id:96;…	mature_mirna:hsa-miR-214-3p{tissue:Bladder;min:2.2927817;median:6.592977;max:7.544578;pmid:24520312|tissue:Blood;min:0;median:0;max:1.678072;pmid:24670764,24084574,25074712,23592263|tissue:Brain;min:0.4854268;median:4.743799;max:10.861397;pmid:24316981|tissue:Breast;min:6.1210150;median:10.039919;max:12.980104;pmid:24904649|tissue:Hair follicle;min:0;median:0;max:0;pmid:24582062|tissue:Liver;min:…	tf:CUX1;regulation:Activation;sraid/pmid:21654638;evidence:literature;tissue:n/a|tf:EGR1;regulation:Activation;sraid/pmid:21189327;evidence:literature;tissue:n/a|tf:FOXD3;regulation:Activation;sraid/pmid:27811858;evidence:literature;tissue:n/a|tf:HIF1A;regulation:Activation;sraid/pmid:24011070,25876995;evidence:literature;tissue:n/a|tf:MKL1;regulation:Activation;sraid/pmid:23764775;evidence:liter…	mature_mirna:hsa-miR-214-3p{AHSA1;cell_line:NA;tissue:NA;cat:NA;met:Other;exp_cond:NA|AP3B1;cell_line:NA;tissue:NA;cat:NA;met:Other;exp_cond:NA|ARL2;cell_line:NA;tissue:NA;cat:NA;met:Other;exp_cond:NA|CPNE7;cell_line:NA;tissue:NA;cat:NA;met:Other;exp_cond:NA|FLOT1;cell_line:NA;tissue:NA;cat:NA;met:Other;exp_cond:NA|GALNT7;cell_line:NA;tissue:NA;cat:NA;met:Other;exp_cond:NA|HSPD1;cell_line:NA;tiss…	mature_mirna:hsa-miR-214-3p{ALPK2;id:MIRT438676;valid_met:Immunohistochemistry//Immunoprecipitaion//Luciferase reporter assay//qRT-PCR//Western blot;pmid:23929716|ARL2;id:MIRT024965;valid_met:Luciferase reporter assay//qRT-PCR//Western blot;pmid:25621032|ASF1B;id:MIRT035546;valid_met:Luciferase reporter assay;pmid:23100276|ATF4;id:MIRT007201;valid_met:Luciferase reporter assay;pmid:23223004|BAX;i…	mature_mirna:hsa-miR-214-3p{TUBGCP6;cs:0;ncs:3;cwcs++:-1.147|RBM34;cs:0;ncs:2;cwcs++:-1.030|HMGN4;cs:0;ncs:2;cwcs++:-0.923|C1orf226;cs:0;ncs:5;cwcs++:-0.875|PTPN18;cs:0;ncs:4;cwcs++:-0.868|PNPLA7;cs:0;ncs:4;cwcs++:-0.839|CENPM;cs:0;ncs:3;cwcs++:-0.831|KSR1;cs:0;ncs:7;cwcs++:-0.816|XXbac-BPG32J3.20;cs:0;ncs:3;cwcs++:-0.815|PNPLA2;cs:0;ncs:1;cwcs++:-0.813|PGF;cs:0;ncs:3;cwcs++:-0.811|C17orf49;cs:0;…	target genes are more than 150. For other target genes, see TargetScan v7.2	.
1	172107943	1	172138803	G	C	mirna_primary_transcript_ID=MI0000290	mirna_primary_transcript_Name=hsa-mir-214	mirna_primary_transcript_Name=hsa-mir-214	out_of_loop-3p	NR_029627:n.105C>G	intronic	.	.	.	.	.	.	.	.	21.5	0.875965	0.989	0.983677	98.6551	0.972019	0.332261	0.979261	7.0938	1	.	.	31591	MIR214	.	.	.	.	Orion highly intolerant region:1:172107759-172108087	-8.26101[3]	-6.81368	Melanoma;pmid:20529253;class:cir|Acute Myocardial Infarction;pmid:25931214;class:cir|Arthritis;pmid:30018954;class:cir|Muscle Atrophy;pmid:17942673;class:cir|Ovarian Neoplasms;pmid:18589210;class:cir|Angiosarcoma;pmid:26512652;class:cir|Carcinoma, Lung, Non-Small-Cell;pmid:26629532;class:cir|Diabetic Nephropathy;pmid:29902497;class:cir|Breast Neoplasms;pmid:22350790;class:cir|Rheumatoid Arthritis…	Pancreatic cancer;id:25;evid:miRNA overexpression;fc:2.58;met:miRNA microarray;pmid:16966691|Hepatocellular carcinoma;id:67;evid:miRNA downregulation;fc:2.43;met:miRNA microarray;pmid:18319255|Colorectal cancer;id:71;evid:miRNA downregulation;fc:1.1;met:quantitative PCR;pmid:18607389|Ovarian cancer;id:92;evid:miRNA downregulation;fc:4.7619;met:miRNA microarray;pmid:17875710|Prostate cancer;id:96;…	mature_mirna:hsa-miR-214-3p{tissue:Bladder;min:2.2927817;median:6.592977;max:7.544578;pmid:24520312|tissue:Blood;min:0;median:0;max:1.678072;pmid:24670764,24084574,25074712,23592263|tissue:Brain;min:0.4854268;median:4.743799;max:10.861397;pmid:24316981|tissue:Breast;min:6.1210150;median:10.039919;max:12.980104;pmid:24904649|tissue:Hair follicle;min:0;median:0;max:0;pmid:24582062|tissue:Liver;min:…	tf:CUX1;regulation:Activation;sraid/pmid:21654638;evidence:literature;tissue:n/a|tf:EGR1;regulation:Activation;sraid/pmid:21189327;evidence:literature;tissue:n/a|tf:FOXD3;regulation:Activation;sraid/pmid:27811858;evidence:literature;tissue:n/a|tf:HIF1A;regulation:Activation;sraid/pmid:24011070,25876995;evidence:literature;tissue:n/a|tf:MKL1;regulation:Activation;sraid/pmid:23764775;evidence:liter…	mature_mirna:hsa-miR-214-3p{AHSA1;cell_line:NA;tissue:NA;cat:NA;met:Other;exp_cond:NA|AP3B1;cell_line:NA;tissue:NA;cat:NA;met:Other;exp_cond:NA|ARL2;cell_line:NA;tissue:NA;cat:NA;met:Other;exp_cond:NA|CPNE7;cell_line:NA;tissue:NA;cat:NA;met:Other;exp_cond:NA|FLOT1;cell_line:NA;tissue:NA;cat:NA;met:Other;exp_cond:NA|GALNT7;cell_line:NA;tissue:NA;cat:NA;met:Other;exp_cond:NA|HSPD1;cell_line:NA;tiss…	mature_mirna:hsa-miR-214-3p{ALPK2;id:MIRT438676;valid_met:Immunohistochemistry//Immunoprecipitaion//Luciferase reporter assay//qRT-PCR//Western blot;pmid:23929716|ARL2;id:MIRT024965;valid_met:Luciferase reporter assay//qRT-PCR//Western blot;pmid:25621032|ASF1B;id:MIRT035546;valid_met:Luciferase reporter assay;pmid:23100276|ATF4;id:MIRT007201;valid_met:Luciferase reporter assay;pmid:23223004|BAX;i…	mature_mirna:hsa-miR-214-3p{TUBGCP6;cs:0;ncs:3;cwcs++:-1.147|RBM34;cs:0;ncs:2;cwcs++:-1.030|HMGN4;cs:0;ncs:2;cwcs++:-0.923|C1orf226;cs:0;ncs:5;cwcs++:-0.875|PTPN18;cs:0;ncs:4;cwcs++:-0.868|PNPLA7;cs:0;ncs:4;cwcs++:-0.839|CENPM;cs:0;ncs:3;cwcs++:-0.831|KSR1;cs:0;ncs:7;cwcs++:-0.816|XXbac-BPG32J3.20;cs:0;ncs:3;cwcs++:-0.815|PNPLA2;cs:0;ncs:1;cwcs++:-0.813|PGF;cs:0;ncs:3;cwcs++:-0.811|C17orf49;cs:0;…	target genes are more than 150. For other target genes, see TargetScan v7.2	.
1	172107943	1	172138803	G	T	mirna_primary_transcript_ID=MI0000290	mirna_primary_transcript_Name=hsa-mir-214	mirna_primary_transcript_Name=hsa-mir-214	out_of_loop-3p	NR_029627:n.105C>A	intronic	.	.	.	.	.	.	.	.	21.5	0.894161	0.989	0.983677	98.6551	0.972019	0.332261	0.979261	7.0938	1	.	.	31591	MIR214	.	.	.	.	Orion highly intolerant region:1:172107759-172108087	-8.26101[3]	-6.81368	Melanoma;pmid:20529253;class:cir|Acute Myocardial Infarction;pmid:25931214;class:cir|Arthritis;pmid:30018954;class:cir|Muscle Atrophy;pmid:17942673;class:cir|Ovarian Neoplasms;pmid:18589210;class:cir|Angiosarcoma;pmid:26512652;class:cir|Carcinoma, Lung, Non-Small-Cell;pmid:26629532;class:cir|Diabetic Nephropathy;pmid:29902497;class:cir|Breast Neoplasms;pmid:22350790;class:cir|Rheumatoid Arthritis…	Pancreatic cancer;id:25;evid:miRNA overexpression;fc:2.58;met:miRNA microarray;pmid:16966691|Hepatocellular carcinoma;id:67;evid:miRNA downregulation;fc:2.43;met:miRNA microarray;pmid:18319255|Colorectal cancer;id:71;evid:miRNA downregulation;fc:1.1;met:quantitative PCR;pmid:18607389|Ovarian cancer;id:92;evid:miRNA downregulation;fc:4.7619;met:miRNA microarray;pmid:17875710|Prostate cancer;id:96;…	mature_mirna:hsa-miR-214-3p{tissue:Bladder;min:2.2927817;median:6.592977;max:7.544578;pmid:24520312|tissue:Blood;min:0;median:0;max:1.678072;pmid:24670764,24084574,25074712,23592263|tissue:Brain;min:0.4854268;median:4.743799;max:10.861397;pmid:24316981|tissue:Breast;min:6.1210150;median:10.039919;max:12.980104;pmid:24904649|tissue:Hair follicle;min:0;median:0;max:0;pmid:24582062|tissue:Liver;min:…	tf:CUX1;regulation:Activation;sraid/pmid:21654638;evidence:literature;tissue:n/a|tf:EGR1;regulation:Activation;sraid/pmid:21189327;evidence:literature;tissue:n/a|tf:FOXD3;regulation:Activation;sraid/pmid:27811858;evidence:literature;tissue:n/a|tf:HIF1A;regulation:Activation;sraid/pmid:24011070,25876995;evidence:literature;tissue:n/a|tf:MKL1;regulation:Activation;sraid/pmid:23764775;evidence:liter…	mature_mirna:hsa-miR-214-3p{AHSA1;cell_line:NA;tissue:NA;cat:NA;met:Other;exp_cond:NA|AP3B1;cell_line:NA;tissue:NA;cat:NA;met:Other;exp_cond:NA|ARL2;cell_line:NA;tissue:NA;cat:NA;met:Other;exp_cond:NA|CPNE7;cell_line:NA;tissue:NA;cat:NA;met:Other;exp_cond:NA|FLOT1;cell_line:NA;tissue:NA;cat:NA;met:Other;exp_cond:NA|GALNT7;cell_line:NA;tissue:NA;cat:NA;met:Other;exp_cond:NA|HSPD1;cell_line:NA;tiss…	mature_mirna:hsa-miR-214-3p{ALPK2;id:MIRT438676;valid_met:Immunohistochemistry//Immunoprecipitaion//Luciferase reporter assay//qRT-PCR//Western blot;pmid:23929716|ARL2;id:MIRT024965;valid_met:Luciferase reporter assay//qRT-PCR//Western blot;pmid:25621032|ASF1B;id:MIRT035546;valid_met:Luciferase reporter assay;pmid:23100276|ATF4;id:MIRT007201;valid_met:Luciferase reporter assay;pmid:23223004|BAX;i…	mature_mirna:hsa-miR-214-3p{TUBGCP6;cs:0;ncs:3;cwcs++:-1.147|RBM34;cs:0;ncs:2;cwcs++:-1.030|HMGN4;cs:0;ncs:2;cwcs++:-0.923|C1orf226;cs:0;ncs:5;cwcs++:-0.875|PTPN18;cs:0;ncs:4;cwcs++:-0.868|PNPLA7;cs:0;ncs:4;cwcs++:-0.839|CENPM;cs:0;ncs:3;cwcs++:-0.831|KSR1;cs:0;ncs:7;cwcs++:-0.816|XXbac-BPG32J3.20;cs:0;ncs:3;cwcs++:-0.815|PNPLA2;cs:0;ncs:1;cwcs++:-0.813|PGF;cs:0;ncs:3;cwcs++:-0.811|C17orf49;cs:0;…	target genes are more than 150. For other target genes, see TargetScan v7.2	.
1	172107944	1	172138804	G	C	mirna_primary_transcript_ID=MI0000290	mirna_primary_transcript_Name=hsa-mir-214	mirna_primary_transcript_Name=hsa-mir-214	out_of_loop-3p	NR_029627:n.104C>G	intronic	.	.	.	.	.	.	.	.	22.1	0.890396	0.99	0.987595	98.6551	0.97441	0.34301	0.979261	8.87306	1	.	.	31591	MIR214	.	.	.	.	Orion highly intolerant region:1:172107759-172108087	-8.26101[3]	-6.81368	Melanoma;pmid:20529253;class:cir|Acute Myocardial Infarction;pmid:25931214;class:cir|Arthritis;pmid:30018954;class:cir|Muscle Atrophy;pmid:17942673;class:cir|Ovarian Neoplasms;pmid:18589210;class:cir|Angiosarcoma;pmid:26512652;class:cir|Carcinoma, Lung, Non-Small-Cell;pmid:26629532;class:cir|Diabetic Nephropathy;pmid:29902497;class:cir|Breast Neoplasms;pmid:22350790;class:cir|Rheumatoid Arthritis…	Pancreatic cancer;id:25;evid:miRNA overexpression;fc:2.58;met:miRNA microarray;pmid:16966691|Hepatocellular carcinoma;id:67;evid:miRNA downregulation;fc:2.43;met:miRNA microarray;pmid:18319255|Colorectal cancer;id:71;evid:miRNA downregulation;fc:1.1;met:quantitative PCR;pmid:18607389|Ovarian cancer;id:92;evid:miRNA downregulation;fc:4.7619;met:miRNA microarray;pmid:17875710|Prostate cancer;id:96;…	mature_mirna:hsa-miR-214-3p{tissue:Bladder;min:2.2927817;median:6.592977;max:7.544578;pmid:24520312|tissue:Blood;min:0;median:0;max:1.678072;pmid:24670764,24084574,25074712,23592263|tissue:Brain;min:0.4854268;median:4.743799;max:10.861397;pmid:24316981|tissue:Breast;min:6.1210150;median:10.039919;max:12.980104;pmid:24904649|tissue:Hair follicle;min:0;median:0;max:0;pmid:24582062|tissue:Liver;min:…	tf:CUX1;regulation:Activation;sraid/pmid:21654638;evidence:literature;tissue:n/a|tf:EGR1;regulation:Activation;sraid/pmid:21189327;evidence:literature;tissue:n/a|tf:FOXD3;regulation:Activation;sraid/pmid:27811858;evidence:literature;tissue:n/a|tf:HIF1A;regulation:Activation;sraid/pmid:24011070,25876995;evidence:literature;tissue:n/a|tf:MKL1;regulation:Activation;sraid/pmid:23764775;evidence:liter…	mature_mirna:hsa-miR-214-3p{AHSA1;cell_line:NA;tissue:NA;cat:NA;met:Other;exp_cond:NA|AP3B1;cell_line:NA;tissue:NA;cat:NA;met:Other;exp_cond:NA|ARL2;cell_line:NA;tissue:NA;cat:NA;met:Other;exp_cond:NA|CPNE7;cell_line:NA;tissue:NA;cat:NA;met:Other;exp_cond:NA|FLOT1;cell_line:NA;tissue:NA;cat:NA;met:Other;exp_cond:NA|GALNT7;cell_line:NA;tissue:NA;cat:NA;met:Other;exp_cond:NA|HSPD1;cell_line:NA;tiss…	mature_mirna:hsa-miR-214-3p{ALPK2;id:MIRT438676;valid_met:Immunohistochemistry//Immunoprecipitaion//Luciferase reporter assay//qRT-PCR//Western blot;pmid:23929716|ARL2;id:MIRT024965;valid_met:Luciferase reporter assay//qRT-PCR//Western blot;pmid:25621032|ASF1B;id:MIRT035546;valid_met:Luciferase reporter assay;pmid:23100276|ATF4;id:MIRT007201;valid_met:Luciferase reporter assay;pmid:23223004|BAX;i…	mature_mirna:hsa-miR-214-3p{TUBGCP6;cs:0;ncs:3;cwcs++:-1.147|RBM34;cs:0;ncs:2;cwcs++:-1.030|HMGN4;cs:0;ncs:2;cwcs++:-0.923|C1orf226;cs:0;ncs:5;cwcs++:-0.875|PTPN18;cs:0;ncs:4;cwcs++:-0.868|PNPLA7;cs:0;ncs:4;cwcs++:-0.839|CENPM;cs:0;ncs:3;cwcs++:-0.831|KSR1;cs:0;ncs:7;cwcs++:-0.816|XXbac-BPG32J3.20;cs:0;ncs:3;cwcs++:-0.815|PNPLA2;cs:0;ncs:1;cwcs++:-0.813|PGF;cs:0;ncs:3;cwcs++:-0.811|C17orf49;cs:0;…	target genes are more than 150. For other target genes, see TargetScan v7.2	.
1	172107947	1	172138807	T	A	mirna_primary_transcript_ID=MI0000290	mirna_primary_transcript_Name=hsa-mir-214	mirna_primary_transcript_Name=hsa-mir-214	out_of_loop-3p	NR_029627:n.101A>T	intronic	.	.	.	.	.	.	.	.	22.1	0.916792	0.991	0.981167	98.6551	0.962418	0.325098	0.979261	7.18744	1	.	.	31591	MIR214	.	.	.	.	Orion highly intolerant region:1:172107759-172108087	-8.26101[3]	-6.81368	Melanoma;pmid:20529253;class:cir|Acute Myocardial Infarction;pmid:25931214;class:cir|Arthritis;pmid:30018954;class:cir|Muscle Atrophy;pmid:17942673;class:cir|Ovarian Neoplasms;pmid:18589210;class:cir|Angiosarcoma;pmid:26512652;class:cir|Carcinoma, Lung, Non-Small-Cell;pmid:26629532;class:cir|Diabetic Nephropathy;pmid:29902497;class:cir|Breast Neoplasms;pmid:22350790;class:cir|Rheumatoid Arthritis…	Pancreatic cancer;id:25;evid:miRNA overexpression;fc:2.58;met:miRNA microarray;pmid:16966691|Hepatocellular carcinoma;id:67;evid:miRNA downregulation;fc:2.43;met:miRNA microarray;pmid:18319255|Colorectal cancer;id:71;evid:miRNA downregulation;fc:1.1;met:quantitative PCR;pmid:18607389|Ovarian cancer;id:92;evid:miRNA downregulation;fc:4.7619;met:miRNA microarray;pmid:17875710|Prostate cancer;id:96;…	mature_mirna:hsa-miR-214-3p{tissue:Bladder;min:2.2927817;median:6.592977;max:7.544578;pmid:24520312|tissue:Blood;min:0;median:0;max:1.678072;pmid:24670764,24084574,25074712,23592263|tissue:Brain;min:0.4854268;median:4.743799;max:10.861397;pmid:24316981|tissue:Breast;min:6.1210150;median:10.039919;max:12.980104;pmid:24904649|tissue:Hair follicle;min:0;median:0;max:0;pmid:24582062|tissue:Liver;min:…	tf:CUX1;regulation:Activation;sraid/pmid:21654638;evidence:literature;tissue:n/a|tf:EGR1;regulation:Activation;sraid/pmid:21189327;evidence:literature;tissue:n/a|tf:FOXD3;regulation:Activation;sraid/pmid:27811858;evidence:literature;tissue:n/a|tf:HIF1A;regulation:Activation;sraid/pmid:24011070,25876995;evidence:literature;tissue:n/a|tf:MKL1;regulation:Activation;sraid/pmid:23764775;evidence:liter…	mature_mirna:hsa-miR-214-3p{AHSA1;cell_line:NA;tissue:NA;cat:NA;met:Other;exp_cond:NA|AP3B1;cell_line:NA;tissue:NA;cat:NA;met:Other;exp_cond:NA|ARL2;cell_line:NA;tissue:NA;cat:NA;met:Other;exp_cond:NA|CPNE7;cell_line:NA;tissue:NA;cat:NA;met:Other;exp_cond:NA|FLOT1;cell_line:NA;tissue:NA;cat:NA;met:Other;exp_cond:NA|GALNT7;cell_line:NA;tissue:NA;cat:NA;met:Other;exp_cond:NA|HSPD1;cell_line:NA;tiss…	mature_mirna:hsa-miR-214-3p{ALPK2;id:MIRT438676;valid_met:Immunohistochemistry//Immunoprecipitaion//Luciferase reporter assay//qRT-PCR//Western blot;pmid:23929716|ARL2;id:MIRT024965;valid_met:Luciferase reporter assay//qRT-PCR//Western blot;pmid:25621032|ASF1B;id:MIRT035546;valid_met:Luciferase reporter assay;pmid:23100276|ATF4;id:MIRT007201;valid_met:Luciferase reporter assay;pmid:23223004|BAX;i…	mature_mirna:hsa-miR-214-3p{TUBGCP6;cs:0;ncs:3;cwcs++:-1.147|RBM34;cs:0;ncs:2;cwcs++:-1.030|HMGN4;cs:0;ncs:2;cwcs++:-0.923|C1orf226;cs:0;ncs:5;cwcs++:-0.875|PTPN18;cs:0;ncs:4;cwcs++:-0.868|PNPLA7;cs:0;ncs:4;cwcs++:-0.839|CENPM;cs:0;ncs:3;cwcs++:-0.831|KSR1;cs:0;ncs:7;cwcs++:-0.816|XXbac-BPG32J3.20;cs:0;ncs:3;cwcs++:-0.815|PNPLA2;cs:0;ncs:1;cwcs++:-0.813|PGF;cs:0;ncs:3;cwcs++:-0.811|C17orf49;cs:0;…	target genes are more than 150. For other target genes, see TargetScan v7.2	.
1	172107947	1	172138807	T	C	mirna_primary_transcript_ID=MI0000290	mirna_primary_transcript_Name=hsa-mir-214	mirna_primary_transcript_Name=hsa-mir-214	out_of_loop-3p	NR_029627:n.101A>G	intronic	.	.	.	.	.	.	.	.	22.2	0.90301	0.991	0.981167	98.6551	0.958165	0.325098	0.979261	7.18744	1	.	.	31591	MIR214	.	.	.	.	Orion highly intolerant region:1:172107759-172108087	-8.26101[3]	-6.81368	Melanoma;pmid:20529253;class:cir|Acute Myocardial Infarction;pmid:25931214;class:cir|Arthritis;pmid:30018954;class:cir|Muscle Atrophy;pmid:17942673;class:cir|Ovarian Neoplasms;pmid:18589210;class:cir|Angiosarcoma;pmid:26512652;class:cir|Carcinoma, Lung, Non-Small-Cell;pmid:26629532;class:cir|Diabetic Nephropathy;pmid:29902497;class:cir|Breast Neoplasms;pmid:22350790;class:cir|Rheumatoid Arthritis…	Pancreatic cancer;id:25;evid:miRNA overexpression;fc:2.58;met:miRNA microarray;pmid:16966691|Hepatocellular carcinoma;id:67;evid:miRNA downregulation;fc:2.43;met:miRNA microarray;pmid:18319255|Colorectal cancer;id:71;evid:miRNA downregulation;fc:1.1;met:quantitative PCR;pmid:18607389|Ovarian cancer;id:92;evid:miRNA downregulation;fc:4.7619;met:miRNA microarray;pmid:17875710|Prostate cancer;id:96;…	mature_mirna:hsa-miR-214-3p{tissue:Bladder;min:2.2927817;median:6.592977;max:7.544578;pmid:24520312|tissue:Blood;min:0;median:0;max:1.678072;pmid:24670764,24084574,25074712,23592263|tissue:Brain;min:0.4854268;median:4.743799;max:10.861397;pmid:24316981|tissue:Breast;min:6.1210150;median:10.039919;max:12.980104;pmid:24904649|tissue:Hair follicle;min:0;median:0;max:0;pmid:24582062|tissue:Liver;min:…	tf:CUX1;regulation:Activation;sraid/pmid:21654638;evidence:literature;tissue:n/a|tf:EGR1;regulation:Activation;sraid/pmid:21189327;evidence:literature;tissue:n/a|tf:FOXD3;regulation:Activation;sraid/pmid:27811858;evidence:literature;tissue:n/a|tf:HIF1A;regulation:Activation;sraid/pmid:24011070,25876995;evidence:literature;tissue:n/a|tf:MKL1;regulation:Activation;sraid/pmid:23764775;evidence:liter…	mature_mirna:hsa-miR-214-3p{AHSA1;cell_line:NA;tissue:NA;cat:NA;met:Other;exp_cond:NA|AP3B1;cell_line:NA;tissue:NA;cat:NA;met:Other;exp_cond:NA|ARL2;cell_line:NA;tissue:NA;cat:NA;met:Other;exp_cond:NA|CPNE7;cell_line:NA;tissue:NA;cat:NA;met:Other;exp_cond:NA|FLOT1;cell_line:NA;tissue:NA;cat:NA;met:Other;exp_cond:NA|GALNT7;cell_line:NA;tissue:NA;cat:NA;met:Other;exp_cond:NA|HSPD1;cell_line:NA;tiss…	mature_mirna:hsa-miR-214-3p{ALPK2;id:MIRT438676;valid_met:Immunohistochemistry//Immunoprecipitaion//Luciferase reporter assay//qRT-PCR//Western blot;pmid:23929716|ARL2;id:MIRT024965;valid_met:Luciferase reporter assay//qRT-PCR//Western blot;pmid:25621032|ASF1B;id:MIRT035546;valid_met:Luciferase reporter assay;pmid:23100276|ATF4;id:MIRT007201;valid_met:Luciferase reporter assay;pmid:23223004|BAX;i…	mature_mirna:hsa-miR-214-3p{TUBGCP6;cs:0;ncs:3;cwcs++:-1.147|RBM34;cs:0;ncs:2;cwcs++:-1.030|HMGN4;cs:0;ncs:2;cwcs++:-0.923|C1orf226;cs:0;ncs:5;cwcs++:-0.875|PTPN18;cs:0;ncs:4;cwcs++:-0.868|PNPLA7;cs:0;ncs:4;cwcs++:-0.839|CENPM;cs:0;ncs:3;cwcs++:-0.831|KSR1;cs:0;ncs:7;cwcs++:-0.816|XXbac-BPG32J3.20;cs:0;ncs:3;cwcs++:-0.815|PNPLA2;cs:0;ncs:1;cwcs++:-0.813|PGF;cs:0;ncs:3;cwcs++:-0.811|C17orf49;cs:0;…	target genes are more than 150. For other target genes, see TargetScan v7.2	.
1	172107947	1	172138807	T	G	mirna_primary_transcript_ID=MI0000290	mirna_primary_transcript_Name=hsa-mir-214	mirna_primary_transcript_Name=hsa-mir-214	out_of_loop-3p	NR_029627:n.101A>C	intronic	.	.	.	.	.	.	.	.	22.1	0.900056	0.991	0.981167	98.6551	0.962418	0.325098	0.979261	7.18744	1	.	.	31591	MIR214	.	.	.	.	Orion highly intolerant region:1:172107759-172108087	-8.26101[3]	-6.81368	Melanoma;pmid:20529253;class:cir|Acute Myocardial Infarction;pmid:25931214;class:cir|Arthritis;pmid:30018954;class:cir|Muscle Atrophy;pmid:17942673;class:cir|Ovarian Neoplasms;pmid:18589210;class:cir|Angiosarcoma;pmid:26512652;class:cir|Carcinoma, Lung, Non-Small-Cell;pmid:26629532;class:cir|Diabetic Nephropathy;pmid:29902497;class:cir|Breast Neoplasms;pmid:22350790;class:cir|Rheumatoid Arthritis…	Pancreatic cancer;id:25;evid:miRNA overexpression;fc:2.58;met:miRNA microarray;pmid:16966691|Hepatocellular carcinoma;id:67;evid:miRNA downregulation;fc:2.43;met:miRNA microarray;pmid:18319255|Colorectal cancer;id:71;evid:miRNA downregulation;fc:1.1;met:quantitative PCR;pmid:18607389|Ovarian cancer;id:92;evid:miRNA downregulation;fc:4.7619;met:miRNA microarray;pmid:17875710|Prostate cancer;id:96;…	mature_mirna:hsa-miR-214-3p{tissue:Bladder;min:2.2927817;median:6.592977;max:7.544578;pmid:24520312|tissue:Blood;min:0;median:0;max:1.678072;pmid:24670764,24084574,25074712,23592263|tissue:Brain;min:0.4854268;median:4.743799;max:10.861397;pmid:24316981|tissue:Breast;min:6.1210150;median:10.039919;max:12.980104;pmid:24904649|tissue:Hair follicle;min:0;median:0;max:0;pmid:24582062|tissue:Liver;min:…	tf:CUX1;regulation:Activation;sraid/pmid:21654638;evidence:literature;tissue:n/a|tf:EGR1;regulation:Activation;sraid/pmid:21189327;evidence:literature;tissue:n/a|tf:FOXD3;regulation:Activation;sraid/pmid:27811858;evidence:literature;tissue:n/a|tf:HIF1A;regulation:Activation;sraid/pmid:24011070,25876995;evidence:literature;tissue:n/a|tf:MKL1;regulation:Activation;sraid/pmid:23764775;evidence:liter…	mature_mirna:hsa-miR-214-3p{AHSA1;cell_line:NA;tissue:NA;cat:NA;met:Other;exp_cond:NA|AP3B1;cell_line:NA;tissue:NA;cat:NA;met:Other;exp_cond:NA|ARL2;cell_line:NA;tissue:NA;cat:NA;met:Other;exp_cond:NA|CPNE7;cell_line:NA;tissue:NA;cat:NA;met:Other;exp_cond:NA|FLOT1;cell_line:NA;tissue:NA;cat:NA;met:Other;exp_cond:NA|GALNT7;cell_line:NA;tissue:NA;cat:NA;met:Other;exp_cond:NA|HSPD1;cell_line:NA;tiss…	mature_mirna:hsa-miR-214-3p{ALPK2;id:MIRT438676;valid_met:Immunohistochemistry//Immunoprecipitaion//Luciferase reporter assay//qRT-PCR//Western blot;pmid:23929716|ARL2;id:MIRT024965;valid_met:Luciferase reporter assay//qRT-PCR//Western blot;pmid:25621032|ASF1B;id:MIRT035546;valid_met:Luciferase reporter assay;pmid:23100276|ATF4;id:MIRT007201;valid_met:Luciferase reporter assay;pmid:23223004|BAX;i…	mature_mirna:hsa-miR-214-3p{TUBGCP6;cs:0;ncs:3;cwcs++:-1.147|RBM34;cs:0;ncs:2;cwcs++:-1.030|HMGN4;cs:0;ncs:2;cwcs++:-0.923|C1orf226;cs:0;ncs:5;cwcs++:-0.875|PTPN18;cs:0;ncs:4;cwcs++:-0.868|PNPLA7;cs:0;ncs:4;cwcs++:-0.839|CENPM;cs:0;ncs:3;cwcs++:-0.831|KSR1;cs:0;ncs:7;cwcs++:-0.816|XXbac-BPG32J3.20;cs:0;ncs:3;cwcs++:-0.815|PNPLA2;cs:0;ncs:1;cwcs++:-0.813|PGF;cs:0;ncs:3;cwcs++:-0.811|C17orf49;cs:0;…	target genes are more than 150. For other target genes, see TargetScan v7.2	.
1	172107953	1	172138813	G	A	mirna_primary_transcript_ID=MI0000290	mirna_primary_transcript_Name=hsa-mir-214	mirna_primary_transcript_Name=hsa-mir-214	out_of_loop-3p	NR_029627:n.95C>T	intronic	.	.	.	.	.	.	.	.	21.4	0.884714	0.989	0.968347	98.6551	0.951652	0.323659	0.979261	5.50182	1	.	.	31591	MIR214	.	.	.	.	Orion highly intolerant region:1:172107759-172108087	-8.31505[3]	-6.81368	Melanoma;pmid:20529253;class:cir|Acute Myocardial Infarction;pmid:25931214;class:cir|Arthritis;pmid:30018954;class:cir|Muscle Atrophy;pmid:17942673;class:cir|Ovarian Neoplasms;pmid:18589210;class:cir|Angiosarcoma;pmid:26512652;class:cir|Carcinoma, Lung, Non-Small-Cell;pmid:26629532;class:cir|Diabetic Nephropathy;pmid:29902497;class:cir|Breast Neoplasms;pmid:22350790;class:cir|Rheumatoid Arthritis…	Pancreatic cancer;id:25;evid:miRNA overexpression;fc:2.58;met:miRNA microarray;pmid:16966691|Hepatocellular carcinoma;id:67;evid:miRNA downregulation;fc:2.43;met:miRNA microarray;pmid:18319255|Colorectal cancer;id:71;evid:miRNA downregulation;fc:1.1;met:quantitative PCR;pmid:18607389|Ovarian cancer;id:92;evid:miRNA downregulation;fc:4.7619;met:miRNA microarray;pmid:17875710|Prostate cancer;id:96;…	mature_mirna:hsa-miR-214-3p{tissue:Bladder;min:2.2927817;median:6.592977;max:7.544578;pmid:24520312|tissue:Blood;min:0;median:0;max:1.678072;pmid:24670764,24084574,25074712,23592263|tissue:Brain;min:0.4854268;median:4.743799;max:10.861397;pmid:24316981|tissue:Breast;min:6.1210150;median:10.039919;max:12.980104;pmid:24904649|tissue:Hair follicle;min:0;median:0;max:0;pmid:24582062|tissue:Liver;min:…	tf:CUX1;regulation:Activation;sraid/pmid:21654638;evidence:literature;tissue:n/a|tf:EGR1;regulation:Activation;sraid/pmid:21189327;evidence:literature;tissue:n/a|tf:FOXD3;regulation:Activation;sraid/pmid:27811858;evidence:literature;tissue:n/a|tf:HIF1A;regulation:Activation;sraid/pmid:24011070,25876995;evidence:literature;tissue:n/a|tf:MKL1;regulation:Activation;sraid/pmid:23764775;evidence:liter…	mature_mirna:hsa-miR-214-3p{AHSA1;cell_line:NA;tissue:NA;cat:NA;met:Other;exp_cond:NA|AP3B1;cell_line:NA;tissue:NA;cat:NA;met:Other;exp_cond:NA|ARL2;cell_line:NA;tissue:NA;cat:NA;met:Other;exp_cond:NA|CPNE7;cell_line:NA;tissue:NA;cat:NA;met:Other;exp_cond:NA|FLOT1;cell_line:NA;tissue:NA;cat:NA;met:Other;exp_cond:NA|GALNT7;cell_line:NA;tissue:NA;cat:NA;met:Other;exp_cond:NA|HSPD1;cell_line:NA;tiss…	mature_mirna:hsa-miR-214-3p{ALPK2;id:MIRT438676;valid_met:Immunohistochemistry//Immunoprecipitaion//Luciferase reporter assay//qRT-PCR//Western blot;pmid:23929716|ARL2;id:MIRT024965;valid_met:Luciferase reporter assay//qRT-PCR//Western blot;pmid:25621032|ASF1B;id:MIRT035546;valid_met:Luciferase reporter assay;pmid:23100276|ATF4;id:MIRT007201;valid_met:Luciferase reporter assay;pmid:23223004|BAX;i…	mature_mirna:hsa-miR-214-3p{TUBGCP6;cs:0;ncs:3;cwcs++:-1.147|RBM34;cs:0;ncs:2;cwcs++:-1.030|HMGN4;cs:0;ncs:2;cwcs++:-0.923|C1orf226;cs:0;ncs:5;cwcs++:-0.875|PTPN18;cs:0;ncs:4;cwcs++:-0.868|PNPLA7;cs:0;ncs:4;cwcs++:-0.839|CENPM;cs:0;ncs:3;cwcs++:-0.831|KSR1;cs:0;ncs:7;cwcs++:-0.816|XXbac-BPG32J3.20;cs:0;ncs:3;cwcs++:-0.815|PNPLA2;cs:0;ncs:1;cwcs++:-0.813|PGF;cs:0;ncs:3;cwcs++:-0.811|C17orf49;cs:0;…	target genes are more than 150. For other target genes, see TargetScan v7.2	.
1	172107953	1	172138813	G	T	mirna_primary_transcript_ID=MI0000290	mirna_primary_transcript_Name=hsa-mir-214	mirna_primary_transcript_Name=hsa-mir-214	out_of_loop-3p	NR_029627:n.95C>A	intronic	.	.	.	.	.	.	.	.	21.5	0.896285	0.989	0.968347	98.6551	0.950089	0.323659	0.979261	5.50182	1	.	.	31591	MIR214	.	.	.	.	Orion highly intolerant region:1:172107759-172108087	-8.31505[3]	-6.81368	Melanoma;pmid:20529253;class:cir|Acute Myocardial Infarction;pmid:25931214;class:cir|Arthritis;pmid:30018954;class:cir|Muscle Atrophy;pmid:17942673;class:cir|Ovarian Neoplasms;pmid:18589210;class:cir|Angiosarcoma;pmid:26512652;class:cir|Carcinoma, Lung, Non-Small-Cell;pmid:26629532;class:cir|Diabetic Nephropathy;pmid:29902497;class:cir|Breast Neoplasms;pmid:22350790;class:cir|Rheumatoid Arthritis…	Pancreatic cancer;id:25;evid:miRNA overexpression;fc:2.58;met:miRNA microarray;pmid:16966691|Hepatocellular carcinoma;id:67;evid:miRNA downregulation;fc:2.43;met:miRNA microarray;pmid:18319255|Colorectal cancer;id:71;evid:miRNA downregulation;fc:1.1;met:quantitative PCR;pmid:18607389|Ovarian cancer;id:92;evid:miRNA downregulation;fc:4.7619;met:miRNA microarray;pmid:17875710|Prostate cancer;id:96;…	mature_mirna:hsa-miR-214-3p{tissue:Bladder;min:2.2927817;median:6.592977;max:7.544578;pmid:24520312|tissue:Blood;min:0;median:0;max:1.678072;pmid:24670764,24084574,25074712,23592263|tissue:Brain;min:0.4854268;median:4.743799;max:10.861397;pmid:24316981|tissue:Breast;min:6.1210150;median:10.039919;max:12.980104;pmid:24904649|tissue:Hair follicle;min:0;median:0;max:0;pmid:24582062|tissue:Liver;min:…	tf:CUX1;regulation:Activation;sraid/pmid:21654638;evidence:literature;tissue:n/a|tf:EGR1;regulation:Activation;sraid/pmid:21189327;evidence:literature;tissue:n/a|tf:FOXD3;regulation:Activation;sraid/pmid:27811858;evidence:literature;tissue:n/a|tf:HIF1A;regulation:Activation;sraid/pmid:24011070,25876995;evidence:literature;tissue:n/a|tf:MKL1;regulation:Activation;sraid/pmid:23764775;evidence:liter…	mature_mirna:hsa-miR-214-3p{AHSA1;cell_line:NA;tissue:NA;cat:NA;met:Other;exp_cond:NA|AP3B1;cell_line:NA;tissue:NA;cat:NA;met:Other;exp_cond:NA|ARL2;cell_line:NA;tissue:NA;cat:NA;met:Other;exp_cond:NA|CPNE7;cell_line:NA;tissue:NA;cat:NA;met:Other;exp_cond:NA|FLOT1;cell_line:NA;tissue:NA;cat:NA;met:Other;exp_cond:NA|GALNT7;cell_line:NA;tissue:NA;cat:NA;met:Other;exp_cond:NA|HSPD1;cell_line:NA;tiss…	mature_mirna:hsa-miR-214-3p{ALPK2;id:MIRT438676;valid_met:Immunohistochemistry//Immunoprecipitaion//Luciferase reporter assay//qRT-PCR//Western blot;pmid:23929716|ARL2;id:MIRT024965;valid_met:Luciferase reporter assay//qRT-PCR//Western blot;pmid:25621032|ASF1B;id:MIRT035546;valid_met:Luciferase reporter assay;pmid:23100276|ATF4;id:MIRT007201;valid_met:Luciferase reporter assay;pmid:23223004|BAX;i…	mature_mirna:hsa-miR-214-3p{TUBGCP6;cs:0;ncs:3;cwcs++:-1.147|RBM34;cs:0;ncs:2;cwcs++:-1.030|HMGN4;cs:0;ncs:2;cwcs++:-0.923|C1orf226;cs:0;ncs:5;cwcs++:-0.875|PTPN18;cs:0;ncs:4;cwcs++:-0.868|PNPLA7;cs:0;ncs:4;cwcs++:-0.839|CENPM;cs:0;ncs:3;cwcs++:-0.831|KSR1;cs:0;ncs:7;cwcs++:-0.816|XXbac-BPG32J3.20;cs:0;ncs:3;cwcs++:-0.815|PNPLA2;cs:0;ncs:1;cwcs++:-0.813|PGF;cs:0;ncs:3;cwcs++:-0.811|C17orf49;cs:0;…	target genes are more than 150. For other target genes, see TargetScan v7.2	.
1	172107955	1	172138815	G	C	mirna_primary_transcript_ID=MI0000290	mirna_primary_transcript_Name=hsa-mir-214	mirna_primary_transcript_Name=hsa-mir-214	out_of_loop-3p	NR_029627:n.93C>G	intronic	.	.	.	.	.	.	.	.	22.2	0.891413	0.988	0.969972	98.6551	0.976219	0.311829	0.979261	4.19078	1	.	.	31591	MIR214	.	.	.	.	Orion highly intolerant region:1:172107759-172108087	-8.31505[3]	-6.81368	Melanoma;pmid:20529253;class:cir|Acute Myocardial Infarction;pmid:25931214;class:cir|Arthritis;pmid:30018954;class:cir|Muscle Atrophy;pmid:17942673;class:cir|Ovarian Neoplasms;pmid:18589210;class:cir|Angiosarcoma;pmid:26512652;class:cir|Carcinoma, Lung, Non-Small-Cell;pmid:26629532;class:cir|Diabetic Nephropathy;pmid:29902497;class:cir|Breast Neoplasms;pmid:22350790;class:cir|Rheumatoid Arthritis…	Pancreatic cancer;id:25;evid:miRNA overexpression;fc:2.58;met:miRNA microarray;pmid:16966691|Hepatocellular carcinoma;id:67;evid:miRNA downregulation;fc:2.43;met:miRNA microarray;pmid:18319255|Colorectal cancer;id:71;evid:miRNA downregulation;fc:1.1;met:quantitative PCR;pmid:18607389|Ovarian cancer;id:92;evid:miRNA downregulation;fc:4.7619;met:miRNA microarray;pmid:17875710|Prostate cancer;id:96;…	mature_mirna:hsa-miR-214-3p{tissue:Bladder;min:2.2927817;median:6.592977;max:7.544578;pmid:24520312|tissue:Blood;min:0;median:0;max:1.678072;pmid:24670764,24084574,25074712,23592263|tissue:Brain;min:0.4854268;median:4.743799;max:10.861397;pmid:24316981|tissue:Breast;min:6.1210150;median:10.039919;max:12.980104;pmid:24904649|tissue:Hair follicle;min:0;median:0;max:0;pmid:24582062|tissue:Liver;min:…	tf:CUX1;regulation:Activation;sraid/pmid:21654638;evidence:literature;tissue:n/a|tf:EGR1;regulation:Activation;sraid/pmid:21189327;evidence:literature;tissue:n/a|tf:FOXD3;regulation:Activation;sraid/pmid:27811858;evidence:literature;tissue:n/a|tf:HIF1A;regulation:Activation;sraid/pmid:24011070,25876995;evidence:literature;tissue:n/a|tf:MKL1;regulation:Activation;sraid/pmid:23764775;evidence:liter…	mature_mirna:hsa-miR-214-3p{AHSA1;cell_line:NA;tissue:NA;cat:NA;met:Other;exp_cond:NA|AP3B1;cell_line:NA;tissue:NA;cat:NA;met:Other;exp_cond:NA|ARL2;cell_line:NA;tissue:NA;cat:NA;met:Other;exp_cond:NA|CPNE7;cell_line:NA;tissue:NA;cat:NA;met:Other;exp_cond:NA|FLOT1;cell_line:NA;tissue:NA;cat:NA;met:Other;exp_cond:NA|GALNT7;cell_line:NA;tissue:NA;cat:NA;met:Other;exp_cond:NA|HSPD1;cell_line:NA;tiss…	mature_mirna:hsa-miR-214-3p{ALPK2;id:MIRT438676;valid_met:Immunohistochemistry//Immunoprecipitaion//Luciferase reporter assay//qRT-PCR//Western blot;pmid:23929716|ARL2;id:MIRT024965;valid_met:Luciferase reporter assay//qRT-PCR//Western blot;pmid:25621032|ASF1B;id:MIRT035546;valid_met:Luciferase reporter assay;pmid:23100276|ATF4;id:MIRT007201;valid_met:Luciferase reporter assay;pmid:23223004|BAX;i…	mature_mirna:hsa-miR-214-3p{TUBGCP6;cs:0;ncs:3;cwcs++:-1.147|RBM34;cs:0;ncs:2;cwcs++:-1.030|HMGN4;cs:0;ncs:2;cwcs++:-0.923|C1orf226;cs:0;ncs:5;cwcs++:-0.875|PTPN18;cs:0;ncs:4;cwcs++:-0.868|PNPLA7;cs:0;ncs:4;cwcs++:-0.839|CENPM;cs:0;ncs:3;cwcs++:-0.831|KSR1;cs:0;ncs:7;cwcs++:-0.816|XXbac-BPG32J3.20;cs:0;ncs:3;cwcs++:-0.815|PNPLA2;cs:0;ncs:1;cwcs++:-0.813|PGF;cs:0;ncs:3;cwcs++:-0.811|C17orf49;cs:0;…	target genes are more than 150. For other target genes, see TargetScan v7.2	.
1	172107955	1	172138815	G	T	mirna_primary_transcript_ID=MI0000290	mirna_primary_transcript_Name=hsa-mir-214	mirna_primary_transcript_Name=hsa-mir-214	out_of_loop-3p	NR_029627:n.93C>A	intronic	.	.	.	.	.	.	.	.	22.2	0.901851	0.988	0.969972	98.6551	0.974467	0.311829	0.979261	4.19078	1	.	.	31591	MIR214	.	.	.	.	Orion highly intolerant region:1:172107759-172108087	-8.31505[3]	-6.81368	Melanoma;pmid:20529253;class:cir|Acute Myocardial Infarction;pmid:25931214;class:cir|Arthritis;pmid:30018954;class:cir|Muscle Atrophy;pmid:17942673;class:cir|Ovarian Neoplasms;pmid:18589210;class:cir|Angiosarcoma;pmid:26512652;class:cir|Carcinoma, Lung, Non-Small-Cell;pmid:26629532;class:cir|Diabetic Nephropathy;pmid:29902497;class:cir|Breast Neoplasms;pmid:22350790;class:cir|Rheumatoid Arthritis…	Pancreatic cancer;id:25;evid:miRNA overexpression;fc:2.58;met:miRNA microarray;pmid:16966691|Hepatocellular carcinoma;id:67;evid:miRNA downregulation;fc:2.43;met:miRNA microarray;pmid:18319255|Colorectal cancer;id:71;evid:miRNA downregulation;fc:1.1;met:quantitative PCR;pmid:18607389|Ovarian cancer;id:92;evid:miRNA downregulation;fc:4.7619;met:miRNA microarray;pmid:17875710|Prostate cancer;id:96;…	mature_mirna:hsa-miR-214-3p{tissue:Bladder;min:2.2927817;median:6.592977;max:7.544578;pmid:24520312|tissue:Blood;min:0;median:0;max:1.678072;pmid:24670764,24084574,25074712,23592263|tissue:Brain;min:0.4854268;median:4.743799;max:10.861397;pmid:24316981|tissue:Breast;min:6.1210150;median:10.039919;max:12.980104;pmid:24904649|tissue:Hair follicle;min:0;median:0;max:0;pmid:24582062|tissue:Liver;min:…	tf:CUX1;regulation:Activation;sraid/pmid:21654638;evidence:literature;tissue:n/a|tf:EGR1;regulation:Activation;sraid/pmid:21189327;evidence:literature;tissue:n/a|tf:FOXD3;regulation:Activation;sraid/pmid:27811858;evidence:literature;tissue:n/a|tf:HIF1A;regulation:Activation;sraid/pmid:24011070,25876995;evidence:literature;tissue:n/a|tf:MKL1;regulation:Activation;sraid/pmid:23764775;evidence:liter…	mature_mirna:hsa-miR-214-3p{AHSA1;cell_line:NA;tissue:NA;cat:NA;met:Other;exp_cond:NA|AP3B1;cell_line:NA;tissue:NA;cat:NA;met:Other;exp_cond:NA|ARL2;cell_line:NA;tissue:NA;cat:NA;met:Other;exp_cond:NA|CPNE7;cell_line:NA;tissue:NA;cat:NA;met:Other;exp_cond:NA|FLOT1;cell_line:NA;tissue:NA;cat:NA;met:Other;exp_cond:NA|GALNT7;cell_line:NA;tissue:NA;cat:NA;met:Other;exp_cond:NA|HSPD1;cell_line:NA;tiss…	mature_mirna:hsa-miR-214-3p{ALPK2;id:MIRT438676;valid_met:Immunohistochemistry//Immunoprecipitaion//Luciferase reporter assay//qRT-PCR//Western blot;pmid:23929716|ARL2;id:MIRT024965;valid_met:Luciferase reporter assay//qRT-PCR//Western blot;pmid:25621032|ASF1B;id:MIRT035546;valid_met:Luciferase reporter assay;pmid:23100276|ATF4;id:MIRT007201;valid_met:Luciferase reporter assay;pmid:23223004|BAX;i…	mature_mirna:hsa-miR-214-3p{TUBGCP6;cs:0;ncs:3;cwcs++:-1.147|RBM34;cs:0;ncs:2;cwcs++:-1.030|HMGN4;cs:0;ncs:2;cwcs++:-0.923|C1orf226;cs:0;ncs:5;cwcs++:-0.875|PTPN18;cs:0;ncs:4;cwcs++:-0.868|PNPLA7;cs:0;ncs:4;cwcs++:-0.839|CENPM;cs:0;ncs:3;cwcs++:-0.831|KSR1;cs:0;ncs:7;cwcs++:-0.816|XXbac-BPG32J3.20;cs:0;ncs:3;cwcs++:-0.815|PNPLA2;cs:0;ncs:1;cwcs++:-0.813|PGF;cs:0;ncs:3;cwcs++:-0.811|C17orf49;cs:0;…	target genes are more than 150. For other target genes, see TargetScan v7.2	.
1	172107957	1	172138817	C	A	mirna_primary_transcript_ID=MI0000290	mirna_primary_transcript_Name=hsa-mir-214	mirna_mature_transcript_Name=hsa-miR-214-3p	rest_of_mature-3p	NR_029627:n.91G>T	intronic	.	.	.	.	.	.	.	.	22.4	0.895323	0.988	0.977772	98.6551	0.96939	0.329182	0.979261	7.18744	1	.	.	31591	MIR214	.	.	.	.	Orion highly intolerant region:1:172107759-172108087	-8.31505[3]	-6.81368	Melanoma;pmid:20529253;class:cir|Acute Myocardial Infarction;pmid:25931214;class:cir|Arthritis;pmid:30018954;class:cir|Muscle Atrophy;pmid:17942673;class:cir|Ovarian Neoplasms;pmid:18589210;class:cir|Angiosarcoma;pmid:26512652;class:cir|Carcinoma, Lung, Non-Small-Cell;pmid:26629532;class:cir|Diabetic Nephropathy;pmid:29902497;class:cir|Breast Neoplasms;pmid:22350790;class:cir|Rheumatoid Arthritis…	Pancreatic cancer;id:25;evid:miRNA overexpression;fc:2.58;met:miRNA microarray;pmid:16966691|Hepatocellular carcinoma;id:67;evid:miRNA downregulation;fc:2.43;met:miRNA microarray;pmid:18319255|Colorectal cancer;id:71;evid:miRNA downregulation;fc:1.1;met:quantitative PCR;pmid:18607389|Ovarian cancer;id:92;evid:miRNA downregulation;fc:4.7619;met:miRNA microarray;pmid:17875710|Prostate cancer;id:96;…	mature_mirna:hsa-miR-214-3p{tissue:Bladder;min:2.2927817;median:6.592977;max:7.544578;pmid:24520312|tissue:Blood;min:0;median:0;max:1.678072;pmid:24670764,24084574,25074712,23592263|tissue:Brain;min:0.4854268;median:4.743799;max:10.861397;pmid:24316981|tissue:Breast;min:6.1210150;median:10.039919;max:12.980104;pmid:24904649|tissue:Hair follicle;min:0;median:0;max:0;pmid:24582062|tissue:Liver;min:…	tf:CUX1;regulation:Activation;sraid/pmid:21654638;evidence:literature;tissue:n/a|tf:EGR1;regulation:Activation;sraid/pmid:21189327;evidence:literature;tissue:n/a|tf:FOXD3;regulation:Activation;sraid/pmid:27811858;evidence:literature;tissue:n/a|tf:HIF1A;regulation:Activation;sraid/pmid:24011070,25876995;evidence:literature;tissue:n/a|tf:MKL1;regulation:Activation;sraid/pmid:23764775;evidence:liter…	mature_mirna:hsa-miR-214-3p{AHSA1;cell_line:NA;tissue:NA;cat:NA;met:Other;exp_cond:NA|AP3B1;cell_line:NA;tissue:NA;cat:NA;met:Other;exp_cond:NA|ARL2;cell_line:NA;tissue:NA;cat:NA;met:Other;exp_cond:NA|CPNE7;cell_line:NA;tissue:NA;cat:NA;met:Other;exp_cond:NA|FLOT1;cell_line:NA;tissue:NA;cat:NA;met:Other;exp_cond:NA|GALNT7;cell_line:NA;tissue:NA;cat:NA;met:Other;exp_cond:NA|HSPD1;cell_line:NA;tiss…	mature_mirna:hsa-miR-214-3p{ALPK2;id:MIRT438676;valid_met:Immunohistochemistry//Immunoprecipitaion//Luciferase reporter assay//qRT-PCR//Western blot;pmid:23929716|ARL2;id:MIRT024965;valid_met:Luciferase reporter assay//qRT-PCR//Western blot;pmid:25621032|ASF1B;id:MIRT035546;valid_met:Luciferase reporter assay;pmid:23100276|ATF4;id:MIRT007201;valid_met:Luciferase reporter assay;pmid:23223004|BAX;i…	mature_mirna:hsa-miR-214-3p{TUBGCP6;cs:0;ncs:3;cwcs++:-1.147|RBM34;cs:0;ncs:2;cwcs++:-1.030|HMGN4;cs:0;ncs:2;cwcs++:-0.923|C1orf226;cs:0;ncs:5;cwcs++:-0.875|PTPN18;cs:0;ncs:4;cwcs++:-0.868|PNPLA7;cs:0;ncs:4;cwcs++:-0.839|CENPM;cs:0;ncs:3;cwcs++:-0.831|KSR1;cs:0;ncs:7;cwcs++:-0.816|XXbac-BPG32J3.20;cs:0;ncs:3;cwcs++:-0.815|PNPLA2;cs:0;ncs:1;cwcs++:-0.813|PGF;cs:0;ncs:3;cwcs++:-0.811|C17orf49;cs:0;…	target genes are more than 150. For other target genes, see TargetScan v7.2	.
1	172107957	1	172138817	C	G	mirna_primary_transcript_ID=MI0000290	mirna_primary_transcript_Name=hsa-mir-214	mirna_mature_transcript_Name=hsa-miR-214-3p	rest_of_mature-3p	NR_029627:n.91G>C	intronic	.	.	.	.	.	.	.	.	22.3	0.887885	0.988	0.977772	98.6551	0.96939	0.329182	0.979261	7.18744	1	.	.	31591	MIR214	.	.	.	.	Orion highly intolerant region:1:172107759-172108087	-8.31505[3]	-6.81368	Melanoma;pmid:20529253;class:cir|Acute Myocardial Infarction;pmid:25931214;class:cir|Arthritis;pmid:30018954;class:cir|Muscle Atrophy;pmid:17942673;class:cir|Ovarian Neoplasms;pmid:18589210;class:cir|Angiosarcoma;pmid:26512652;class:cir|Carcinoma, Lung, Non-Small-Cell;pmid:26629532;class:cir|Diabetic Nephropathy;pmid:29902497;class:cir|Breast Neoplasms;pmid:22350790;class:cir|Rheumatoid Arthritis…	Pancreatic cancer;id:25;evid:miRNA overexpression;fc:2.58;met:miRNA microarray;pmid:16966691|Hepatocellular carcinoma;id:67;evid:miRNA downregulation;fc:2.43;met:miRNA microarray;pmid:18319255|Colorectal cancer;id:71;evid:miRNA downregulation;fc:1.1;met:quantitative PCR;pmid:18607389|Ovarian cancer;id:92;evid:miRNA downregulation;fc:4.7619;met:miRNA microarray;pmid:17875710|Prostate cancer;id:96;…	mature_mirna:hsa-miR-214-3p{tissue:Bladder;min:2.2927817;median:6.592977;max:7.544578;pmid:24520312|tissue:Blood;min:0;median:0;max:1.678072;pmid:24670764,24084574,25074712,23592263|tissue:Brain;min:0.4854268;median:4.743799;max:10.861397;pmid:24316981|tissue:Breast;min:6.1210150;median:10.039919;max:12.980104;pmid:24904649|tissue:Hair follicle;min:0;median:0;max:0;pmid:24582062|tissue:Liver;min:…	tf:CUX1;regulation:Activation;sraid/pmid:21654638;evidence:literature;tissue:n/a|tf:EGR1;regulation:Activation;sraid/pmid:21189327;evidence:literature;tissue:n/a|tf:FOXD3;regulation:Activation;sraid/pmid:27811858;evidence:literature;tissue:n/a|tf:HIF1A;regulation:Activation;sraid/pmid:24011070,25876995;evidence:literature;tissue:n/a|tf:MKL1;regulation:Activation;sraid/pmid:23764775;evidence:liter…	mature_mirna:hsa-miR-214-3p{AHSA1;cell_line:NA;tissue:NA;cat:NA;met:Other;exp_cond:NA|AP3B1;cell_line:NA;tissue:NA;cat:NA;met:Other;exp_cond:NA|ARL2;cell_line:NA;tissue:NA;cat:NA;met:Other;exp_cond:NA|CPNE7;cell_line:NA;tissue:NA;cat:NA;met:Other;exp_cond:NA|FLOT1;cell_line:NA;tissue:NA;cat:NA;met:Other;exp_cond:NA|GALNT7;cell_line:NA;tissue:NA;cat:NA;met:Other;exp_cond:NA|HSPD1;cell_line:NA;tiss…	mature_mirna:hsa-miR-214-3p{ALPK2;id:MIRT438676;valid_met:Immunohistochemistry//Immunoprecipitaion//Luciferase reporter assay//qRT-PCR//Western blot;pmid:23929716|ARL2;id:MIRT024965;valid_met:Luciferase reporter assay//qRT-PCR//Western blot;pmid:25621032|ASF1B;id:MIRT035546;valid_met:Luciferase reporter assay;pmid:23100276|ATF4;id:MIRT007201;valid_met:Luciferase reporter assay;pmid:23223004|BAX;i…	mature_mirna:hsa-miR-214-3p{TUBGCP6;cs:0;ncs:3;cwcs++:-1.147|RBM34;cs:0;ncs:2;cwcs++:-1.030|HMGN4;cs:0;ncs:2;cwcs++:-0.923|C1orf226;cs:0;ncs:5;cwcs++:-0.875|PTPN18;cs:0;ncs:4;cwcs++:-0.868|PNPLA7;cs:0;ncs:4;cwcs++:-0.839|CENPM;cs:0;ncs:3;cwcs++:-0.831|KSR1;cs:0;ncs:7;cwcs++:-0.816|XXbac-BPG32J3.20;cs:0;ncs:3;cwcs++:-0.815|PNPLA2;cs:0;ncs:1;cwcs++:-0.813|PGF;cs:0;ncs:3;cwcs++:-0.811|C17orf49;cs:0;…	target genes are more than 150. For other target genes, see TargetScan v7.2	.
1	172107957	1	172138817	C	T	mirna_primary_transcript_ID=MI0000290	mirna_primary_transcript_Name=hsa-mir-214	mirna_mature_transcript_Name=hsa-miR-214-3p	rest_of_mature-3p	NR_029627:n.91G>A	intronic	rs767404661	.	.	.	.	.	.	.	22.3	0.894563	0.988	0.977772	98.6551	0.968422	0.329182	0.979261	7.18744	1	.	.	31591	MIR214	.	.	.	.	Orion highly intolerant region:1:172107759-172108087	-8.31505[3]	-6.81368	Melanoma;pmid:20529253;class:cir|Acute Myocardial Infarction;pmid:25931214;class:cir|Arthritis;pmid:30018954;class:cir|Muscle Atrophy;pmid:17942673;class:cir|Ovarian Neoplasms;pmid:18589210;class:cir|Angiosarcoma;pmid:26512652;class:cir|Carcinoma, Lung, Non-Small-Cell;pmid:26629532;class:cir|Diabetic Nephropathy;pmid:29902497;class:cir|Breast Neoplasms;pmid:22350790;class:cir|Rheumatoid Arthritis…	Pancreatic cancer;id:25;evid:miRNA overexpression;fc:2.58;met:miRNA microarray;pmid:16966691|Hepatocellular carcinoma;id:67;evid:miRNA downregulation;fc:2.43;met:miRNA microarray;pmid:18319255|Colorectal cancer;id:71;evid:miRNA downregulation;fc:1.1;met:quantitative PCR;pmid:18607389|Ovarian cancer;id:92;evid:miRNA downregulation;fc:4.7619;met:miRNA microarray;pmid:17875710|Prostate cancer;id:96;…	mature_mirna:hsa-miR-214-3p{tissue:Bladder;min:2.2927817;median:6.592977;max:7.544578;pmid:24520312|tissue:Blood;min:0;median:0;max:1.678072;pmid:24670764,24084574,25074712,23592263|tissue:Brain;min:0.4854268;median:4.743799;max:10.861397;pmid:24316981|tissue:Breast;min:6.1210150;median:10.039919;max:12.980104;pmid:24904649|tissue:Hair follicle;min:0;median:0;max:0;pmid:24582062|tissue:Liver;min:…	tf:CUX1;regulation:Activation;sraid/pmid:21654638;evidence:literature;tissue:n/a|tf:EGR1;regulation:Activation;sraid/pmid:21189327;evidence:literature;tissue:n/a|tf:FOXD3;regulation:Activation;sraid/pmid:27811858;evidence:literature;tissue:n/a|tf:HIF1A;regulation:Activation;sraid/pmid:24011070,25876995;evidence:literature;tissue:n/a|tf:MKL1;regulation:Activation;sraid/pmid:23764775;evidence:liter…	mature_mirna:hsa-miR-214-3p{AHSA1;cell_line:NA;tissue:NA;cat:NA;met:Other;exp_cond:NA|AP3B1;cell_line:NA;tissue:NA;cat:NA;met:Other;exp_cond:NA|ARL2;cell_line:NA;tissue:NA;cat:NA;met:Other;exp_cond:NA|CPNE7;cell_line:NA;tissue:NA;cat:NA;met:Other;exp_cond:NA|FLOT1;cell_line:NA;tissue:NA;cat:NA;met:Other;exp_cond:NA|GALNT7;cell_line:NA;tissue:NA;cat:NA;met:Other;exp_cond:NA|HSPD1;cell_line:NA;tiss…	mature_mirna:hsa-miR-214-3p{ALPK2;id:MIRT438676;valid_met:Immunohistochemistry//Immunoprecipitaion//Luciferase reporter assay//qRT-PCR//Western blot;pmid:23929716|ARL2;id:MIRT024965;valid_met:Luciferase reporter assay//qRT-PCR//Western blot;pmid:25621032|ASF1B;id:MIRT035546;valid_met:Luciferase reporter assay;pmid:23100276|ATF4;id:MIRT007201;valid_met:Luciferase reporter assay;pmid:23223004|BAX;i…	mature_mirna:hsa-miR-214-3p{TUBGCP6;cs:0;ncs:3;cwcs++:-1.147|RBM34;cs:0;ncs:2;cwcs++:-1.030|HMGN4;cs:0;ncs:2;cwcs++:-0.923|C1orf226;cs:0;ncs:5;cwcs++:-0.875|PTPN18;cs:0;ncs:4;cwcs++:-0.868|PNPLA7;cs:0;ncs:4;cwcs++:-0.839|CENPM;cs:0;ncs:3;cwcs++:-0.831|KSR1;cs:0;ncs:7;cwcs++:-0.816|XXbac-BPG32J3.20;cs:0;ncs:3;cwcs++:-0.815|PNPLA2;cs:0;ncs:1;cwcs++:-0.813|PGF;cs:0;ncs:3;cwcs++:-0.811|C17orf49;cs:0;…	target genes are more than 150. For other target genes, see TargetScan v7.2	.
1	172107958	1	172138818	T	A	mirna_primary_transcript_ID=MI0000290	mirna_primary_transcript_Name=hsa-mir-214	mirna_mature_transcript_Name=hsa-miR-214-3p	rest_of_mature-3p	NR_029627:n.90A>T	intronic	.	.	.	.	.	.	.	.	22.1	0.917306	0.989	0.962941	98.5372	0.970821	0.322826	0.979261	7.37473	1	.	.	31591	MIR214	.	.	.	.	Orion highly intolerant region:1:172107759-172108087	-8.31505[3]	-6.81368	Melanoma;pmid:20529253;class:cir|Acute Myocardial Infarction;pmid:25931214;class:cir|Arthritis;pmid:30018954;class:cir|Muscle Atrophy;pmid:17942673;class:cir|Ovarian Neoplasms;pmid:18589210;class:cir|Angiosarcoma;pmid:26512652;class:cir|Carcinoma, Lung, Non-Small-Cell;pmid:26629532;class:cir|Diabetic Nephropathy;pmid:29902497;class:cir|Breast Neoplasms;pmid:22350790;class:cir|Rheumatoid Arthritis…	Pancreatic cancer;id:25;evid:miRNA overexpression;fc:2.58;met:miRNA microarray;pmid:16966691|Hepatocellular carcinoma;id:67;evid:miRNA downregulation;fc:2.43;met:miRNA microarray;pmid:18319255|Colorectal cancer;id:71;evid:miRNA downregulation;fc:1.1;met:quantitative PCR;pmid:18607389|Ovarian cancer;id:92;evid:miRNA downregulation;fc:4.7619;met:miRNA microarray;pmid:17875710|Prostate cancer;id:96;…	mature_mirna:hsa-miR-214-3p{tissue:Bladder;min:2.2927817;median:6.592977;max:7.544578;pmid:24520312|tissue:Blood;min:0;median:0;max:1.678072;pmid:24670764,24084574,25074712,23592263|tissue:Brain;min:0.4854268;median:4.743799;max:10.861397;pmid:24316981|tissue:Breast;min:6.1210150;median:10.039919;max:12.980104;pmid:24904649|tissue:Hair follicle;min:0;median:0;max:0;pmid:24582062|tissue:Liver;min:…	tf:CUX1;regulation:Activation;sraid/pmid:21654638;evidence:literature;tissue:n/a|tf:EGR1;regulation:Activation;sraid/pmid:21189327;evidence:literature;tissue:n/a|tf:FOXD3;regulation:Activation;sraid/pmid:27811858;evidence:literature;tissue:n/a|tf:HIF1A;regulation:Activation;sraid/pmid:24011070,25876995;evidence:literature;tissue:n/a|tf:MKL1;regulation:Activation;sraid/pmid:23764775;evidence:liter…	mature_mirna:hsa-miR-214-3p{AHSA1;cell_line:NA;tissue:NA;cat:NA;met:Other;exp_cond:NA|AP3B1;cell_line:NA;tissue:NA;cat:NA;met:Other;exp_cond:NA|ARL2;cell_line:NA;tissue:NA;cat:NA;met:Other;exp_cond:NA|CPNE7;cell_line:NA;tissue:NA;cat:NA;met:Other;exp_cond:NA|FLOT1;cell_line:NA;tissue:NA;cat:NA;met:Other;exp_cond:NA|GALNT7;cell_line:NA;tissue:NA;cat:NA;met:Other;exp_cond:NA|HSPD1;cell_line:NA;tiss…	mature_mirna:hsa-miR-214-3p{ALPK2;id:MIRT438676;valid_met:Immunohistochemistry//Immunoprecipitaion//Luciferase reporter assay//qRT-PCR//Western blot;pmid:23929716|ARL2;id:MIRT024965;valid_met:Luciferase reporter assay//qRT-PCR//Western blot;pmid:25621032|ASF1B;id:MIRT035546;valid_met:Luciferase reporter assay;pmid:23100276|ATF4;id:MIRT007201;valid_met:Luciferase reporter assay;pmid:23223004|BAX;i…	mature_mirna:hsa-miR-214-3p{TUBGCP6;cs:0;ncs:3;cwcs++:-1.147|RBM34;cs:0;ncs:2;cwcs++:-1.030|HMGN4;cs:0;ncs:2;cwcs++:-0.923|C1orf226;cs:0;ncs:5;cwcs++:-0.875|PTPN18;cs:0;ncs:4;cwcs++:-0.868|PNPLA7;cs:0;ncs:4;cwcs++:-0.839|CENPM;cs:0;ncs:3;cwcs++:-0.831|KSR1;cs:0;ncs:7;cwcs++:-0.816|XXbac-BPG32J3.20;cs:0;ncs:3;cwcs++:-0.815|PNPLA2;cs:0;ncs:1;cwcs++:-0.813|PGF;cs:0;ncs:3;cwcs++:-0.811|C17orf49;cs:0;…	target genes are more than 150. For other target genes, see TargetScan v7.2	.
1	172107958	1	172138818	T	C	mirna_primary_transcript_ID=MI0000290	mirna_primary_transcript_Name=hsa-mir-214	mirna_mature_transcript_Name=hsa-miR-214-3p	rest_of_mature-3p	NR_029627:n.90A>G	intronic	.	.	.	.	.	.	.	.	22.1	0.903752	0.989	0.962941	98.5372	0.969613	0.322826	0.979261	7.37473	1	.	.	31591	MIR214	.	.	.	.	Orion highly intolerant region:1:172107759-172108087	-8.31505[3]	-6.81368	Melanoma;pmid:20529253;class:cir|Acute Myocardial Infarction;pmid:25931214;class:cir|Arthritis;pmid:30018954;class:cir|Muscle Atrophy;pmid:17942673;class:cir|Ovarian Neoplasms;pmid:18589210;class:cir|Angiosarcoma;pmid:26512652;class:cir|Carcinoma, Lung, Non-Small-Cell;pmid:26629532;class:cir|Diabetic Nephropathy;pmid:29902497;class:cir|Breast Neoplasms;pmid:22350790;class:cir|Rheumatoid Arthritis…	Pancreatic cancer;id:25;evid:miRNA overexpression;fc:2.58;met:miRNA microarray;pmid:16966691|Hepatocellular carcinoma;id:67;evid:miRNA downregulation;fc:2.43;met:miRNA microarray;pmid:18319255|Colorectal cancer;id:71;evid:miRNA downregulation;fc:1.1;met:quantitative PCR;pmid:18607389|Ovarian cancer;id:92;evid:miRNA downregulation;fc:4.7619;met:miRNA microarray;pmid:17875710|Prostate cancer;id:96;…	mature_mirna:hsa-miR-214-3p{tissue:Bladder;min:2.2927817;median:6.592977;max:7.544578;pmid:24520312|tissue:Blood;min:0;median:0;max:1.678072;pmid:24670764,24084574,25074712,23592263|tissue:Brain;min:0.4854268;median:4.743799;max:10.861397;pmid:24316981|tissue:Breast;min:6.1210150;median:10.039919;max:12.980104;pmid:24904649|tissue:Hair follicle;min:0;median:0;max:0;pmid:24582062|tissue:Liver;min:…	tf:CUX1;regulation:Activation;sraid/pmid:21654638;evidence:literature;tissue:n/a|tf:EGR1;regulation:Activation;sraid/pmid:21189327;evidence:literature;tissue:n/a|tf:FOXD3;regulation:Activation;sraid/pmid:27811858;evidence:literature;tissue:n/a|tf:HIF1A;regulation:Activation;sraid/pmid:24011070,25876995;evidence:literature;tissue:n/a|tf:MKL1;regulation:Activation;sraid/pmid:23764775;evidence:liter…	mature_mirna:hsa-miR-214-3p{AHSA1;cell_line:NA;tissue:NA;cat:NA;met:Other;exp_cond:NA|AP3B1;cell_line:NA;tissue:NA;cat:NA;met:Other;exp_cond:NA|ARL2;cell_line:NA;tissue:NA;cat:NA;met:Other;exp_cond:NA|CPNE7;cell_line:NA;tissue:NA;cat:NA;met:Other;exp_cond:NA|FLOT1;cell_line:NA;tissue:NA;cat:NA;met:Other;exp_cond:NA|GALNT7;cell_line:NA;tissue:NA;cat:NA;met:Other;exp_cond:NA|HSPD1;cell_line:NA;tiss…	mature_mirna:hsa-miR-214-3p{ALPK2;id:MIRT438676;valid_met:Immunohistochemistry//Immunoprecipitaion//Luciferase reporter assay//qRT-PCR//Western blot;pmid:23929716|ARL2;id:MIRT024965;valid_met:Luciferase reporter assay//qRT-PCR//Western blot;pmid:25621032|ASF1B;id:MIRT035546;valid_met:Luciferase reporter assay;pmid:23100276|ATF4;id:MIRT007201;valid_met:Luciferase reporter assay;pmid:23223004|BAX;i…	mature_mirna:hsa-miR-214-3p{TUBGCP6;cs:0;ncs:3;cwcs++:-1.147|RBM34;cs:0;ncs:2;cwcs++:-1.030|HMGN4;cs:0;ncs:2;cwcs++:-0.923|C1orf226;cs:0;ncs:5;cwcs++:-0.875|PTPN18;cs:0;ncs:4;cwcs++:-0.868|PNPLA7;cs:0;ncs:4;cwcs++:-0.839|CENPM;cs:0;ncs:3;cwcs++:-0.831|KSR1;cs:0;ncs:7;cwcs++:-0.816|XXbac-BPG32J3.20;cs:0;ncs:3;cwcs++:-0.815|PNPLA2;cs:0;ncs:1;cwcs++:-0.813|PGF;cs:0;ncs:3;cwcs++:-0.811|C17orf49;cs:0;…	target genes are more than 150. For other target genes, see TargetScan v7.2	.
1	172107958	1	172138818	T	G	mirna_primary_transcript_ID=MI0000290	mirna_primary_transcript_Name=hsa-mir-214	mirna_mature_transcript_Name=hsa-miR-214-3p	rest_of_mature-3p	NR_029627:n.90A>C	intronic	.	.	.	.	.	.	.	.	22.1	0.892401	0.989	0.962941	98.5372	0.970821	0.322826	0.979261	7.37473	1	.	.	31591	MIR214	.	.	.	.	Orion highly intolerant region:1:172107759-172108087	-8.31505[3]	-6.81368	Melanoma;pmid:20529253;class:cir|Acute Myocardial Infarction;pmid:25931214;class:cir|Arthritis;pmid:30018954;class:cir|Muscle Atrophy;pmid:17942673;class:cir|Ovarian Neoplasms;pmid:18589210;class:cir|Angiosarcoma;pmid:26512652;class:cir|Carcinoma, Lung, Non-Small-Cell;pmid:26629532;class:cir|Diabetic Nephropathy;pmid:29902497;class:cir|Breast Neoplasms;pmid:22350790;class:cir|Rheumatoid Arthritis…	Pancreatic cancer;id:25;evid:miRNA overexpression;fc:2.58;met:miRNA microarray;pmid:16966691|Hepatocellular carcinoma;id:67;evid:miRNA downregulation;fc:2.43;met:miRNA microarray;pmid:18319255|Colorectal cancer;id:71;evid:miRNA downregulation;fc:1.1;met:quantitative PCR;pmid:18607389|Ovarian cancer;id:92;evid:miRNA downregulation;fc:4.7619;met:miRNA microarray;pmid:17875710|Prostate cancer;id:96;…	mature_mirna:hsa-miR-214-3p{tissue:Bladder;min:2.2927817;median:6.592977;max:7.544578;pmid:24520312|tissue:Blood;min:0;median:0;max:1.678072;pmid:24670764,24084574,25074712,23592263|tissue:Brain;min:0.4854268;median:4.743799;max:10.861397;pmid:24316981|tissue:Breast;min:6.1210150;median:10.039919;max:12.980104;pmid:24904649|tissue:Hair follicle;min:0;median:0;max:0;pmid:24582062|tissue:Liver;min:…	tf:CUX1;regulation:Activation;sraid/pmid:21654638;evidence:literature;tissue:n/a|tf:EGR1;regulation:Activation;sraid/pmid:21189327;evidence:literature;tissue:n/a|tf:FOXD3;regulation:Activation;sraid/pmid:27811858;evidence:literature;tissue:n/a|tf:HIF1A;regulation:Activation;sraid/pmid:24011070,25876995;evidence:literature;tissue:n/a|tf:MKL1;regulation:Activation;sraid/pmid:23764775;evidence:liter…	mature_mirna:hsa-miR-214-3p{AHSA1;cell_line:NA;tissue:NA;cat:NA;met:Other;exp_cond:NA|AP3B1;cell_line:NA;tissue:NA;cat:NA;met:Other;exp_cond:NA|ARL2;cell_line:NA;tissue:NA;cat:NA;met:Other;exp_cond:NA|CPNE7;cell_line:NA;tissue:NA;cat:NA;met:Other;exp_cond:NA|FLOT1;cell_line:NA;tissue:NA;cat:NA;met:Other;exp_cond:NA|GALNT7;cell_line:NA;tissue:NA;cat:NA;met:Other;exp_cond:NA|HSPD1;cell_line:NA;tiss…	mature_mirna:hsa-miR-214-3p{ALPK2;id:MIRT438676;valid_met:Immunohistochemistry//Immunoprecipitaion//Luciferase reporter assay//qRT-PCR//Western blot;pmid:23929716|ARL2;id:MIRT024965;valid_met:Luciferase reporter assay//qRT-PCR//Western blot;pmid:25621032|ASF1B;id:MIRT035546;valid_met:Luciferase reporter assay;pmid:23100276|ATF4;id:MIRT007201;valid_met:Luciferase reporter assay;pmid:23223004|BAX;i…	mature_mirna:hsa-miR-214-3p{TUBGCP6;cs:0;ncs:3;cwcs++:-1.147|RBM34;cs:0;ncs:2;cwcs++:-1.030|HMGN4;cs:0;ncs:2;cwcs++:-0.923|C1orf226;cs:0;ncs:5;cwcs++:-0.875|PTPN18;cs:0;ncs:4;cwcs++:-0.868|PNPLA7;cs:0;ncs:4;cwcs++:-0.839|CENPM;cs:0;ncs:3;cwcs++:-0.831|KSR1;cs:0;ncs:7;cwcs++:-0.816|XXbac-BPG32J3.20;cs:0;ncs:3;cwcs++:-0.815|PNPLA2;cs:0;ncs:1;cwcs++:-0.813|PGF;cs:0;ncs:3;cwcs++:-0.811|C17orf49;cs:0;…	target genes are more than 150. For other target genes, see TargetScan v7.2	.
1	172107960	1	172138820	C	A	mirna_primary_transcript_ID=MI0000290	mirna_primary_transcript_Name=hsa-mir-214	mirna_mature_transcript_Name=hsa-miR-214-3p	rest_of_mature-3p	NR_029627:n.88G>T	intronic	.	.	.	.	.	.	.	.	22.1	0.896012	0.989	0.975511	98.5372	0.971706	0.329182	0.979261	7.18744	1	.	.	31591	MIR214	.	.	.	.	Orion highly intolerant region:1:172107759-172108087	-8.31505[3]	-6.81368	Melanoma;pmid:20529253;class:cir|Acute Myocardial Infarction;pmid:25931214;class:cir|Arthritis;pmid:30018954;class:cir|Muscle Atrophy;pmid:17942673;class:cir|Ovarian Neoplasms;pmid:18589210;class:cir|Angiosarcoma;pmid:26512652;class:cir|Carcinoma, Lung, Non-Small-Cell;pmid:26629532;class:cir|Diabetic Nephropathy;pmid:29902497;class:cir|Breast Neoplasms;pmid:22350790;class:cir|Rheumatoid Arthritis…	Pancreatic cancer;id:25;evid:miRNA overexpression;fc:2.58;met:miRNA microarray;pmid:16966691|Hepatocellular carcinoma;id:67;evid:miRNA downregulation;fc:2.43;met:miRNA microarray;pmid:18319255|Colorectal cancer;id:71;evid:miRNA downregulation;fc:1.1;met:quantitative PCR;pmid:18607389|Ovarian cancer;id:92;evid:miRNA downregulation;fc:4.7619;met:miRNA microarray;pmid:17875710|Prostate cancer;id:96;…	mature_mirna:hsa-miR-214-3p{tissue:Bladder;min:2.2927817;median:6.592977;max:7.544578;pmid:24520312|tissue:Blood;min:0;median:0;max:1.678072;pmid:24670764,24084574,25074712,23592263|tissue:Brain;min:0.4854268;median:4.743799;max:10.861397;pmid:24316981|tissue:Breast;min:6.1210150;median:10.039919;max:12.980104;pmid:24904649|tissue:Hair follicle;min:0;median:0;max:0;pmid:24582062|tissue:Liver;min:…	tf:CUX1;regulation:Activation;sraid/pmid:21654638;evidence:literature;tissue:n/a|tf:EGR1;regulation:Activation;sraid/pmid:21189327;evidence:literature;tissue:n/a|tf:FOXD3;regulation:Activation;sraid/pmid:27811858;evidence:literature;tissue:n/a|tf:HIF1A;regulation:Activation;sraid/pmid:24011070,25876995;evidence:literature;tissue:n/a|tf:MKL1;regulation:Activation;sraid/pmid:23764775;evidence:liter…	mature_mirna:hsa-miR-214-3p{AHSA1;cell_line:NA;tissue:NA;cat:NA;met:Other;exp_cond:NA|AP3B1;cell_line:NA;tissue:NA;cat:NA;met:Other;exp_cond:NA|ARL2;cell_line:NA;tissue:NA;cat:NA;met:Other;exp_cond:NA|CPNE7;cell_line:NA;tissue:NA;cat:NA;met:Other;exp_cond:NA|FLOT1;cell_line:NA;tissue:NA;cat:NA;met:Other;exp_cond:NA|GALNT7;cell_line:NA;tissue:NA;cat:NA;met:Other;exp_cond:NA|HSPD1;cell_line:NA;tiss…	mature_mirna:hsa-miR-214-3p{ALPK2;id:MIRT438676;valid_met:Immunohistochemistry//Immunoprecipitaion//Luciferase reporter assay//qRT-PCR//Western blot;pmid:23929716|ARL2;id:MIRT024965;valid_met:Luciferase reporter assay//qRT-PCR//Western blot;pmid:25621032|ASF1B;id:MIRT035546;valid_met:Luciferase reporter assay;pmid:23100276|ATF4;id:MIRT007201;valid_met:Luciferase reporter assay;pmid:23223004|BAX;i…	mature_mirna:hsa-miR-214-3p{TUBGCP6;cs:0;ncs:3;cwcs++:-1.147|RBM34;cs:0;ncs:2;cwcs++:-1.030|HMGN4;cs:0;ncs:2;cwcs++:-0.923|C1orf226;cs:0;ncs:5;cwcs++:-0.875|PTPN18;cs:0;ncs:4;cwcs++:-0.868|PNPLA7;cs:0;ncs:4;cwcs++:-0.839|CENPM;cs:0;ncs:3;cwcs++:-0.831|KSR1;cs:0;ncs:7;cwcs++:-0.816|XXbac-BPG32J3.20;cs:0;ncs:3;cwcs++:-0.815|PNPLA2;cs:0;ncs:1;cwcs++:-0.813|PGF;cs:0;ncs:3;cwcs++:-0.811|C17orf49;cs:0;…	target genes are more than 150. For other target genes, see TargetScan v7.2	.
1	172107960	1	172138820	C	G	mirna_primary_transcript_ID=MI0000290	mirna_primary_transcript_Name=hsa-mir-214	mirna_mature_transcript_Name=hsa-miR-214-3p	rest_of_mature-3p	NR_029627:n.88G>C	intronic	.	.	.	.	.	.	.	.	22.1	0.875031	0.989	0.975511	98.5372	0.971706	0.329182	0.979261	7.18744	1	.	.	31591	MIR214	.	.	.	.	Orion highly intolerant region:1:172107759-172108087	-8.31505[3]	-6.81368	Melanoma;pmid:20529253;class:cir|Acute Myocardial Infarction;pmid:25931214;class:cir|Arthritis;pmid:30018954;class:cir|Muscle Atrophy;pmid:17942673;class:cir|Ovarian Neoplasms;pmid:18589210;class:cir|Angiosarcoma;pmid:26512652;class:cir|Carcinoma, Lung, Non-Small-Cell;pmid:26629532;class:cir|Diabetic Nephropathy;pmid:29902497;class:cir|Breast Neoplasms;pmid:22350790;class:cir|Rheumatoid Arthritis…	Pancreatic cancer;id:25;evid:miRNA overexpression;fc:2.58;met:miRNA microarray;pmid:16966691|Hepatocellular carcinoma;id:67;evid:miRNA downregulation;fc:2.43;met:miRNA microarray;pmid:18319255|Colorectal cancer;id:71;evid:miRNA downregulation;fc:1.1;met:quantitative PCR;pmid:18607389|Ovarian cancer;id:92;evid:miRNA downregulation;fc:4.7619;met:miRNA microarray;pmid:17875710|Prostate cancer;id:96;…	mature_mirna:hsa-miR-214-3p{tissue:Bladder;min:2.2927817;median:6.592977;max:7.544578;pmid:24520312|tissue:Blood;min:0;median:0;max:1.678072;pmid:24670764,24084574,25074712,23592263|tissue:Brain;min:0.4854268;median:4.743799;max:10.861397;pmid:24316981|tissue:Breast;min:6.1210150;median:10.039919;max:12.980104;pmid:24904649|tissue:Hair follicle;min:0;median:0;max:0;pmid:24582062|tissue:Liver;min:…	tf:CUX1;regulation:Activation;sraid/pmid:21654638;evidence:literature;tissue:n/a|tf:EGR1;regulation:Activation;sraid/pmid:21189327;evidence:literature;tissue:n/a|tf:FOXD3;regulation:Activation;sraid/pmid:27811858;evidence:literature;tissue:n/a|tf:HIF1A;regulation:Activation;sraid/pmid:24011070,25876995;evidence:literature;tissue:n/a|tf:MKL1;regulation:Activation;sraid/pmid:23764775;evidence:liter…	mature_mirna:hsa-miR-214-3p{AHSA1;cell_line:NA;tissue:NA;cat:NA;met:Other;exp_cond:NA|AP3B1;cell_line:NA;tissue:NA;cat:NA;met:Other;exp_cond:NA|ARL2;cell_line:NA;tissue:NA;cat:NA;met:Other;exp_cond:NA|CPNE7;cell_line:NA;tissue:NA;cat:NA;met:Other;exp_cond:NA|FLOT1;cell_line:NA;tissue:NA;cat:NA;met:Other;exp_cond:NA|GALNT7;cell_line:NA;tissue:NA;cat:NA;met:Other;exp_cond:NA|HSPD1;cell_line:NA;tiss…	mature_mirna:hsa-miR-214-3p{ALPK2;id:MIRT438676;valid_met:Immunohistochemistry//Immunoprecipitaion//Luciferase reporter assay//qRT-PCR//Western blot;pmid:23929716|ARL2;id:MIRT024965;valid_met:Luciferase reporter assay//qRT-PCR//Western blot;pmid:25621032|ASF1B;id:MIRT035546;valid_met:Luciferase reporter assay;pmid:23100276|ATF4;id:MIRT007201;valid_met:Luciferase reporter assay;pmid:23223004|BAX;i…	mature_mirna:hsa-miR-214-3p{TUBGCP6;cs:0;ncs:3;cwcs++:-1.147|RBM34;cs:0;ncs:2;cwcs++:-1.030|HMGN4;cs:0;ncs:2;cwcs++:-0.923|C1orf226;cs:0;ncs:5;cwcs++:-0.875|PTPN18;cs:0;ncs:4;cwcs++:-0.868|PNPLA7;cs:0;ncs:4;cwcs++:-0.839|CENPM;cs:0;ncs:3;cwcs++:-0.831|KSR1;cs:0;ncs:7;cwcs++:-0.816|XXbac-BPG32J3.20;cs:0;ncs:3;cwcs++:-0.815|PNPLA2;cs:0;ncs:1;cwcs++:-0.813|PGF;cs:0;ncs:3;cwcs++:-0.811|C17orf49;cs:0;…	target genes are more than 150. For other target genes, see TargetScan v7.2	.
1	172107960	1	172138820	C	T	mirna_primary_transcript_ID=MI0000290	mirna_primary_transcript_Name=hsa-mir-214	mirna_mature_transcript_Name=hsa-miR-214-3p	rest_of_mature-3p	NR_029627:n.88G>A	intronic	.	.	.	.	.	.	.	.	22.3	0.88149	0.989	0.975511	98.5372	0.970809	0.329182	0.979261	7.18744	1	.	.	31591	MIR214	.	.	.	.	Orion highly intolerant region:1:172107759-172108087	-8.31505[3]	-6.81368	Melanoma;pmid:20529253;class:cir|Acute Myocardial Infarction;pmid:25931214;class:cir|Arthritis;pmid:30018954;class:cir|Muscle Atrophy;pmid:17942673;class:cir|Ovarian Neoplasms;pmid:18589210;class:cir|Angiosarcoma;pmid:26512652;class:cir|Carcinoma, Lung, Non-Small-Cell;pmid:26629532;class:cir|Diabetic Nephropathy;pmid:29902497;class:cir|Breast Neoplasms;pmid:22350790;class:cir|Rheumatoid Arthritis…	Pancreatic cancer;id:25;evid:miRNA overexpression;fc:2.58;met:miRNA microarray;pmid:16966691|Hepatocellular carcinoma;id:67;evid:miRNA downregulation;fc:2.43;met:miRNA microarray;pmid:18319255|Colorectal cancer;id:71;evid:miRNA downregulation;fc:1.1;met:quantitative PCR;pmid:18607389|Ovarian cancer;id:92;evid:miRNA downregulation;fc:4.7619;met:miRNA microarray;pmid:17875710|Prostate cancer;id:96;…	mature_mirna:hsa-miR-214-3p{tissue:Bladder;min:2.2927817;median:6.592977;max:7.544578;pmid:24520312|tissue:Blood;min:0;median:0;max:1.678072;pmid:24670764,24084574,25074712,23592263|tissue:Brain;min:0.4854268;median:4.743799;max:10.861397;pmid:24316981|tissue:Breast;min:6.1210150;median:10.039919;max:12.980104;pmid:24904649|tissue:Hair follicle;min:0;median:0;max:0;pmid:24582062|tissue:Liver;min:…	tf:CUX1;regulation:Activation;sraid/pmid:21654638;evidence:literature;tissue:n/a|tf:EGR1;regulation:Activation;sraid/pmid:21189327;evidence:literature;tissue:n/a|tf:FOXD3;regulation:Activation;sraid/pmid:27811858;evidence:literature;tissue:n/a|tf:HIF1A;regulation:Activation;sraid/pmid:24011070,25876995;evidence:literature;tissue:n/a|tf:MKL1;regulation:Activation;sraid/pmid:23764775;evidence:liter…	mature_mirna:hsa-miR-214-3p{AHSA1;cell_line:NA;tissue:NA;cat:NA;met:Other;exp_cond:NA|AP3B1;cell_line:NA;tissue:NA;cat:NA;met:Other;exp_cond:NA|ARL2;cell_line:NA;tissue:NA;cat:NA;met:Other;exp_cond:NA|CPNE7;cell_line:NA;tissue:NA;cat:NA;met:Other;exp_cond:NA|FLOT1;cell_line:NA;tissue:NA;cat:NA;met:Other;exp_cond:NA|GALNT7;cell_line:NA;tissue:NA;cat:NA;met:Other;exp_cond:NA|HSPD1;cell_line:NA;tiss…	mature_mirna:hsa-miR-214-3p{ALPK2;id:MIRT438676;valid_met:Immunohistochemistry//Immunoprecipitaion//Luciferase reporter assay//qRT-PCR//Western blot;pmid:23929716|ARL2;id:MIRT024965;valid_met:Luciferase reporter assay//qRT-PCR//Western blot;pmid:25621032|ASF1B;id:MIRT035546;valid_met:Luciferase reporter assay;pmid:23100276|ATF4;id:MIRT007201;valid_met:Luciferase reporter assay;pmid:23223004|BAX;i…	mature_mirna:hsa-miR-214-3p{TUBGCP6;cs:0;ncs:3;cwcs++:-1.147|RBM34;cs:0;ncs:2;cwcs++:-1.030|HMGN4;cs:0;ncs:2;cwcs++:-0.923|C1orf226;cs:0;ncs:5;cwcs++:-0.875|PTPN18;cs:0;ncs:4;cwcs++:-0.868|PNPLA7;cs:0;ncs:4;cwcs++:-0.839|CENPM;cs:0;ncs:3;cwcs++:-0.831|KSR1;cs:0;ncs:7;cwcs++:-0.816|XXbac-BPG32J3.20;cs:0;ncs:3;cwcs++:-0.815|PNPLA2;cs:0;ncs:1;cwcs++:-0.813|PGF;cs:0;ncs:3;cwcs++:-0.811|C17orf49;cs:0;…	target genes are more than 150. For other target genes, see TargetScan v7.2	.
1	172107961	1	172138821	C	A	mirna_primary_transcript_ID=MI0000290	mirna_primary_transcript_Name=hsa-mir-214	mirna_mature_transcript_Name=hsa-miR-214-3p	rest_of_mature-3p	NR_029627:n.87G>T	intronic	.	.	.	.	.	.	.	.	22.1	0.895269	0.988	0.975511	98.5372	0.971706	0.329182	0.979261	7.18744	1	.	.	31591	MIR214	.	.	.	.	Orion highly intolerant region:1:172107759-172108087	-8.31831[3]	-6.81368	Melanoma;pmid:20529253;class:cir|Acute Myocardial Infarction;pmid:25931214;class:cir|Arthritis;pmid:30018954;class:cir|Muscle Atrophy;pmid:17942673;class:cir|Ovarian Neoplasms;pmid:18589210;class:cir|Angiosarcoma;pmid:26512652;class:cir|Carcinoma, Lung, Non-Small-Cell;pmid:26629532;class:cir|Diabetic Nephropathy;pmid:29902497;class:cir|Breast Neoplasms;pmid:22350790;class:cir|Rheumatoid Arthritis…	Pancreatic cancer;id:25;evid:miRNA overexpression;fc:2.58;met:miRNA microarray;pmid:16966691|Hepatocellular carcinoma;id:67;evid:miRNA downregulation;fc:2.43;met:miRNA microarray;pmid:18319255|Colorectal cancer;id:71;evid:miRNA downregulation;fc:1.1;met:quantitative PCR;pmid:18607389|Ovarian cancer;id:92;evid:miRNA downregulation;fc:4.7619;met:miRNA microarray;pmid:17875710|Prostate cancer;id:96;…	mature_mirna:hsa-miR-214-3p{tissue:Bladder;min:2.2927817;median:6.592977;max:7.544578;pmid:24520312|tissue:Blood;min:0;median:0;max:1.678072;pmid:24670764,24084574,25074712,23592263|tissue:Brain;min:0.4854268;median:4.743799;max:10.861397;pmid:24316981|tissue:Breast;min:6.1210150;median:10.039919;max:12.980104;pmid:24904649|tissue:Hair follicle;min:0;median:0;max:0;pmid:24582062|tissue:Liver;min:…	tf:CUX1;regulation:Activation;sraid/pmid:21654638;evidence:literature;tissue:n/a|tf:EGR1;regulation:Activation;sraid/pmid:21189327;evidence:literature;tissue:n/a|tf:FOXD3;regulation:Activation;sraid/pmid:27811858;evidence:literature;tissue:n/a|tf:HIF1A;regulation:Activation;sraid/pmid:24011070,25876995;evidence:literature;tissue:n/a|tf:MKL1;regulation:Activation;sraid/pmid:23764775;evidence:liter…	mature_mirna:hsa-miR-214-3p{AHSA1;cell_line:NA;tissue:NA;cat:NA;met:Other;exp_cond:NA|AP3B1;cell_line:NA;tissue:NA;cat:NA;met:Other;exp_cond:NA|ARL2;cell_line:NA;tissue:NA;cat:NA;met:Other;exp_cond:NA|CPNE7;cell_line:NA;tissue:NA;cat:NA;met:Other;exp_cond:NA|FLOT1;cell_line:NA;tissue:NA;cat:NA;met:Other;exp_cond:NA|GALNT7;cell_line:NA;tissue:NA;cat:NA;met:Other;exp_cond:NA|HSPD1;cell_line:NA;tiss…	mature_mirna:hsa-miR-214-3p{ALPK2;id:MIRT438676;valid_met:Immunohistochemistry//Immunoprecipitaion//Luciferase reporter assay//qRT-PCR//Western blot;pmid:23929716|ARL2;id:MIRT024965;valid_met:Luciferase reporter assay//qRT-PCR//Western blot;pmid:25621032|ASF1B;id:MIRT035546;valid_met:Luciferase reporter assay;pmid:23100276|ATF4;id:MIRT007201;valid_met:Luciferase reporter assay;pmid:23223004|BAX;i…	mature_mirna:hsa-miR-214-3p{TUBGCP6;cs:0;ncs:3;cwcs++:-1.147|RBM34;cs:0;ncs:2;cwcs++:-1.030|HMGN4;cs:0;ncs:2;cwcs++:-0.923|C1orf226;cs:0;ncs:5;cwcs++:-0.875|PTPN18;cs:0;ncs:4;cwcs++:-0.868|PNPLA7;cs:0;ncs:4;cwcs++:-0.839|CENPM;cs:0;ncs:3;cwcs++:-0.831|KSR1;cs:0;ncs:7;cwcs++:-0.816|XXbac-BPG32J3.20;cs:0;ncs:3;cwcs++:-0.815|PNPLA2;cs:0;ncs:1;cwcs++:-0.813|PGF;cs:0;ncs:3;cwcs++:-0.811|C17orf49;cs:0;…	target genes are more than 150. For other target genes, see TargetScan v7.2	.
1	172107961	1	172138821	C	G	mirna_primary_transcript_ID=MI0000290	mirna_primary_transcript_Name=hsa-mir-214	mirna_mature_transcript_Name=hsa-miR-214-3p	rest_of_mature-3p	NR_029627:n.87G>C	intronic	.	.	.	.	.	.	.	.	22.1	0.874527	0.988	0.975511	98.5372	0.971706	0.329182	0.979261	7.18744	1	.	.	31591	MIR214	.	.	.	.	Orion highly intolerant region:1:172107759-172108087	-8.31831[3]	-6.81368	Melanoma;pmid:20529253;class:cir|Acute Myocardial Infarction;pmid:25931214;class:cir|Arthritis;pmid:30018954;class:cir|Muscle Atrophy;pmid:17942673;class:cir|Ovarian Neoplasms;pmid:18589210;class:cir|Angiosarcoma;pmid:26512652;class:cir|Carcinoma, Lung, Non-Small-Cell;pmid:26629532;class:cir|Diabetic Nephropathy;pmid:29902497;class:cir|Breast Neoplasms;pmid:22350790;class:cir|Rheumatoid Arthritis…	Pancreatic cancer;id:25;evid:miRNA overexpression;fc:2.58;met:miRNA microarray;pmid:16966691|Hepatocellular carcinoma;id:67;evid:miRNA downregulation;fc:2.43;met:miRNA microarray;pmid:18319255|Colorectal cancer;id:71;evid:miRNA downregulation;fc:1.1;met:quantitative PCR;pmid:18607389|Ovarian cancer;id:92;evid:miRNA downregulation;fc:4.7619;met:miRNA microarray;pmid:17875710|Prostate cancer;id:96;…	mature_mirna:hsa-miR-214-3p{tissue:Bladder;min:2.2927817;median:6.592977;max:7.544578;pmid:24520312|tissue:Blood;min:0;median:0;max:1.678072;pmid:24670764,24084574,25074712,23592263|tissue:Brain;min:0.4854268;median:4.743799;max:10.861397;pmid:24316981|tissue:Breast;min:6.1210150;median:10.039919;max:12.980104;pmid:24904649|tissue:Hair follicle;min:0;median:0;max:0;pmid:24582062|tissue:Liver;min:…	tf:CUX1;regulation:Activation;sraid/pmid:21654638;evidence:literature;tissue:n/a|tf:EGR1;regulation:Activation;sraid/pmid:21189327;evidence:literature;tissue:n/a|tf:FOXD3;regulation:Activation;sraid/pmid:27811858;evidence:literature;tissue:n/a|tf:HIF1A;regulation:Activation;sraid/pmid:24011070,25876995;evidence:literature;tissue:n/a|tf:MKL1;regulation:Activation;sraid/pmid:23764775;evidence:liter…	mature_mirna:hsa-miR-214-3p{AHSA1;cell_line:NA;tissue:NA;cat:NA;met:Other;exp_cond:NA|AP3B1;cell_line:NA;tissue:NA;cat:NA;met:Other;exp_cond:NA|ARL2;cell_line:NA;tissue:NA;cat:NA;met:Other;exp_cond:NA|CPNE7;cell_line:NA;tissue:NA;cat:NA;met:Other;exp_cond:NA|FLOT1;cell_line:NA;tissue:NA;cat:NA;met:Other;exp_cond:NA|GALNT7;cell_line:NA;tissue:NA;cat:NA;met:Other;exp_cond:NA|HSPD1;cell_line:NA;tiss…	mature_mirna:hsa-miR-214-3p{ALPK2;id:MIRT438676;valid_met:Immunohistochemistry//Immunoprecipitaion//Luciferase reporter assay//qRT-PCR//Western blot;pmid:23929716|ARL2;id:MIRT024965;valid_met:Luciferase reporter assay//qRT-PCR//Western blot;pmid:25621032|ASF1B;id:MIRT035546;valid_met:Luciferase reporter assay;pmid:23100276|ATF4;id:MIRT007201;valid_met:Luciferase reporter assay;pmid:23223004|BAX;i…	mature_mirna:hsa-miR-214-3p{TUBGCP6;cs:0;ncs:3;cwcs++:-1.147|RBM34;cs:0;ncs:2;cwcs++:-1.030|HMGN4;cs:0;ncs:2;cwcs++:-0.923|C1orf226;cs:0;ncs:5;cwcs++:-0.875|PTPN18;cs:0;ncs:4;cwcs++:-0.868|PNPLA7;cs:0;ncs:4;cwcs++:-0.839|CENPM;cs:0;ncs:3;cwcs++:-0.831|KSR1;cs:0;ncs:7;cwcs++:-0.816|XXbac-BPG32J3.20;cs:0;ncs:3;cwcs++:-0.815|PNPLA2;cs:0;ncs:1;cwcs++:-0.813|PGF;cs:0;ncs:3;cwcs++:-0.811|C17orf49;cs:0;…	target genes are more than 150. For other target genes, see TargetScan v7.2	.
1	172107961	1	172138821	C	T	mirna_primary_transcript_ID=MI0000290	mirna_primary_transcript_Name=hsa-mir-214	mirna_mature_transcript_Name=hsa-miR-214-3p	rest_of_mature-3p	NR_029627:n.87G>A	intronic	.	.	.	.	.	.	.	.	22.3	0.881976	0.988	0.975511	98.5372	0.970809	0.329182	0.979261	7.18744	1	.	.	31591	MIR214	.	.	.	.	Orion highly intolerant region:1:172107759-172108087	-8.31831[3]	-6.81368	Melanoma;pmid:20529253;class:cir|Acute Myocardial Infarction;pmid:25931214;class:cir|Arthritis;pmid:30018954;class:cir|Muscle Atrophy;pmid:17942673;class:cir|Ovarian Neoplasms;pmid:18589210;class:cir|Angiosarcoma;pmid:26512652;class:cir|Carcinoma, Lung, Non-Small-Cell;pmid:26629532;class:cir|Diabetic Nephropathy;pmid:29902497;class:cir|Breast Neoplasms;pmid:22350790;class:cir|Rheumatoid Arthritis…	Pancreatic cancer;id:25;evid:miRNA overexpression;fc:2.58;met:miRNA microarray;pmid:16966691|Hepatocellular carcinoma;id:67;evid:miRNA downregulation;fc:2.43;met:miRNA microarray;pmid:18319255|Colorectal cancer;id:71;evid:miRNA downregulation;fc:1.1;met:quantitative PCR;pmid:18607389|Ovarian cancer;id:92;evid:miRNA downregulation;fc:4.7619;met:miRNA microarray;pmid:17875710|Prostate cancer;id:96;…	mature_mirna:hsa-miR-214-3p{tissue:Bladder;min:2.2927817;median:6.592977;max:7.544578;pmid:24520312|tissue:Blood;min:0;median:0;max:1.678072;pmid:24670764,24084574,25074712,23592263|tissue:Brain;min:0.4854268;median:4.743799;max:10.861397;pmid:24316981|tissue:Breast;min:6.1210150;median:10.039919;max:12.980104;pmid:24904649|tissue:Hair follicle;min:0;median:0;max:0;pmid:24582062|tissue:Liver;min:…	tf:CUX1;regulation:Activation;sraid/pmid:21654638;evidence:literature;tissue:n/a|tf:EGR1;regulation:Activation;sraid/pmid:21189327;evidence:literature;tissue:n/a|tf:FOXD3;regulation:Activation;sraid/pmid:27811858;evidence:literature;tissue:n/a|tf:HIF1A;regulation:Activation;sraid/pmid:24011070,25876995;evidence:literature;tissue:n/a|tf:MKL1;regulation:Activation;sraid/pmid:23764775;evidence:liter…	mature_mirna:hsa-miR-214-3p{AHSA1;cell_line:NA;tissue:NA;cat:NA;met:Other;exp_cond:NA|AP3B1;cell_line:NA;tissue:NA;cat:NA;met:Other;exp_cond:NA|ARL2;cell_line:NA;tissue:NA;cat:NA;met:Other;exp_cond:NA|CPNE7;cell_line:NA;tissue:NA;cat:NA;met:Other;exp_cond:NA|FLOT1;cell_line:NA;tissue:NA;cat:NA;met:Other;exp_cond:NA|GALNT7;cell_line:NA;tissue:NA;cat:NA;met:Other;exp_cond:NA|HSPD1;cell_line:NA;tiss…	mature_mirna:hsa-miR-214-3p{ALPK2;id:MIRT438676;valid_met:Immunohistochemistry//Immunoprecipitaion//Luciferase reporter assay//qRT-PCR//Western blot;pmid:23929716|ARL2;id:MIRT024965;valid_met:Luciferase reporter assay//qRT-PCR//Western blot;pmid:25621032|ASF1B;id:MIRT035546;valid_met:Luciferase reporter assay;pmid:23100276|ATF4;id:MIRT007201;valid_met:Luciferase reporter assay;pmid:23223004|BAX;i…	mature_mirna:hsa-miR-214-3p{TUBGCP6;cs:0;ncs:3;cwcs++:-1.147|RBM34;cs:0;ncs:2;cwcs++:-1.030|HMGN4;cs:0;ncs:2;cwcs++:-0.923|C1orf226;cs:0;ncs:5;cwcs++:-0.875|PTPN18;cs:0;ncs:4;cwcs++:-0.868|PNPLA7;cs:0;ncs:4;cwcs++:-0.839|CENPM;cs:0;ncs:3;cwcs++:-0.831|KSR1;cs:0;ncs:7;cwcs++:-0.816|XXbac-BPG32J3.20;cs:0;ncs:3;cwcs++:-0.815|PNPLA2;cs:0;ncs:1;cwcs++:-0.813|PGF;cs:0;ncs:3;cwcs++:-0.811|C17orf49;cs:0;…	target genes are more than 150. For other target genes, see TargetScan v7.2	.
1	172107962	1	172138822	T	C	mirna_primary_transcript_ID=MI0000290	mirna_primary_transcript_Name=hsa-mir-214	mirna_mature_transcript_Name=hsa-miR-214-3p	rest_of_mature-3p	NR_029627:n.86A>G	intronic	.	.	.	.	.	.	.	.	22.1	0.903539	0.989	0.959204	98.5372	0.969613	0.322826	0.979261	7.37473	1	.	.	31591	MIR214	.	.	.	.	Orion highly intolerant region:1:172107759-172108087	-8.31831[3]	-6.81368	Melanoma;pmid:20529253;class:cir|Acute Myocardial Infarction;pmid:25931214;class:cir|Arthritis;pmid:30018954;class:cir|Muscle Atrophy;pmid:17942673;class:cir|Ovarian Neoplasms;pmid:18589210;class:cir|Angiosarcoma;pmid:26512652;class:cir|Carcinoma, Lung, Non-Small-Cell;pmid:26629532;class:cir|Diabetic Nephropathy;pmid:29902497;class:cir|Breast Neoplasms;pmid:22350790;class:cir|Rheumatoid Arthritis…	Pancreatic cancer;id:25;evid:miRNA overexpression;fc:2.58;met:miRNA microarray;pmid:16966691|Hepatocellular carcinoma;id:67;evid:miRNA downregulation;fc:2.43;met:miRNA microarray;pmid:18319255|Colorectal cancer;id:71;evid:miRNA downregulation;fc:1.1;met:quantitative PCR;pmid:18607389|Ovarian cancer;id:92;evid:miRNA downregulation;fc:4.7619;met:miRNA microarray;pmid:17875710|Prostate cancer;id:96;…	mature_mirna:hsa-miR-214-3p{tissue:Bladder;min:2.2927817;median:6.592977;max:7.544578;pmid:24520312|tissue:Blood;min:0;median:0;max:1.678072;pmid:24670764,24084574,25074712,23592263|tissue:Brain;min:0.4854268;median:4.743799;max:10.861397;pmid:24316981|tissue:Breast;min:6.1210150;median:10.039919;max:12.980104;pmid:24904649|tissue:Hair follicle;min:0;median:0;max:0;pmid:24582062|tissue:Liver;min:…	tf:CUX1;regulation:Activation;sraid/pmid:21654638;evidence:literature;tissue:n/a|tf:EGR1;regulation:Activation;sraid/pmid:21189327;evidence:literature;tissue:n/a|tf:FOXD3;regulation:Activation;sraid/pmid:27811858;evidence:literature;tissue:n/a|tf:HIF1A;regulation:Activation;sraid/pmid:24011070,25876995;evidence:literature;tissue:n/a|tf:MKL1;regulation:Activation;sraid/pmid:23764775;evidence:liter…	mature_mirna:hsa-miR-214-3p{AHSA1;cell_line:NA;tissue:NA;cat:NA;met:Other;exp_cond:NA|AP3B1;cell_line:NA;tissue:NA;cat:NA;met:Other;exp_cond:NA|ARL2;cell_line:NA;tissue:NA;cat:NA;met:Other;exp_cond:NA|CPNE7;cell_line:NA;tissue:NA;cat:NA;met:Other;exp_cond:NA|FLOT1;cell_line:NA;tissue:NA;cat:NA;met:Other;exp_cond:NA|GALNT7;cell_line:NA;tissue:NA;cat:NA;met:Other;exp_cond:NA|HSPD1;cell_line:NA;tiss…	mature_mirna:hsa-miR-214-3p{ALPK2;id:MIRT438676;valid_met:Immunohistochemistry//Immunoprecipitaion//Luciferase reporter assay//qRT-PCR//Western blot;pmid:23929716|ARL2;id:MIRT024965;valid_met:Luciferase reporter assay//qRT-PCR//Western blot;pmid:25621032|ASF1B;id:MIRT035546;valid_met:Luciferase reporter assay;pmid:23100276|ATF4;id:MIRT007201;valid_met:Luciferase reporter assay;pmid:23223004|BAX;i…	mature_mirna:hsa-miR-214-3p{TUBGCP6;cs:0;ncs:3;cwcs++:-1.147|RBM34;cs:0;ncs:2;cwcs++:-1.030|HMGN4;cs:0;ncs:2;cwcs++:-0.923|C1orf226;cs:0;ncs:5;cwcs++:-0.875|PTPN18;cs:0;ncs:4;cwcs++:-0.868|PNPLA7;cs:0;ncs:4;cwcs++:-0.839|CENPM;cs:0;ncs:3;cwcs++:-0.831|KSR1;cs:0;ncs:7;cwcs++:-0.816|XXbac-BPG32J3.20;cs:0;ncs:3;cwcs++:-0.815|PNPLA2;cs:0;ncs:1;cwcs++:-0.813|PGF;cs:0;ncs:3;cwcs++:-0.811|C17orf49;cs:0;…	target genes are more than 150. For other target genes, see TargetScan v7.2	.
1	172107962	1	172138822	T	G	mirna_primary_transcript_ID=MI0000290	mirna_primary_transcript_Name=hsa-mir-214	mirna_mature_transcript_Name=hsa-miR-214-3p	rest_of_mature-3p	NR_029627:n.86A>C	intronic	.	.	.	.	.	.	.	.	22	0.892149	0.989	0.959204	98.5372	0.970821	0.322826	0.979261	7.37473	1	.	.	31591	MIR214	.	.	.	.	Orion highly intolerant region:1:172107759-172108087	-8.31831[3]	-6.81368	Melanoma;pmid:20529253;class:cir|Acute Myocardial Infarction;pmid:25931214;class:cir|Arthritis;pmid:30018954;class:cir|Muscle Atrophy;pmid:17942673;class:cir|Ovarian Neoplasms;pmid:18589210;class:cir|Angiosarcoma;pmid:26512652;class:cir|Carcinoma, Lung, Non-Small-Cell;pmid:26629532;class:cir|Diabetic Nephropathy;pmid:29902497;class:cir|Breast Neoplasms;pmid:22350790;class:cir|Rheumatoid Arthritis…	Pancreatic cancer;id:25;evid:miRNA overexpression;fc:2.58;met:miRNA microarray;pmid:16966691|Hepatocellular carcinoma;id:67;evid:miRNA downregulation;fc:2.43;met:miRNA microarray;pmid:18319255|Colorectal cancer;id:71;evid:miRNA downregulation;fc:1.1;met:quantitative PCR;pmid:18607389|Ovarian cancer;id:92;evid:miRNA downregulation;fc:4.7619;met:miRNA microarray;pmid:17875710|Prostate cancer;id:96;…	mature_mirna:hsa-miR-214-3p{tissue:Bladder;min:2.2927817;median:6.592977;max:7.544578;pmid:24520312|tissue:Blood;min:0;median:0;max:1.678072;pmid:24670764,24084574,25074712,23592263|tissue:Brain;min:0.4854268;median:4.743799;max:10.861397;pmid:24316981|tissue:Breast;min:6.1210150;median:10.039919;max:12.980104;pmid:24904649|tissue:Hair follicle;min:0;median:0;max:0;pmid:24582062|tissue:Liver;min:…	tf:CUX1;regulation:Activation;sraid/pmid:21654638;evidence:literature;tissue:n/a|tf:EGR1;regulation:Activation;sraid/pmid:21189327;evidence:literature;tissue:n/a|tf:FOXD3;regulation:Activation;sraid/pmid:27811858;evidence:literature;tissue:n/a|tf:HIF1A;regulation:Activation;sraid/pmid:24011070,25876995;evidence:literature;tissue:n/a|tf:MKL1;regulation:Activation;sraid/pmid:23764775;evidence:liter…	mature_mirna:hsa-miR-214-3p{AHSA1;cell_line:NA;tissue:NA;cat:NA;met:Other;exp_cond:NA|AP3B1;cell_line:NA;tissue:NA;cat:NA;met:Other;exp_cond:NA|ARL2;cell_line:NA;tissue:NA;cat:NA;met:Other;exp_cond:NA|CPNE7;cell_line:NA;tissue:NA;cat:NA;met:Other;exp_cond:NA|FLOT1;cell_line:NA;tissue:NA;cat:NA;met:Other;exp_cond:NA|GALNT7;cell_line:NA;tissue:NA;cat:NA;met:Other;exp_cond:NA|HSPD1;cell_line:NA;tiss…	mature_mirna:hsa-miR-214-3p{ALPK2;id:MIRT438676;valid_met:Immunohistochemistry//Immunoprecipitaion//Luciferase reporter assay//qRT-PCR//Western blot;pmid:23929716|ARL2;id:MIRT024965;valid_met:Luciferase reporter assay//qRT-PCR//Western blot;pmid:25621032|ASF1B;id:MIRT035546;valid_met:Luciferase reporter assay;pmid:23100276|ATF4;id:MIRT007201;valid_met:Luciferase reporter assay;pmid:23223004|BAX;i…	mature_mirna:hsa-miR-214-3p{TUBGCP6;cs:0;ncs:3;cwcs++:-1.147|RBM34;cs:0;ncs:2;cwcs++:-1.030|HMGN4;cs:0;ncs:2;cwcs++:-0.923|C1orf226;cs:0;ncs:5;cwcs++:-0.875|PTPN18;cs:0;ncs:4;cwcs++:-0.868|PNPLA7;cs:0;ncs:4;cwcs++:-0.839|CENPM;cs:0;ncs:3;cwcs++:-0.831|KSR1;cs:0;ncs:7;cwcs++:-0.816|XXbac-BPG32J3.20;cs:0;ncs:3;cwcs++:-0.815|PNPLA2;cs:0;ncs:1;cwcs++:-0.813|PGF;cs:0;ncs:3;cwcs++:-0.811|C17orf49;cs:0;…	target genes are more than 150. For other target genes, see TargetScan v7.2	.
1	172107964	1	172138824	T	C	mirna_primary_transcript_ID=MI0000290	mirna_primary_transcript_Name=hsa-mir-214	mirna_mature_transcript_Name=hsa-miR-214-3p	rest_of_mature-3p	NR_029627:n.84A>G	intronic	.	.	.	.	.	.	.	.	22.1	0.903523	0.989	0.959204	98.5372	0.969613	0.322826	0.979261	7.37473	1	.	.	31591	MIR214	.	.	.	.	Orion highly intolerant region:1:172107759-172108087	-8.31831[3]	-6.81368	Melanoma;pmid:20529253;class:cir|Acute Myocardial Infarction;pmid:25931214;class:cir|Arthritis;pmid:30018954;class:cir|Muscle Atrophy;pmid:17942673;class:cir|Ovarian Neoplasms;pmid:18589210;class:cir|Angiosarcoma;pmid:26512652;class:cir|Carcinoma, Lung, Non-Small-Cell;pmid:26629532;class:cir|Diabetic Nephropathy;pmid:29902497;class:cir|Breast Neoplasms;pmid:22350790;class:cir|Rheumatoid Arthritis…	Pancreatic cancer;id:25;evid:miRNA overexpression;fc:2.58;met:miRNA microarray;pmid:16966691|Hepatocellular carcinoma;id:67;evid:miRNA downregulation;fc:2.43;met:miRNA microarray;pmid:18319255|Colorectal cancer;id:71;evid:miRNA downregulation;fc:1.1;met:quantitative PCR;pmid:18607389|Ovarian cancer;id:92;evid:miRNA downregulation;fc:4.7619;met:miRNA microarray;pmid:17875710|Prostate cancer;id:96;…	mature_mirna:hsa-miR-214-3p{tissue:Bladder;min:2.2927817;median:6.592977;max:7.544578;pmid:24520312|tissue:Blood;min:0;median:0;max:1.678072;pmid:24670764,24084574,25074712,23592263|tissue:Brain;min:0.4854268;median:4.743799;max:10.861397;pmid:24316981|tissue:Breast;min:6.1210150;median:10.039919;max:12.980104;pmid:24904649|tissue:Hair follicle;min:0;median:0;max:0;pmid:24582062|tissue:Liver;min:…	tf:CUX1;regulation:Activation;sraid/pmid:21654638;evidence:literature;tissue:n/a|tf:EGR1;regulation:Activation;sraid/pmid:21189327;evidence:literature;tissue:n/a|tf:FOXD3;regulation:Activation;sraid/pmid:27811858;evidence:literature;tissue:n/a|tf:HIF1A;regulation:Activation;sraid/pmid:24011070,25876995;evidence:literature;tissue:n/a|tf:MKL1;regulation:Activation;sraid/pmid:23764775;evidence:liter…	mature_mirna:hsa-miR-214-3p{AHSA1;cell_line:NA;tissue:NA;cat:NA;met:Other;exp_cond:NA|AP3B1;cell_line:NA;tissue:NA;cat:NA;met:Other;exp_cond:NA|ARL2;cell_line:NA;tissue:NA;cat:NA;met:Other;exp_cond:NA|CPNE7;cell_line:NA;tissue:NA;cat:NA;met:Other;exp_cond:NA|FLOT1;cell_line:NA;tissue:NA;cat:NA;met:Other;exp_cond:NA|GALNT7;cell_line:NA;tissue:NA;cat:NA;met:Other;exp_cond:NA|HSPD1;cell_line:NA;tiss…	mature_mirna:hsa-miR-214-3p{ALPK2;id:MIRT438676;valid_met:Immunohistochemistry//Immunoprecipitaion//Luciferase reporter assay//qRT-PCR//Western blot;pmid:23929716|ARL2;id:MIRT024965;valid_met:Luciferase reporter assay//qRT-PCR//Western blot;pmid:25621032|ASF1B;id:MIRT035546;valid_met:Luciferase reporter assay;pmid:23100276|ATF4;id:MIRT007201;valid_met:Luciferase reporter assay;pmid:23223004|BAX;i…	mature_mirna:hsa-miR-214-3p{TUBGCP6;cs:0;ncs:3;cwcs++:-1.147|RBM34;cs:0;ncs:2;cwcs++:-1.030|HMGN4;cs:0;ncs:2;cwcs++:-0.923|C1orf226;cs:0;ncs:5;cwcs++:-0.875|PTPN18;cs:0;ncs:4;cwcs++:-0.868|PNPLA7;cs:0;ncs:4;cwcs++:-0.839|CENPM;cs:0;ncs:3;cwcs++:-0.831|KSR1;cs:0;ncs:7;cwcs++:-0.816|XXbac-BPG32J3.20;cs:0;ncs:3;cwcs++:-0.815|PNPLA2;cs:0;ncs:1;cwcs++:-0.813|PGF;cs:0;ncs:3;cwcs++:-0.811|C17orf49;cs:0;…	target genes are more than 150. For other target genes, see TargetScan v7.2	.
1	172107964	1	172138824	T	G	mirna_primary_transcript_ID=MI0000290	mirna_primary_transcript_Name=hsa-mir-214	mirna_mature_transcript_Name=hsa-miR-214-3p	rest_of_mature-3p	NR_029627:n.84A>C	intronic	.	.	.	.	.	.	.	.	22.1	0.892124	0.989	0.959204	98.5372	0.970821	0.322826	0.979261	7.37473	1	.	.	31591	MIR214	.	.	.	.	Orion highly intolerant region:1:172107759-172108087	-8.31831[3]	-6.81368	Melanoma;pmid:20529253;class:cir|Acute Myocardial Infarction;pmid:25931214;class:cir|Arthritis;pmid:30018954;class:cir|Muscle Atrophy;pmid:17942673;class:cir|Ovarian Neoplasms;pmid:18589210;class:cir|Angiosarcoma;pmid:26512652;class:cir|Carcinoma, Lung, Non-Small-Cell;pmid:26629532;class:cir|Diabetic Nephropathy;pmid:29902497;class:cir|Breast Neoplasms;pmid:22350790;class:cir|Rheumatoid Arthritis…	Pancreatic cancer;id:25;evid:miRNA overexpression;fc:2.58;met:miRNA microarray;pmid:16966691|Hepatocellular carcinoma;id:67;evid:miRNA downregulation;fc:2.43;met:miRNA microarray;pmid:18319255|Colorectal cancer;id:71;evid:miRNA downregulation;fc:1.1;met:quantitative PCR;pmid:18607389|Ovarian cancer;id:92;evid:miRNA downregulation;fc:4.7619;met:miRNA microarray;pmid:17875710|Prostate cancer;id:96;…	mature_mirna:hsa-miR-214-3p{tissue:Bladder;min:2.2927817;median:6.592977;max:7.544578;pmid:24520312|tissue:Blood;min:0;median:0;max:1.678072;pmid:24670764,24084574,25074712,23592263|tissue:Brain;min:0.4854268;median:4.743799;max:10.861397;pmid:24316981|tissue:Breast;min:6.1210150;median:10.039919;max:12.980104;pmid:24904649|tissue:Hair follicle;min:0;median:0;max:0;pmid:24582062|tissue:Liver;min:…	tf:CUX1;regulation:Activation;sraid/pmid:21654638;evidence:literature;tissue:n/a|tf:EGR1;regulation:Activation;sraid/pmid:21189327;evidence:literature;tissue:n/a|tf:FOXD3;regulation:Activation;sraid/pmid:27811858;evidence:literature;tissue:n/a|tf:HIF1A;regulation:Activation;sraid/pmid:24011070,25876995;evidence:literature;tissue:n/a|tf:MKL1;regulation:Activation;sraid/pmid:23764775;evidence:liter…	mature_mirna:hsa-miR-214-3p{AHSA1;cell_line:NA;tissue:NA;cat:NA;met:Other;exp_cond:NA|AP3B1;cell_line:NA;tissue:NA;cat:NA;met:Other;exp_cond:NA|ARL2;cell_line:NA;tissue:NA;cat:NA;met:Other;exp_cond:NA|CPNE7;cell_line:NA;tissue:NA;cat:NA;met:Other;exp_cond:NA|FLOT1;cell_line:NA;tissue:NA;cat:NA;met:Other;exp_cond:NA|GALNT7;cell_line:NA;tissue:NA;cat:NA;met:Other;exp_cond:NA|HSPD1;cell_line:NA;tiss…	mature_mirna:hsa-miR-214-3p{ALPK2;id:MIRT438676;valid_met:Immunohistochemistry//Immunoprecipitaion//Luciferase reporter assay//qRT-PCR//Western blot;pmid:23929716|ARL2;id:MIRT024965;valid_met:Luciferase reporter assay//qRT-PCR//Western blot;pmid:25621032|ASF1B;id:MIRT035546;valid_met:Luciferase reporter assay;pmid:23100276|ATF4;id:MIRT007201;valid_met:Luciferase reporter assay;pmid:23223004|BAX;i…	mature_mirna:hsa-miR-214-3p{TUBGCP6;cs:0;ncs:3;cwcs++:-1.147|RBM34;cs:0;ncs:2;cwcs++:-1.030|HMGN4;cs:0;ncs:2;cwcs++:-0.923|C1orf226;cs:0;ncs:5;cwcs++:-0.875|PTPN18;cs:0;ncs:4;cwcs++:-0.868|PNPLA7;cs:0;ncs:4;cwcs++:-0.839|CENPM;cs:0;ncs:3;cwcs++:-0.831|KSR1;cs:0;ncs:7;cwcs++:-0.816|XXbac-BPG32J3.20;cs:0;ncs:3;cwcs++:-0.815|PNPLA2;cs:0;ncs:1;cwcs++:-0.813|PGF;cs:0;ncs:3;cwcs++:-0.811|C17orf49;cs:0;…	target genes are more than 150. For other target genes, see TargetScan v7.2	.
1	172107965	1	172138825	C	A	mirna_primary_transcript_ID=MI0000290	mirna_primary_transcript_Name=hsa-mir-214	mirna_mature_transcript_Name=hsa-miR-214-3p	rest_of_mature-3p	NR_029627:n.83G>T	intronic	.	.	.	.	.	.	.	.	22.1	0.895744	0.989	0.975511	98.6551	0.967667	0.329182	0.979261	7.18744	1	.	.	31591	MIR214	.	.	.	.	Orion highly intolerant region:1:172107759-172108087	-8.31831[3]	-6.81368	Melanoma;pmid:20529253;class:cir|Acute Myocardial Infarction;pmid:25931214;class:cir|Arthritis;pmid:30018954;class:cir|Muscle Atrophy;pmid:17942673;class:cir|Ovarian Neoplasms;pmid:18589210;class:cir|Angiosarcoma;pmid:26512652;class:cir|Carcinoma, Lung, Non-Small-Cell;pmid:26629532;class:cir|Diabetic Nephropathy;pmid:29902497;class:cir|Breast Neoplasms;pmid:22350790;class:cir|Rheumatoid Arthritis…	Pancreatic cancer;id:25;evid:miRNA overexpression;fc:2.58;met:miRNA microarray;pmid:16966691|Hepatocellular carcinoma;id:67;evid:miRNA downregulation;fc:2.43;met:miRNA microarray;pmid:18319255|Colorectal cancer;id:71;evid:miRNA downregulation;fc:1.1;met:quantitative PCR;pmid:18607389|Ovarian cancer;id:92;evid:miRNA downregulation;fc:4.7619;met:miRNA microarray;pmid:17875710|Prostate cancer;id:96;…	mature_mirna:hsa-miR-214-3p{tissue:Bladder;min:2.2927817;median:6.592977;max:7.544578;pmid:24520312|tissue:Blood;min:0;median:0;max:1.678072;pmid:24670764,24084574,25074712,23592263|tissue:Brain;min:0.4854268;median:4.743799;max:10.861397;pmid:24316981|tissue:Breast;min:6.1210150;median:10.039919;max:12.980104;pmid:24904649|tissue:Hair follicle;min:0;median:0;max:0;pmid:24582062|tissue:Liver;min:…	tf:CUX1;regulation:Activation;sraid/pmid:21654638;evidence:literature;tissue:n/a|tf:EGR1;regulation:Activation;sraid/pmid:21189327;evidence:literature;tissue:n/a|tf:FOXD3;regulation:Activation;sraid/pmid:27811858;evidence:literature;tissue:n/a|tf:HIF1A;regulation:Activation;sraid/pmid:24011070,25876995;evidence:literature;tissue:n/a|tf:MKL1;regulation:Activation;sraid/pmid:23764775;evidence:liter…	mature_mirna:hsa-miR-214-3p{AHSA1;cell_line:NA;tissue:NA;cat:NA;met:Other;exp_cond:NA|AP3B1;cell_line:NA;tissue:NA;cat:NA;met:Other;exp_cond:NA|ARL2;cell_line:NA;tissue:NA;cat:NA;met:Other;exp_cond:NA|CPNE7;cell_line:NA;tissue:NA;cat:NA;met:Other;exp_cond:NA|FLOT1;cell_line:NA;tissue:NA;cat:NA;met:Other;exp_cond:NA|GALNT7;cell_line:NA;tissue:NA;cat:NA;met:Other;exp_cond:NA|HSPD1;cell_line:NA;tiss…	mature_mirna:hsa-miR-214-3p{ALPK2;id:MIRT438676;valid_met:Immunohistochemistry//Immunoprecipitaion//Luciferase reporter assay//qRT-PCR//Western blot;pmid:23929716|ARL2;id:MIRT024965;valid_met:Luciferase reporter assay//qRT-PCR//Western blot;pmid:25621032|ASF1B;id:MIRT035546;valid_met:Luciferase reporter assay;pmid:23100276|ATF4;id:MIRT007201;valid_met:Luciferase reporter assay;pmid:23223004|BAX;i…	mature_mirna:hsa-miR-214-3p{TUBGCP6;cs:0;ncs:3;cwcs++:-1.147|RBM34;cs:0;ncs:2;cwcs++:-1.030|HMGN4;cs:0;ncs:2;cwcs++:-0.923|C1orf226;cs:0;ncs:5;cwcs++:-0.875|PTPN18;cs:0;ncs:4;cwcs++:-0.868|PNPLA7;cs:0;ncs:4;cwcs++:-0.839|CENPM;cs:0;ncs:3;cwcs++:-0.831|KSR1;cs:0;ncs:7;cwcs++:-0.816|XXbac-BPG32J3.20;cs:0;ncs:3;cwcs++:-0.815|PNPLA2;cs:0;ncs:1;cwcs++:-0.813|PGF;cs:0;ncs:3;cwcs++:-0.811|C17orf49;cs:0;…	target genes are more than 150. For other target genes, see TargetScan v7.2	.
1	172107965	1	172138825	C	G	mirna_primary_transcript_ID=MI0000290	mirna_primary_transcript_Name=hsa-mir-214	mirna_mature_transcript_Name=hsa-miR-214-3p	rest_of_mature-3p	NR_029627:n.83G>C	intronic	.	.	.	.	.	.	.	.	22.1	0.873981	0.989	0.975511	98.6551	0.967667	0.329182	0.979261	7.18744	1	.	.	31591	MIR214	.	.	.	.	Orion highly intolerant region:1:172107759-172108087	-8.31831[3]	-6.81368	Melanoma;pmid:20529253;class:cir|Acute Myocardial Infarction;pmid:25931214;class:cir|Arthritis;pmid:30018954;class:cir|Muscle Atrophy;pmid:17942673;class:cir|Ovarian Neoplasms;pmid:18589210;class:cir|Angiosarcoma;pmid:26512652;class:cir|Carcinoma, Lung, Non-Small-Cell;pmid:26629532;class:cir|Diabetic Nephropathy;pmid:29902497;class:cir|Breast Neoplasms;pmid:22350790;class:cir|Rheumatoid Arthritis…	Pancreatic cancer;id:25;evid:miRNA overexpression;fc:2.58;met:miRNA microarray;pmid:16966691|Hepatocellular carcinoma;id:67;evid:miRNA downregulation;fc:2.43;met:miRNA microarray;pmid:18319255|Colorectal cancer;id:71;evid:miRNA downregulation;fc:1.1;met:quantitative PCR;pmid:18607389|Ovarian cancer;id:92;evid:miRNA downregulation;fc:4.7619;met:miRNA microarray;pmid:17875710|Prostate cancer;id:96;…	mature_mirna:hsa-miR-214-3p{tissue:Bladder;min:2.2927817;median:6.592977;max:7.544578;pmid:24520312|tissue:Blood;min:0;median:0;max:1.678072;pmid:24670764,24084574,25074712,23592263|tissue:Brain;min:0.4854268;median:4.743799;max:10.861397;pmid:24316981|tissue:Breast;min:6.1210150;median:10.039919;max:12.980104;pmid:24904649|tissue:Hair follicle;min:0;median:0;max:0;pmid:24582062|tissue:Liver;min:…	tf:CUX1;regulation:Activation;sraid/pmid:21654638;evidence:literature;tissue:n/a|tf:EGR1;regulation:Activation;sraid/pmid:21189327;evidence:literature;tissue:n/a|tf:FOXD3;regulation:Activation;sraid/pmid:27811858;evidence:literature;tissue:n/a|tf:HIF1A;regulation:Activation;sraid/pmid:24011070,25876995;evidence:literature;tissue:n/a|tf:MKL1;regulation:Activation;sraid/pmid:23764775;evidence:liter…	mature_mirna:hsa-miR-214-3p{AHSA1;cell_line:NA;tissue:NA;cat:NA;met:Other;exp_cond:NA|AP3B1;cell_line:NA;tissue:NA;cat:NA;met:Other;exp_cond:NA|ARL2;cell_line:NA;tissue:NA;cat:NA;met:Other;exp_cond:NA|CPNE7;cell_line:NA;tissue:NA;cat:NA;met:Other;exp_cond:NA|FLOT1;cell_line:NA;tissue:NA;cat:NA;met:Other;exp_cond:NA|GALNT7;cell_line:NA;tissue:NA;cat:NA;met:Other;exp_cond:NA|HSPD1;cell_line:NA;tiss…	mature_mirna:hsa-miR-214-3p{ALPK2;id:MIRT438676;valid_met:Immunohistochemistry//Immunoprecipitaion//Luciferase reporter assay//qRT-PCR//Western blot;pmid:23929716|ARL2;id:MIRT024965;valid_met:Luciferase reporter assay//qRT-PCR//Western blot;pmid:25621032|ASF1B;id:MIRT035546;valid_met:Luciferase reporter assay;pmid:23100276|ATF4;id:MIRT007201;valid_met:Luciferase reporter assay;pmid:23223004|BAX;i…	mature_mirna:hsa-miR-214-3p{TUBGCP6;cs:0;ncs:3;cwcs++:-1.147|RBM34;cs:0;ncs:2;cwcs++:-1.030|HMGN4;cs:0;ncs:2;cwcs++:-0.923|C1orf226;cs:0;ncs:5;cwcs++:-0.875|PTPN18;cs:0;ncs:4;cwcs++:-0.868|PNPLA7;cs:0;ncs:4;cwcs++:-0.839|CENPM;cs:0;ncs:3;cwcs++:-0.831|KSR1;cs:0;ncs:7;cwcs++:-0.816|XXbac-BPG32J3.20;cs:0;ncs:3;cwcs++:-0.815|PNPLA2;cs:0;ncs:1;cwcs++:-0.813|PGF;cs:0;ncs:3;cwcs++:-0.811|C17orf49;cs:0;…	target genes are more than 150. For other target genes, see TargetScan v7.2	.
1	172107965	1	172138825	C	T	mirna_primary_transcript_ID=MI0000290	mirna_primary_transcript_Name=hsa-mir-214	mirna_mature_transcript_Name=hsa-miR-214-3p	rest_of_mature-3p	NR_029627:n.83G>A	intronic	.	.	.	.	.	.	.	.	22.3	0.884794	0.989	0.975511	98.6551	0.966646	0.329182	0.979261	7.18744	1	.	.	31591	MIR214	.	.	.	.	Orion highly intolerant region:1:172107759-172108087	-8.31831[3]	-6.81368	Melanoma;pmid:20529253;class:cir|Acute Myocardial Infarction;pmid:25931214;class:cir|Arthritis;pmid:30018954;class:cir|Muscle Atrophy;pmid:17942673;class:cir|Ovarian Neoplasms;pmid:18589210;class:cir|Angiosarcoma;pmid:26512652;class:cir|Carcinoma, Lung, Non-Small-Cell;pmid:26629532;class:cir|Diabetic Nephropathy;pmid:29902497;class:cir|Breast Neoplasms;pmid:22350790;class:cir|Rheumatoid Arthritis…	Pancreatic cancer;id:25;evid:miRNA overexpression;fc:2.58;met:miRNA microarray;pmid:16966691|Hepatocellular carcinoma;id:67;evid:miRNA downregulation;fc:2.43;met:miRNA microarray;pmid:18319255|Colorectal cancer;id:71;evid:miRNA downregulation;fc:1.1;met:quantitative PCR;pmid:18607389|Ovarian cancer;id:92;evid:miRNA downregulation;fc:4.7619;met:miRNA microarray;pmid:17875710|Prostate cancer;id:96;…	mature_mirna:hsa-miR-214-3p{tissue:Bladder;min:2.2927817;median:6.592977;max:7.544578;pmid:24520312|tissue:Blood;min:0;median:0;max:1.678072;pmid:24670764,24084574,25074712,23592263|tissue:Brain;min:0.4854268;median:4.743799;max:10.861397;pmid:24316981|tissue:Breast;min:6.1210150;median:10.039919;max:12.980104;pmid:24904649|tissue:Hair follicle;min:0;median:0;max:0;pmid:24582062|tissue:Liver;min:…	tf:CUX1;regulation:Activation;sraid/pmid:21654638;evidence:literature;tissue:n/a|tf:EGR1;regulation:Activation;sraid/pmid:21189327;evidence:literature;tissue:n/a|tf:FOXD3;regulation:Activation;sraid/pmid:27811858;evidence:literature;tissue:n/a|tf:HIF1A;regulation:Activation;sraid/pmid:24011070,25876995;evidence:literature;tissue:n/a|tf:MKL1;regulation:Activation;sraid/pmid:23764775;evidence:liter…	mature_mirna:hsa-miR-214-3p{AHSA1;cell_line:NA;tissue:NA;cat:NA;met:Other;exp_cond:NA|AP3B1;cell_line:NA;tissue:NA;cat:NA;met:Other;exp_cond:NA|ARL2;cell_line:NA;tissue:NA;cat:NA;met:Other;exp_cond:NA|CPNE7;cell_line:NA;tissue:NA;cat:NA;met:Other;exp_cond:NA|FLOT1;cell_line:NA;tissue:NA;cat:NA;met:Other;exp_cond:NA|GALNT7;cell_line:NA;tissue:NA;cat:NA;met:Other;exp_cond:NA|HSPD1;cell_line:NA;tiss…	mature_mirna:hsa-miR-214-3p{ALPK2;id:MIRT438676;valid_met:Immunohistochemistry//Immunoprecipitaion//Luciferase reporter assay//qRT-PCR//Western blot;pmid:23929716|ARL2;id:MIRT024965;valid_met:Luciferase reporter assay//qRT-PCR//Western blot;pmid:25621032|ASF1B;id:MIRT035546;valid_met:Luciferase reporter assay;pmid:23100276|ATF4;id:MIRT007201;valid_met:Luciferase reporter assay;pmid:23223004|BAX;i…	mature_mirna:hsa-miR-214-3p{TUBGCP6;cs:0;ncs:3;cwcs++:-1.147|RBM34;cs:0;ncs:2;cwcs++:-1.030|HMGN4;cs:0;ncs:2;cwcs++:-0.923|C1orf226;cs:0;ncs:5;cwcs++:-0.875|PTPN18;cs:0;ncs:4;cwcs++:-0.868|PNPLA7;cs:0;ncs:4;cwcs++:-0.839|CENPM;cs:0;ncs:3;cwcs++:-0.831|KSR1;cs:0;ncs:7;cwcs++:-0.816|XXbac-BPG32J3.20;cs:0;ncs:3;cwcs++:-0.815|PNPLA2;cs:0;ncs:1;cwcs++:-0.813|PGF;cs:0;ncs:3;cwcs++:-0.811|C17orf49;cs:0;…	target genes are more than 150. For other target genes, see TargetScan v7.2	.
1	172107966	1	172138826	T	C	mirna_primary_transcript_ID=MI0000290	mirna_primary_transcript_Name=hsa-mir-214	mirna_mature_transcript_Name=hsa-miR-214-3p	rest_of_mature-3p	NR_029627:n.82A>G	intronic	.	.	.	.	.	.	.	.	22.1	0.903352	0.989	0.959204	98.5372	0.965285	0.322861	0.979261	7.37473	1	.	.	31591	MIR214	.	.	.	.	Orion highly intolerant region:1:172107759-172108087	-8.31831[3]	-6.81368	Melanoma;pmid:20529253;class:cir|Acute Myocardial Infarction;pmid:25931214;class:cir|Arthritis;pmid:30018954;class:cir|Muscle Atrophy;pmid:17942673;class:cir|Ovarian Neoplasms;pmid:18589210;class:cir|Angiosarcoma;pmid:26512652;class:cir|Carcinoma, Lung, Non-Small-Cell;pmid:26629532;class:cir|Diabetic Nephropathy;pmid:29902497;class:cir|Breast Neoplasms;pmid:22350790;class:cir|Rheumatoid Arthritis…	Pancreatic cancer;id:25;evid:miRNA overexpression;fc:2.58;met:miRNA microarray;pmid:16966691|Hepatocellular carcinoma;id:67;evid:miRNA downregulation;fc:2.43;met:miRNA microarray;pmid:18319255|Colorectal cancer;id:71;evid:miRNA downregulation;fc:1.1;met:quantitative PCR;pmid:18607389|Ovarian cancer;id:92;evid:miRNA downregulation;fc:4.7619;met:miRNA microarray;pmid:17875710|Prostate cancer;id:96;…	mature_mirna:hsa-miR-214-3p{tissue:Bladder;min:2.2927817;median:6.592977;max:7.544578;pmid:24520312|tissue:Blood;min:0;median:0;max:1.678072;pmid:24670764,24084574,25074712,23592263|tissue:Brain;min:0.4854268;median:4.743799;max:10.861397;pmid:24316981|tissue:Breast;min:6.1210150;median:10.039919;max:12.980104;pmid:24904649|tissue:Hair follicle;min:0;median:0;max:0;pmid:24582062|tissue:Liver;min:…	tf:CUX1;regulation:Activation;sraid/pmid:21654638;evidence:literature;tissue:n/a|tf:EGR1;regulation:Activation;sraid/pmid:21189327;evidence:literature;tissue:n/a|tf:FOXD3;regulation:Activation;sraid/pmid:27811858;evidence:literature;tissue:n/a|tf:HIF1A;regulation:Activation;sraid/pmid:24011070,25876995;evidence:literature;tissue:n/a|tf:MKL1;regulation:Activation;sraid/pmid:23764775;evidence:liter…	mature_mirna:hsa-miR-214-3p{AHSA1;cell_line:NA;tissue:NA;cat:NA;met:Other;exp_cond:NA|AP3B1;cell_line:NA;tissue:NA;cat:NA;met:Other;exp_cond:NA|ARL2;cell_line:NA;tissue:NA;cat:NA;met:Other;exp_cond:NA|CPNE7;cell_line:NA;tissue:NA;cat:NA;met:Other;exp_cond:NA|FLOT1;cell_line:NA;tissue:NA;cat:NA;met:Other;exp_cond:NA|GALNT7;cell_line:NA;tissue:NA;cat:NA;met:Other;exp_cond:NA|HSPD1;cell_line:NA;tiss…	mature_mirna:hsa-miR-214-3p{ALPK2;id:MIRT438676;valid_met:Immunohistochemistry//Immunoprecipitaion//Luciferase reporter assay//qRT-PCR//Western blot;pmid:23929716|ARL2;id:MIRT024965;valid_met:Luciferase reporter assay//qRT-PCR//Western blot;pmid:25621032|ASF1B;id:MIRT035546;valid_met:Luciferase reporter assay;pmid:23100276|ATF4;id:MIRT007201;valid_met:Luciferase reporter assay;pmid:23223004|BAX;i…	mature_mirna:hsa-miR-214-3p{TUBGCP6;cs:0;ncs:3;cwcs++:-1.147|RBM34;cs:0;ncs:2;cwcs++:-1.030|HMGN4;cs:0;ncs:2;cwcs++:-0.923|C1orf226;cs:0;ncs:5;cwcs++:-0.875|PTPN18;cs:0;ncs:4;cwcs++:-0.868|PNPLA7;cs:0;ncs:4;cwcs++:-0.839|CENPM;cs:0;ncs:3;cwcs++:-0.831|KSR1;cs:0;ncs:7;cwcs++:-0.816|XXbac-BPG32J3.20;cs:0;ncs:3;cwcs++:-0.815|PNPLA2;cs:0;ncs:1;cwcs++:-0.813|PGF;cs:0;ncs:3;cwcs++:-0.811|C17orf49;cs:0;…	target genes are more than 150. For other target genes, see TargetScan v7.2	.
1	172107966	1	172138826	T	G	mirna_primary_transcript_ID=MI0000290	mirna_primary_transcript_Name=hsa-mir-214	mirna_mature_transcript_Name=hsa-miR-214-3p	rest_of_mature-3p	NR_029627:n.82A>C	intronic	.	.	.	.	.	.	.	.	22.1	0.891906	0.989	0.959204	98.5372	0.96666	0.322861	0.979261	7.37473	1	.	.	31591	MIR214	.	.	.	.	Orion highly intolerant region:1:172107759-172108087	-8.31831[3]	-6.81368	Melanoma;pmid:20529253;class:cir|Acute Myocardial Infarction;pmid:25931214;class:cir|Arthritis;pmid:30018954;class:cir|Muscle Atrophy;pmid:17942673;class:cir|Ovarian Neoplasms;pmid:18589210;class:cir|Angiosarcoma;pmid:26512652;class:cir|Carcinoma, Lung, Non-Small-Cell;pmid:26629532;class:cir|Diabetic Nephropathy;pmid:29902497;class:cir|Breast Neoplasms;pmid:22350790;class:cir|Rheumatoid Arthritis…	Pancreatic cancer;id:25;evid:miRNA overexpression;fc:2.58;met:miRNA microarray;pmid:16966691|Hepatocellular carcinoma;id:67;evid:miRNA downregulation;fc:2.43;met:miRNA microarray;pmid:18319255|Colorectal cancer;id:71;evid:miRNA downregulation;fc:1.1;met:quantitative PCR;pmid:18607389|Ovarian cancer;id:92;evid:miRNA downregulation;fc:4.7619;met:miRNA microarray;pmid:17875710|Prostate cancer;id:96;…	mature_mirna:hsa-miR-214-3p{tissue:Bladder;min:2.2927817;median:6.592977;max:7.544578;pmid:24520312|tissue:Blood;min:0;median:0;max:1.678072;pmid:24670764,24084574,25074712,23592263|tissue:Brain;min:0.4854268;median:4.743799;max:10.861397;pmid:24316981|tissue:Breast;min:6.1210150;median:10.039919;max:12.980104;pmid:24904649|tissue:Hair follicle;min:0;median:0;max:0;pmid:24582062|tissue:Liver;min:…	tf:CUX1;regulation:Activation;sraid/pmid:21654638;evidence:literature;tissue:n/a|tf:EGR1;regulation:Activation;sraid/pmid:21189327;evidence:literature;tissue:n/a|tf:FOXD3;regulation:Activation;sraid/pmid:27811858;evidence:literature;tissue:n/a|tf:HIF1A;regulation:Activation;sraid/pmid:24011070,25876995;evidence:literature;tissue:n/a|tf:MKL1;regulation:Activation;sraid/pmid:23764775;evidence:liter…	mature_mirna:hsa-miR-214-3p{AHSA1;cell_line:NA;tissue:NA;cat:NA;met:Other;exp_cond:NA|AP3B1;cell_line:NA;tissue:NA;cat:NA;met:Other;exp_cond:NA|ARL2;cell_line:NA;tissue:NA;cat:NA;met:Other;exp_cond:NA|CPNE7;cell_line:NA;tissue:NA;cat:NA;met:Other;exp_cond:NA|FLOT1;cell_line:NA;tissue:NA;cat:NA;met:Other;exp_cond:NA|GALNT7;cell_line:NA;tissue:NA;cat:NA;met:Other;exp_cond:NA|HSPD1;cell_line:NA;tiss…	mature_mirna:hsa-miR-214-3p{ALPK2;id:MIRT438676;valid_met:Immunohistochemistry//Immunoprecipitaion//Luciferase reporter assay//qRT-PCR//Western blot;pmid:23929716|ARL2;id:MIRT024965;valid_met:Luciferase reporter assay//qRT-PCR//Western blot;pmid:25621032|ASF1B;id:MIRT035546;valid_met:Luciferase reporter assay;pmid:23100276|ATF4;id:MIRT007201;valid_met:Luciferase reporter assay;pmid:23223004|BAX;i…	mature_mirna:hsa-miR-214-3p{TUBGCP6;cs:0;ncs:3;cwcs++:-1.147|RBM34;cs:0;ncs:2;cwcs++:-1.030|HMGN4;cs:0;ncs:2;cwcs++:-0.923|C1orf226;cs:0;ncs:5;cwcs++:-0.875|PTPN18;cs:0;ncs:4;cwcs++:-0.868|PNPLA7;cs:0;ncs:4;cwcs++:-0.839|CENPM;cs:0;ncs:3;cwcs++:-0.831|KSR1;cs:0;ncs:7;cwcs++:-0.816|XXbac-BPG32J3.20;cs:0;ncs:3;cwcs++:-0.815|PNPLA2;cs:0;ncs:1;cwcs++:-0.813|PGF;cs:0;ncs:3;cwcs++:-0.811|C17orf49;cs:0;…	target genes are more than 150. For other target genes, see TargetScan v7.2	.
1	172107968	1	172138828	T	G	mirna_primary_transcript_ID=MI0000290	mirna_primary_transcript_Name=hsa-mir-214	mirna_mature_transcript_Name=hsa-miR-214-3p	rest_of_mature-3p	NR_029627:n.80A>C	intronic	.	.	T>C:3.21258e-05	.	.	.	.	.	22.1	0.891967	0.989	0.959204	98.5372	0.961311	0.322861	0.979261	7.37473	1	.	.	31591	MIR214	.	.	.	.	Orion highly intolerant region:1:172107759-172108087	-8.31831[3]	-6.81368	Melanoma;pmid:20529253;class:cir|Acute Myocardial Infarction;pmid:25931214;class:cir|Arthritis;pmid:30018954;class:cir|Muscle Atrophy;pmid:17942673;class:cir|Ovarian Neoplasms;pmid:18589210;class:cir|Angiosarcoma;pmid:26512652;class:cir|Carcinoma, Lung, Non-Small-Cell;pmid:26629532;class:cir|Diabetic Nephropathy;pmid:29902497;class:cir|Breast Neoplasms;pmid:22350790;class:cir|Rheumatoid Arthritis…	Pancreatic cancer;id:25;evid:miRNA overexpression;fc:2.58;met:miRNA microarray;pmid:16966691|Hepatocellular carcinoma;id:67;evid:miRNA downregulation;fc:2.43;met:miRNA microarray;pmid:18319255|Colorectal cancer;id:71;evid:miRNA downregulation;fc:1.1;met:quantitative PCR;pmid:18607389|Ovarian cancer;id:92;evid:miRNA downregulation;fc:4.7619;met:miRNA microarray;pmid:17875710|Prostate cancer;id:96;…	mature_mirna:hsa-miR-214-3p{tissue:Bladder;min:2.2927817;median:6.592977;max:7.544578;pmid:24520312|tissue:Blood;min:0;median:0;max:1.678072;pmid:24670764,24084574,25074712,23592263|tissue:Brain;min:0.4854268;median:4.743799;max:10.861397;pmid:24316981|tissue:Breast;min:6.1210150;median:10.039919;max:12.980104;pmid:24904649|tissue:Hair follicle;min:0;median:0;max:0;pmid:24582062|tissue:Liver;min:…	tf:CUX1;regulation:Activation;sraid/pmid:21654638;evidence:literature;tissue:n/a|tf:EGR1;regulation:Activation;sraid/pmid:21189327;evidence:literature;tissue:n/a|tf:FOXD3;regulation:Activation;sraid/pmid:27811858;evidence:literature;tissue:n/a|tf:HIF1A;regulation:Activation;sraid/pmid:24011070,25876995;evidence:literature;tissue:n/a|tf:MKL1;regulation:Activation;sraid/pmid:23764775;evidence:liter…	mature_mirna:hsa-miR-214-3p{AHSA1;cell_line:NA;tissue:NA;cat:NA;met:Other;exp_cond:NA|AP3B1;cell_line:NA;tissue:NA;cat:NA;met:Other;exp_cond:NA|ARL2;cell_line:NA;tissue:NA;cat:NA;met:Other;exp_cond:NA|CPNE7;cell_line:NA;tissue:NA;cat:NA;met:Other;exp_cond:NA|FLOT1;cell_line:NA;tissue:NA;cat:NA;met:Other;exp_cond:NA|GALNT7;cell_line:NA;tissue:NA;cat:NA;met:Other;exp_cond:NA|HSPD1;cell_line:NA;tiss…	mature_mirna:hsa-miR-214-3p{ALPK2;id:MIRT438676;valid_met:Immunohistochemistry//Immunoprecipitaion//Luciferase reporter assay//qRT-PCR//Western blot;pmid:23929716|ARL2;id:MIRT024965;valid_met:Luciferase reporter assay//qRT-PCR//Western blot;pmid:25621032|ASF1B;id:MIRT035546;valid_met:Luciferase reporter assay;pmid:23100276|ATF4;id:MIRT007201;valid_met:Luciferase reporter assay;pmid:23223004|BAX;i…	mature_mirna:hsa-miR-214-3p{TUBGCP6;cs:0;ncs:3;cwcs++:-1.147|RBM34;cs:0;ncs:2;cwcs++:-1.030|HMGN4;cs:0;ncs:2;cwcs++:-0.923|C1orf226;cs:0;ncs:5;cwcs++:-0.875|PTPN18;cs:0;ncs:4;cwcs++:-0.868|PNPLA7;cs:0;ncs:4;cwcs++:-0.839|CENPM;cs:0;ncs:3;cwcs++:-0.831|KSR1;cs:0;ncs:7;cwcs++:-0.816|XXbac-BPG32J3.20;cs:0;ncs:3;cwcs++:-0.815|PNPLA2;cs:0;ncs:1;cwcs++:-0.813|PGF;cs:0;ncs:3;cwcs++:-0.811|C17orf49;cs:0;…	target genes are more than 150. For other target genes, see TargetScan v7.2	.
1	172107970	1	172138830	C	A	mirna_primary_transcript_ID=MI0000290	mirna_primary_transcript_Name=hsa-mir-214	mirna_mature_transcript_Name=hsa-miR-214-3p	seed-3p	NR_029627:n.78G>T	intronic	.	.	.	.	.	.	.	.	22.1	0.896414	0.989	0.975511	98.6551	0.962473	0.329277	0.979261	7.18744	1	.	.	31591	MIR214	.	.	.	.	Orion highly intolerant region:1:172107759-172108087	-8.31831[3]	-6.81368	Melanoma;pmid:20529253;class:cir|Acute Myocardial Infarction;pmid:25931214;class:cir|Arthritis;pmid:30018954;class:cir|Muscle Atrophy;pmid:17942673;class:cir|Ovarian Neoplasms;pmid:18589210;class:cir|Angiosarcoma;pmid:26512652;class:cir|Carcinoma, Lung, Non-Small-Cell;pmid:26629532;class:cir|Diabetic Nephropathy;pmid:29902497;class:cir|Breast Neoplasms;pmid:22350790;class:cir|Rheumatoid Arthritis…	Pancreatic cancer;id:25;evid:miRNA overexpression;fc:2.58;met:miRNA microarray;pmid:16966691|Hepatocellular carcinoma;id:67;evid:miRNA downregulation;fc:2.43;met:miRNA microarray;pmid:18319255|Colorectal cancer;id:71;evid:miRNA downregulation;fc:1.1;met:quantitative PCR;pmid:18607389|Ovarian cancer;id:92;evid:miRNA downregulation;fc:4.7619;met:miRNA microarray;pmid:17875710|Prostate cancer;id:96;…	mature_mirna:hsa-miR-214-3p{tissue:Bladder;min:2.2927817;median:6.592977;max:7.544578;pmid:24520312|tissue:Blood;min:0;median:0;max:1.678072;pmid:24670764,24084574,25074712,23592263|tissue:Brain;min:0.4854268;median:4.743799;max:10.861397;pmid:24316981|tissue:Breast;min:6.1210150;median:10.039919;max:12.980104;pmid:24904649|tissue:Hair follicle;min:0;median:0;max:0;pmid:24582062|tissue:Liver;min:…	tf:CUX1;regulation:Activation;sraid/pmid:21654638;evidence:literature;tissue:n/a|tf:EGR1;regulation:Activation;sraid/pmid:21189327;evidence:literature;tissue:n/a|tf:FOXD3;regulation:Activation;sraid/pmid:27811858;evidence:literature;tissue:n/a|tf:HIF1A;regulation:Activation;sraid/pmid:24011070,25876995;evidence:literature;tissue:n/a|tf:MKL1;regulation:Activation;sraid/pmid:23764775;evidence:liter…	mature_mirna:hsa-miR-214-3p{AHSA1;cell_line:NA;tissue:NA;cat:NA;met:Other;exp_cond:NA|AP3B1;cell_line:NA;tissue:NA;cat:NA;met:Other;exp_cond:NA|ARL2;cell_line:NA;tissue:NA;cat:NA;met:Other;exp_cond:NA|CPNE7;cell_line:NA;tissue:NA;cat:NA;met:Other;exp_cond:NA|FLOT1;cell_line:NA;tissue:NA;cat:NA;met:Other;exp_cond:NA|GALNT7;cell_line:NA;tissue:NA;cat:NA;met:Other;exp_cond:NA|HSPD1;cell_line:NA;tiss…	mature_mirna:hsa-miR-214-3p{ALPK2;id:MIRT438676;valid_met:Immunohistochemistry//Immunoprecipitaion//Luciferase reporter assay//qRT-PCR//Western blot;pmid:23929716|ARL2;id:MIRT024965;valid_met:Luciferase reporter assay//qRT-PCR//Western blot;pmid:25621032|ASF1B;id:MIRT035546;valid_met:Luciferase reporter assay;pmid:23100276|ATF4;id:MIRT007201;valid_met:Luciferase reporter assay;pmid:23223004|BAX;i…	mature_mirna:hsa-miR-214-3p{TUBGCP6;cs:0;ncs:3;cwcs++:-1.147|RBM34;cs:0;ncs:2;cwcs++:-1.030|HMGN4;cs:0;ncs:2;cwcs++:-0.923|C1orf226;cs:0;ncs:5;cwcs++:-0.875|PTPN18;cs:0;ncs:4;cwcs++:-0.868|PNPLA7;cs:0;ncs:4;cwcs++:-0.839|CENPM;cs:0;ncs:3;cwcs++:-0.831|KSR1;cs:0;ncs:7;cwcs++:-0.816|XXbac-BPG32J3.20;cs:0;ncs:3;cwcs++:-0.815|PNPLA2;cs:0;ncs:1;cwcs++:-0.813|PGF;cs:0;ncs:3;cwcs++:-0.811|C17orf49;cs:0;…	target genes are more than 150. For other target genes, see TargetScan v7.2	.
1	172107970	1	172138830	C	G	mirna_primary_transcript_ID=MI0000290	mirna_primary_transcript_Name=hsa-mir-214	mirna_mature_transcript_Name=hsa-miR-214-3p	seed-3p	NR_029627:n.78G>C	intronic	.	.	.	.	.	.	.	.	22.1	0.874521	0.989	0.975511	98.6551	0.962473	0.329277	0.979261	7.18744	1	.	.	31591	MIR214	.	.	.	.	Orion highly intolerant region:1:172107759-172108087	-8.31831[3]	-6.81368	Melanoma;pmid:20529253;class:cir|Acute Myocardial Infarction;pmid:25931214;class:cir|Arthritis;pmid:30018954;class:cir|Muscle Atrophy;pmid:17942673;class:cir|Ovarian Neoplasms;pmid:18589210;class:cir|Angiosarcoma;pmid:26512652;class:cir|Carcinoma, Lung, Non-Small-Cell;pmid:26629532;class:cir|Diabetic Nephropathy;pmid:29902497;class:cir|Breast Neoplasms;pmid:22350790;class:cir|Rheumatoid Arthritis…	Pancreatic cancer;id:25;evid:miRNA overexpression;fc:2.58;met:miRNA microarray;pmid:16966691|Hepatocellular carcinoma;id:67;evid:miRNA downregulation;fc:2.43;met:miRNA microarray;pmid:18319255|Colorectal cancer;id:71;evid:miRNA downregulation;fc:1.1;met:quantitative PCR;pmid:18607389|Ovarian cancer;id:92;evid:miRNA downregulation;fc:4.7619;met:miRNA microarray;pmid:17875710|Prostate cancer;id:96;…	mature_mirna:hsa-miR-214-3p{tissue:Bladder;min:2.2927817;median:6.592977;max:7.544578;pmid:24520312|tissue:Blood;min:0;median:0;max:1.678072;pmid:24670764,24084574,25074712,23592263|tissue:Brain;min:0.4854268;median:4.743799;max:10.861397;pmid:24316981|tissue:Breast;min:6.1210150;median:10.039919;max:12.980104;pmid:24904649|tissue:Hair follicle;min:0;median:0;max:0;pmid:24582062|tissue:Liver;min:…	tf:CUX1;regulation:Activation;sraid/pmid:21654638;evidence:literature;tissue:n/a|tf:EGR1;regulation:Activation;sraid/pmid:21189327;evidence:literature;tissue:n/a|tf:FOXD3;regulation:Activation;sraid/pmid:27811858;evidence:literature;tissue:n/a|tf:HIF1A;regulation:Activation;sraid/pmid:24011070,25876995;evidence:literature;tissue:n/a|tf:MKL1;regulation:Activation;sraid/pmid:23764775;evidence:liter…	mature_mirna:hsa-miR-214-3p{AHSA1;cell_line:NA;tissue:NA;cat:NA;met:Other;exp_cond:NA|AP3B1;cell_line:NA;tissue:NA;cat:NA;met:Other;exp_cond:NA|ARL2;cell_line:NA;tissue:NA;cat:NA;met:Other;exp_cond:NA|CPNE7;cell_line:NA;tissue:NA;cat:NA;met:Other;exp_cond:NA|FLOT1;cell_line:NA;tissue:NA;cat:NA;met:Other;exp_cond:NA|GALNT7;cell_line:NA;tissue:NA;cat:NA;met:Other;exp_cond:NA|HSPD1;cell_line:NA;tiss…	mature_mirna:hsa-miR-214-3p{ALPK2;id:MIRT438676;valid_met:Immunohistochemistry//Immunoprecipitaion//Luciferase reporter assay//qRT-PCR//Western blot;pmid:23929716|ARL2;id:MIRT024965;valid_met:Luciferase reporter assay//qRT-PCR//Western blot;pmid:25621032|ASF1B;id:MIRT035546;valid_met:Luciferase reporter assay;pmid:23100276|ATF4;id:MIRT007201;valid_met:Luciferase reporter assay;pmid:23223004|BAX;i…	mature_mirna:hsa-miR-214-3p{TUBGCP6;cs:0;ncs:3;cwcs++:-1.147|RBM34;cs:0;ncs:2;cwcs++:-1.030|HMGN4;cs:0;ncs:2;cwcs++:-0.923|C1orf226;cs:0;ncs:5;cwcs++:-0.875|PTPN18;cs:0;ncs:4;cwcs++:-0.868|PNPLA7;cs:0;ncs:4;cwcs++:-0.839|CENPM;cs:0;ncs:3;cwcs++:-0.831|KSR1;cs:0;ncs:7;cwcs++:-0.816|XXbac-BPG32J3.20;cs:0;ncs:3;cwcs++:-0.815|PNPLA2;cs:0;ncs:1;cwcs++:-0.813|PGF;cs:0;ncs:3;cwcs++:-0.811|C17orf49;cs:0;…	target genes are more than 150. For other target genes, see TargetScan v7.2	.
1	172107970	1	172138830	C	T	mirna_primary_transcript_ID=MI0000290	mirna_primary_transcript_Name=hsa-mir-214	mirna_mature_transcript_Name=hsa-miR-214-3p	seed-3p	NR_029627:n.78G>A	intronic	.	.	.	.	.	.	.	.	22.3	0.887983	0.989	0.975511	98.6551	0.961295	0.329277	0.979261	7.18744	1	.	.	31591	MIR214	.	.	.	.	Orion highly intolerant region:1:172107759-172108087	-8.31831[3]	-6.81368	Melanoma;pmid:20529253;class:cir|Acute Myocardial Infarction;pmid:25931214;class:cir|Arthritis;pmid:30018954;class:cir|Muscle Atrophy;pmid:17942673;class:cir|Ovarian Neoplasms;pmid:18589210;class:cir|Angiosarcoma;pmid:26512652;class:cir|Carcinoma, Lung, Non-Small-Cell;pmid:26629532;class:cir|Diabetic Nephropathy;pmid:29902497;class:cir|Breast Neoplasms;pmid:22350790;class:cir|Rheumatoid Arthritis…	Pancreatic cancer;id:25;evid:miRNA overexpression;fc:2.58;met:miRNA microarray;pmid:16966691|Hepatocellular carcinoma;id:67;evid:miRNA downregulation;fc:2.43;met:miRNA microarray;pmid:18319255|Colorectal cancer;id:71;evid:miRNA downregulation;fc:1.1;met:quantitative PCR;pmid:18607389|Ovarian cancer;id:92;evid:miRNA downregulation;fc:4.7619;met:miRNA microarray;pmid:17875710|Prostate cancer;id:96;…	mature_mirna:hsa-miR-214-3p{tissue:Bladder;min:2.2927817;median:6.592977;max:7.544578;pmid:24520312|tissue:Blood;min:0;median:0;max:1.678072;pmid:24670764,24084574,25074712,23592263|tissue:Brain;min:0.4854268;median:4.743799;max:10.861397;pmid:24316981|tissue:Breast;min:6.1210150;median:10.039919;max:12.980104;pmid:24904649|tissue:Hair follicle;min:0;median:0;max:0;pmid:24582062|tissue:Liver;min:…	tf:CUX1;regulation:Activation;sraid/pmid:21654638;evidence:literature;tissue:n/a|tf:EGR1;regulation:Activation;sraid/pmid:21189327;evidence:literature;tissue:n/a|tf:FOXD3;regulation:Activation;sraid/pmid:27811858;evidence:literature;tissue:n/a|tf:HIF1A;regulation:Activation;sraid/pmid:24011070,25876995;evidence:literature;tissue:n/a|tf:MKL1;regulation:Activation;sraid/pmid:23764775;evidence:liter…	mature_mirna:hsa-miR-214-3p{AHSA1;cell_line:NA;tissue:NA;cat:NA;met:Other;exp_cond:NA|AP3B1;cell_line:NA;tissue:NA;cat:NA;met:Other;exp_cond:NA|ARL2;cell_line:NA;tissue:NA;cat:NA;met:Other;exp_cond:NA|CPNE7;cell_line:NA;tissue:NA;cat:NA;met:Other;exp_cond:NA|FLOT1;cell_line:NA;tissue:NA;cat:NA;met:Other;exp_cond:NA|GALNT7;cell_line:NA;tissue:NA;cat:NA;met:Other;exp_cond:NA|HSPD1;cell_line:NA;tiss…	mature_mirna:hsa-miR-214-3p{ALPK2;id:MIRT438676;valid_met:Immunohistochemistry//Immunoprecipitaion//Luciferase reporter assay//qRT-PCR//Western blot;pmid:23929716|ARL2;id:MIRT024965;valid_met:Luciferase reporter assay//qRT-PCR//Western blot;pmid:25621032|ASF1B;id:MIRT035546;valid_met:Luciferase reporter assay;pmid:23100276|ATF4;id:MIRT007201;valid_met:Luciferase reporter assay;pmid:23223004|BAX;i…	mature_mirna:hsa-miR-214-3p{TUBGCP6;cs:0;ncs:3;cwcs++:-1.147|RBM34;cs:0;ncs:2;cwcs++:-1.030|HMGN4;cs:0;ncs:2;cwcs++:-0.923|C1orf226;cs:0;ncs:5;cwcs++:-0.875|PTPN18;cs:0;ncs:4;cwcs++:-0.868|PNPLA7;cs:0;ncs:4;cwcs++:-0.839|CENPM;cs:0;ncs:3;cwcs++:-0.831|KSR1;cs:0;ncs:7;cwcs++:-0.816|XXbac-BPG32J3.20;cs:0;ncs:3;cwcs++:-0.815|PNPLA2;cs:0;ncs:1;cwcs++:-0.813|PGF;cs:0;ncs:3;cwcs++:-0.811|C17orf49;cs:0;…	target genes are more than 150. For other target genes, see TargetScan v7.2	.
1	172107971	1	172138831	C	A	mirna_primary_transcript_ID=MI0000290	mirna_primary_transcript_Name=hsa-mir-214	mirna_mature_transcript_Name=hsa-miR-214-3p	seed-3p	NR_029627:n.77G>T	intronic	.	.	C>T:3.10328e-05	.	.	.	.	.	22.1	0.897363	0.989	0.975511	98.5372	0.962473	0.329223	0.979261	7.18744	1	.	.	31591	MIR214	.	.	.	.	Orion highly intolerant region:1:172107759-172108087	-7.37783[5]	-6.81368	Melanoma;pmid:20529253;class:cir|Acute Myocardial Infarction;pmid:25931214;class:cir|Arthritis;pmid:30018954;class:cir|Muscle Atrophy;pmid:17942673;class:cir|Ovarian Neoplasms;pmid:18589210;class:cir|Angiosarcoma;pmid:26512652;class:cir|Carcinoma, Lung, Non-Small-Cell;pmid:26629532;class:cir|Diabetic Nephropathy;pmid:29902497;class:cir|Breast Neoplasms;pmid:22350790;class:cir|Rheumatoid Arthritis…	Pancreatic cancer;id:25;evid:miRNA overexpression;fc:2.58;met:miRNA microarray;pmid:16966691|Hepatocellular carcinoma;id:67;evid:miRNA downregulation;fc:2.43;met:miRNA microarray;pmid:18319255|Colorectal cancer;id:71;evid:miRNA downregulation;fc:1.1;met:quantitative PCR;pmid:18607389|Ovarian cancer;id:92;evid:miRNA downregulation;fc:4.7619;met:miRNA microarray;pmid:17875710|Prostate cancer;id:96;…	mature_mirna:hsa-miR-214-3p{tissue:Bladder;min:2.2927817;median:6.592977;max:7.544578;pmid:24520312|tissue:Blood;min:0;median:0;max:1.678072;pmid:24670764,24084574,25074712,23592263|tissue:Brain;min:0.4854268;median:4.743799;max:10.861397;pmid:24316981|tissue:Breast;min:6.1210150;median:10.039919;max:12.980104;pmid:24904649|tissue:Hair follicle;min:0;median:0;max:0;pmid:24582062|tissue:Liver;min:…	tf:CUX1;regulation:Activation;sraid/pmid:21654638;evidence:literature;tissue:n/a|tf:EGR1;regulation:Activation;sraid/pmid:21189327;evidence:literature;tissue:n/a|tf:FOXD3;regulation:Activation;sraid/pmid:27811858;evidence:literature;tissue:n/a|tf:HIF1A;regulation:Activation;sraid/pmid:24011070,25876995;evidence:literature;tissue:n/a|tf:MKL1;regulation:Activation;sraid/pmid:23764775;evidence:liter…	mature_mirna:hsa-miR-214-3p{AHSA1;cell_line:NA;tissue:NA;cat:NA;met:Other;exp_cond:NA|AP3B1;cell_line:NA;tissue:NA;cat:NA;met:Other;exp_cond:NA|ARL2;cell_line:NA;tissue:NA;cat:NA;met:Other;exp_cond:NA|CPNE7;cell_line:NA;tissue:NA;cat:NA;met:Other;exp_cond:NA|FLOT1;cell_line:NA;tissue:NA;cat:NA;met:Other;exp_cond:NA|GALNT7;cell_line:NA;tissue:NA;cat:NA;met:Other;exp_cond:NA|HSPD1;cell_line:NA;tiss…	mature_mirna:hsa-miR-214-3p{ALPK2;id:MIRT438676;valid_met:Immunohistochemistry//Immunoprecipitaion//Luciferase reporter assay//qRT-PCR//Western blot;pmid:23929716|ARL2;id:MIRT024965;valid_met:Luciferase reporter assay//qRT-PCR//Western blot;pmid:25621032|ASF1B;id:MIRT035546;valid_met:Luciferase reporter assay;pmid:23100276|ATF4;id:MIRT007201;valid_met:Luciferase reporter assay;pmid:23223004|BAX;i…	mature_mirna:hsa-miR-214-3p{TUBGCP6;cs:0;ncs:3;cwcs++:-1.147|RBM34;cs:0;ncs:2;cwcs++:-1.030|HMGN4;cs:0;ncs:2;cwcs++:-0.923|C1orf226;cs:0;ncs:5;cwcs++:-0.875|PTPN18;cs:0;ncs:4;cwcs++:-0.868|PNPLA7;cs:0;ncs:4;cwcs++:-0.839|CENPM;cs:0;ncs:3;cwcs++:-0.831|KSR1;cs:0;ncs:7;cwcs++:-0.816|XXbac-BPG32J3.20;cs:0;ncs:3;cwcs++:-0.815|PNPLA2;cs:0;ncs:1;cwcs++:-0.813|PGF;cs:0;ncs:3;cwcs++:-0.811|C17orf49;cs:0;…	target genes are more than 150. For other target genes, see TargetScan v7.2	.
1	172107971	1	172138831	C	G	mirna_primary_transcript_ID=MI0000290	mirna_primary_transcript_Name=hsa-mir-214	mirna_mature_transcript_Name=hsa-miR-214-3p	seed-3p	NR_029627:n.77G>C	intronic	.	.	C>T:3.10328e-05	.	.	.	.	.	22.1	0.875118	0.989	0.975511	98.5372	0.962473	0.329223	0.979261	7.18744	1	.	.	31591	MIR214	.	.	.	.	Orion highly intolerant region:1:172107759-172108087	-7.37783[5]	-6.81368	Melanoma;pmid:20529253;class:cir|Acute Myocardial Infarction;pmid:25931214;class:cir|Arthritis;pmid:30018954;class:cir|Muscle Atrophy;pmid:17942673;class:cir|Ovarian Neoplasms;pmid:18589210;class:cir|Angiosarcoma;pmid:26512652;class:cir|Carcinoma, Lung, Non-Small-Cell;pmid:26629532;class:cir|Diabetic Nephropathy;pmid:29902497;class:cir|Breast Neoplasms;pmid:22350790;class:cir|Rheumatoid Arthritis…	Pancreatic cancer;id:25;evid:miRNA overexpression;fc:2.58;met:miRNA microarray;pmid:16966691|Hepatocellular carcinoma;id:67;evid:miRNA downregulation;fc:2.43;met:miRNA microarray;pmid:18319255|Colorectal cancer;id:71;evid:miRNA downregulation;fc:1.1;met:quantitative PCR;pmid:18607389|Ovarian cancer;id:92;evid:miRNA downregulation;fc:4.7619;met:miRNA microarray;pmid:17875710|Prostate cancer;id:96;…	mature_mirna:hsa-miR-214-3p{tissue:Bladder;min:2.2927817;median:6.592977;max:7.544578;pmid:24520312|tissue:Blood;min:0;median:0;max:1.678072;pmid:24670764,24084574,25074712,23592263|tissue:Brain;min:0.4854268;median:4.743799;max:10.861397;pmid:24316981|tissue:Breast;min:6.1210150;median:10.039919;max:12.980104;pmid:24904649|tissue:Hair follicle;min:0;median:0;max:0;pmid:24582062|tissue:Liver;min:…	tf:CUX1;regulation:Activation;sraid/pmid:21654638;evidence:literature;tissue:n/a|tf:EGR1;regulation:Activation;sraid/pmid:21189327;evidence:literature;tissue:n/a|tf:FOXD3;regulation:Activation;sraid/pmid:27811858;evidence:literature;tissue:n/a|tf:HIF1A;regulation:Activation;sraid/pmid:24011070,25876995;evidence:literature;tissue:n/a|tf:MKL1;regulation:Activation;sraid/pmid:23764775;evidence:liter…	mature_mirna:hsa-miR-214-3p{AHSA1;cell_line:NA;tissue:NA;cat:NA;met:Other;exp_cond:NA|AP3B1;cell_line:NA;tissue:NA;cat:NA;met:Other;exp_cond:NA|ARL2;cell_line:NA;tissue:NA;cat:NA;met:Other;exp_cond:NA|CPNE7;cell_line:NA;tissue:NA;cat:NA;met:Other;exp_cond:NA|FLOT1;cell_line:NA;tissue:NA;cat:NA;met:Other;exp_cond:NA|GALNT7;cell_line:NA;tissue:NA;cat:NA;met:Other;exp_cond:NA|HSPD1;cell_line:NA;tiss…	mature_mirna:hsa-miR-214-3p{ALPK2;id:MIRT438676;valid_met:Immunohistochemistry//Immunoprecipitaion//Luciferase reporter assay//qRT-PCR//Western blot;pmid:23929716|ARL2;id:MIRT024965;valid_met:Luciferase reporter assay//qRT-PCR//Western blot;pmid:25621032|ASF1B;id:MIRT035546;valid_met:Luciferase reporter assay;pmid:23100276|ATF4;id:MIRT007201;valid_met:Luciferase reporter assay;pmid:23223004|BAX;i…	mature_mirna:hsa-miR-214-3p{TUBGCP6;cs:0;ncs:3;cwcs++:-1.147|RBM34;cs:0;ncs:2;cwcs++:-1.030|HMGN4;cs:0;ncs:2;cwcs++:-0.923|C1orf226;cs:0;ncs:5;cwcs++:-0.875|PTPN18;cs:0;ncs:4;cwcs++:-0.868|PNPLA7;cs:0;ncs:4;cwcs++:-0.839|CENPM;cs:0;ncs:3;cwcs++:-0.831|KSR1;cs:0;ncs:7;cwcs++:-0.816|XXbac-BPG32J3.20;cs:0;ncs:3;cwcs++:-0.815|PNPLA2;cs:0;ncs:1;cwcs++:-0.813|PGF;cs:0;ncs:3;cwcs++:-0.811|C17orf49;cs:0;…	target genes are more than 150. For other target genes, see TargetScan v7.2	.
1	172107971	1	172138831	C	T	mirna_primary_transcript_ID=MI0000290	mirna_primary_transcript_Name=hsa-mir-214	mirna_mature_transcript_Name=hsa-miR-214-3p	seed-3p	NR_029627:n.77G>A	intronic	rs754055278	3.10328e-05	.	.	.	.	.	.	22.3	0.888981	0.989	0.975511	98.5372	0.961295	0.329223	0.979261	7.18744	1	.	.	31591	MIR214	.	.	.	.	Orion highly intolerant region:1:172107759-172108087	-7.37783[5]	-6.81368	Melanoma;pmid:20529253;class:cir|Acute Myocardial Infarction;pmid:25931214;class:cir|Arthritis;pmid:30018954;class:cir|Muscle Atrophy;pmid:17942673;class:cir|Ovarian Neoplasms;pmid:18589210;class:cir|Angiosarcoma;pmid:26512652;class:cir|Carcinoma, Lung, Non-Small-Cell;pmid:26629532;class:cir|Diabetic Nephropathy;pmid:29902497;class:cir|Breast Neoplasms;pmid:22350790;class:cir|Rheumatoid Arthritis…	Pancreatic cancer;id:25;evid:miRNA overexpression;fc:2.58;met:miRNA microarray;pmid:16966691|Hepatocellular carcinoma;id:67;evid:miRNA downregulation;fc:2.43;met:miRNA microarray;pmid:18319255|Colorectal cancer;id:71;evid:miRNA downregulation;fc:1.1;met:quantitative PCR;pmid:18607389|Ovarian cancer;id:92;evid:miRNA downregulation;fc:4.7619;met:miRNA microarray;pmid:17875710|Prostate cancer;id:96;…	mature_mirna:hsa-miR-214-3p{tissue:Bladder;min:2.2927817;median:6.592977;max:7.544578;pmid:24520312|tissue:Blood;min:0;median:0;max:1.678072;pmid:24670764,24084574,25074712,23592263|tissue:Brain;min:0.4854268;median:4.743799;max:10.861397;pmid:24316981|tissue:Breast;min:6.1210150;median:10.039919;max:12.980104;pmid:24904649|tissue:Hair follicle;min:0;median:0;max:0;pmid:24582062|tissue:Liver;min:…	tf:CUX1;regulation:Activation;sraid/pmid:21654638;evidence:literature;tissue:n/a|tf:EGR1;regulation:Activation;sraid/pmid:21189327;evidence:literature;tissue:n/a|tf:FOXD3;regulation:Activation;sraid/pmid:27811858;evidence:literature;tissue:n/a|tf:HIF1A;regulation:Activation;sraid/pmid:24011070,25876995;evidence:literature;tissue:n/a|tf:MKL1;regulation:Activation;sraid/pmid:23764775;evidence:liter…	mature_mirna:hsa-miR-214-3p{AHSA1;cell_line:NA;tissue:NA;cat:NA;met:Other;exp_cond:NA|AP3B1;cell_line:NA;tissue:NA;cat:NA;met:Other;exp_cond:NA|ARL2;cell_line:NA;tissue:NA;cat:NA;met:Other;exp_cond:NA|CPNE7;cell_line:NA;tissue:NA;cat:NA;met:Other;exp_cond:NA|FLOT1;cell_line:NA;tissue:NA;cat:NA;met:Other;exp_cond:NA|GALNT7;cell_line:NA;tissue:NA;cat:NA;met:Other;exp_cond:NA|HSPD1;cell_line:NA;tiss…	mature_mirna:hsa-miR-214-3p{ALPK2;id:MIRT438676;valid_met:Immunohistochemistry//Immunoprecipitaion//Luciferase reporter assay//qRT-PCR//Western blot;pmid:23929716|ARL2;id:MIRT024965;valid_met:Luciferase reporter assay//qRT-PCR//Western blot;pmid:25621032|ASF1B;id:MIRT035546;valid_met:Luciferase reporter assay;pmid:23100276|ATF4;id:MIRT007201;valid_met:Luciferase reporter assay;pmid:23223004|BAX;i…	mature_mirna:hsa-miR-214-3p{TUBGCP6;cs:0;ncs:3;cwcs++:-1.147|RBM34;cs:0;ncs:2;cwcs++:-1.030|HMGN4;cs:0;ncs:2;cwcs++:-0.923|C1orf226;cs:0;ncs:5;cwcs++:-0.875|PTPN18;cs:0;ncs:4;cwcs++:-0.868|PNPLA7;cs:0;ncs:4;cwcs++:-0.839|CENPM;cs:0;ncs:3;cwcs++:-0.831|KSR1;cs:0;ncs:7;cwcs++:-0.816|XXbac-BPG32J3.20;cs:0;ncs:3;cwcs++:-0.815|PNPLA2;cs:0;ncs:1;cwcs++:-0.813|PGF;cs:0;ncs:3;cwcs++:-0.811|C17orf49;cs:0;…	target genes are more than 150. For other target genes, see TargetScan v7.2	.
1	172107974	1	172138834	C	A	mirna_primary_transcript_ID=MI0000290	mirna_primary_transcript_Name=hsa-mir-214	mirna_mature_transcript_Name=hsa-miR-214-3p	seed-3p	NR_029627:n.74G>T	intronic	.	.	.	.	.	.	.	.	22.1	0.897319	0.989	0.975511	98.5372	0.96595	0.329223	0.979261	7.18744	1	.	.	31591	MIR214	.	.	.	.	Orion highly intolerant region:1:172107759-172108087	-7.37783[5]	-6.81368	Melanoma;pmid:20529253;class:cir|Acute Myocardial Infarction;pmid:25931214;class:cir|Arthritis;pmid:30018954;class:cir|Muscle Atrophy;pmid:17942673;class:cir|Ovarian Neoplasms;pmid:18589210;class:cir|Angiosarcoma;pmid:26512652;class:cir|Carcinoma, Lung, Non-Small-Cell;pmid:26629532;class:cir|Diabetic Nephropathy;pmid:29902497;class:cir|Breast Neoplasms;pmid:22350790;class:cir|Rheumatoid Arthritis…	Pancreatic cancer;id:25;evid:miRNA overexpression;fc:2.58;met:miRNA microarray;pmid:16966691|Hepatocellular carcinoma;id:67;evid:miRNA downregulation;fc:2.43;met:miRNA microarray;pmid:18319255|Colorectal cancer;id:71;evid:miRNA downregulation;fc:1.1;met:quantitative PCR;pmid:18607389|Ovarian cancer;id:92;evid:miRNA downregulation;fc:4.7619;met:miRNA microarray;pmid:17875710|Prostate cancer;id:96;…	mature_mirna:hsa-miR-214-3p{tissue:Bladder;min:2.2927817;median:6.592977;max:7.544578;pmid:24520312|tissue:Blood;min:0;median:0;max:1.678072;pmid:24670764,24084574,25074712,23592263|tissue:Brain;min:0.4854268;median:4.743799;max:10.861397;pmid:24316981|tissue:Breast;min:6.1210150;median:10.039919;max:12.980104;pmid:24904649|tissue:Hair follicle;min:0;median:0;max:0;pmid:24582062|tissue:Liver;min:…	tf:CUX1;regulation:Activation;sraid/pmid:21654638;evidence:literature;tissue:n/a|tf:EGR1;regulation:Activation;sraid/pmid:21189327;evidence:literature;tissue:n/a|tf:FOXD3;regulation:Activation;sraid/pmid:27811858;evidence:literature;tissue:n/a|tf:HIF1A;regulation:Activation;sraid/pmid:24011070,25876995;evidence:literature;tissue:n/a|tf:MKL1;regulation:Activation;sraid/pmid:23764775;evidence:liter…	mature_mirna:hsa-miR-214-3p{AHSA1;cell_line:NA;tissue:NA;cat:NA;met:Other;exp_cond:NA|AP3B1;cell_line:NA;tissue:NA;cat:NA;met:Other;exp_cond:NA|ARL2;cell_line:NA;tissue:NA;cat:NA;met:Other;exp_cond:NA|CPNE7;cell_line:NA;tissue:NA;cat:NA;met:Other;exp_cond:NA|FLOT1;cell_line:NA;tissue:NA;cat:NA;met:Other;exp_cond:NA|GALNT7;cell_line:NA;tissue:NA;cat:NA;met:Other;exp_cond:NA|HSPD1;cell_line:NA;tiss…	mature_mirna:hsa-miR-214-3p{ALPK2;id:MIRT438676;valid_met:Immunohistochemistry//Immunoprecipitaion//Luciferase reporter assay//qRT-PCR//Western blot;pmid:23929716|ARL2;id:MIRT024965;valid_met:Luciferase reporter assay//qRT-PCR//Western blot;pmid:25621032|ASF1B;id:MIRT035546;valid_met:Luciferase reporter assay;pmid:23100276|ATF4;id:MIRT007201;valid_met:Luciferase reporter assay;pmid:23223004|BAX;i…	mature_mirna:hsa-miR-214-3p{TUBGCP6;cs:0;ncs:3;cwcs++:-1.147|RBM34;cs:0;ncs:2;cwcs++:-1.030|HMGN4;cs:0;ncs:2;cwcs++:-0.923|C1orf226;cs:0;ncs:5;cwcs++:-0.875|PTPN18;cs:0;ncs:4;cwcs++:-0.868|PNPLA7;cs:0;ncs:4;cwcs++:-0.839|CENPM;cs:0;ncs:3;cwcs++:-0.831|KSR1;cs:0;ncs:7;cwcs++:-0.816|XXbac-BPG32J3.20;cs:0;ncs:3;cwcs++:-0.815|PNPLA2;cs:0;ncs:1;cwcs++:-0.813|PGF;cs:0;ncs:3;cwcs++:-0.811|C17orf49;cs:0;…	target genes are more than 150. For other target genes, see TargetScan v7.2	.
1	172107974	1	172138834	C	G	mirna_primary_transcript_ID=MI0000290	mirna_primary_transcript_Name=hsa-mir-214	mirna_mature_transcript_Name=hsa-miR-214-3p	seed-3p	NR_029627:n.74G>C	intronic	.	.	.	.	.	.	.	.	22.1	0.87498	0.989	0.975511	98.5372	0.96595	0.329223	0.979261	7.18744	1	.	.	31591	MIR214	.	.	.	.	Orion highly intolerant region:1:172107759-172108087	-7.37783[5]	-6.81368	Melanoma;pmid:20529253;class:cir|Acute Myocardial Infarction;pmid:25931214;class:cir|Arthritis;pmid:30018954;class:cir|Muscle Atrophy;pmid:17942673;class:cir|Ovarian Neoplasms;pmid:18589210;class:cir|Angiosarcoma;pmid:26512652;class:cir|Carcinoma, Lung, Non-Small-Cell;pmid:26629532;class:cir|Diabetic Nephropathy;pmid:29902497;class:cir|Breast Neoplasms;pmid:22350790;class:cir|Rheumatoid Arthritis…	Pancreatic cancer;id:25;evid:miRNA overexpression;fc:2.58;met:miRNA microarray;pmid:16966691|Hepatocellular carcinoma;id:67;evid:miRNA downregulation;fc:2.43;met:miRNA microarray;pmid:18319255|Colorectal cancer;id:71;evid:miRNA downregulation;fc:1.1;met:quantitative PCR;pmid:18607389|Ovarian cancer;id:92;evid:miRNA downregulation;fc:4.7619;met:miRNA microarray;pmid:17875710|Prostate cancer;id:96;…	mature_mirna:hsa-miR-214-3p{tissue:Bladder;min:2.2927817;median:6.592977;max:7.544578;pmid:24520312|tissue:Blood;min:0;median:0;max:1.678072;pmid:24670764,24084574,25074712,23592263|tissue:Brain;min:0.4854268;median:4.743799;max:10.861397;pmid:24316981|tissue:Breast;min:6.1210150;median:10.039919;max:12.980104;pmid:24904649|tissue:Hair follicle;min:0;median:0;max:0;pmid:24582062|tissue:Liver;min:…	tf:CUX1;regulation:Activation;sraid/pmid:21654638;evidence:literature;tissue:n/a|tf:EGR1;regulation:Activation;sraid/pmid:21189327;evidence:literature;tissue:n/a|tf:FOXD3;regulation:Activation;sraid/pmid:27811858;evidence:literature;tissue:n/a|tf:HIF1A;regulation:Activation;sraid/pmid:24011070,25876995;evidence:literature;tissue:n/a|tf:MKL1;regulation:Activation;sraid/pmid:23764775;evidence:liter…	mature_mirna:hsa-miR-214-3p{AHSA1;cell_line:NA;tissue:NA;cat:NA;met:Other;exp_cond:NA|AP3B1;cell_line:NA;tissue:NA;cat:NA;met:Other;exp_cond:NA|ARL2;cell_line:NA;tissue:NA;cat:NA;met:Other;exp_cond:NA|CPNE7;cell_line:NA;tissue:NA;cat:NA;met:Other;exp_cond:NA|FLOT1;cell_line:NA;tissue:NA;cat:NA;met:Other;exp_cond:NA|GALNT7;cell_line:NA;tissue:NA;cat:NA;met:Other;exp_cond:NA|HSPD1;cell_line:NA;tiss…	mature_mirna:hsa-miR-214-3p{ALPK2;id:MIRT438676;valid_met:Immunohistochemistry//Immunoprecipitaion//Luciferase reporter assay//qRT-PCR//Western blot;pmid:23929716|ARL2;id:MIRT024965;valid_met:Luciferase reporter assay//qRT-PCR//Western blot;pmid:25621032|ASF1B;id:MIRT035546;valid_met:Luciferase reporter assay;pmid:23100276|ATF4;id:MIRT007201;valid_met:Luciferase reporter assay;pmid:23223004|BAX;i…	mature_mirna:hsa-miR-214-3p{TUBGCP6;cs:0;ncs:3;cwcs++:-1.147|RBM34;cs:0;ncs:2;cwcs++:-1.030|HMGN4;cs:0;ncs:2;cwcs++:-0.923|C1orf226;cs:0;ncs:5;cwcs++:-0.875|PTPN18;cs:0;ncs:4;cwcs++:-0.868|PNPLA7;cs:0;ncs:4;cwcs++:-0.839|CENPM;cs:0;ncs:3;cwcs++:-0.831|KSR1;cs:0;ncs:7;cwcs++:-0.816|XXbac-BPG32J3.20;cs:0;ncs:3;cwcs++:-0.815|PNPLA2;cs:0;ncs:1;cwcs++:-0.813|PGF;cs:0;ncs:3;cwcs++:-0.811|C17orf49;cs:0;…	target genes are more than 150. For other target genes, see TargetScan v7.2	.
1	172107974	1	172138834	C	T	mirna_primary_transcript_ID=MI0000290	mirna_primary_transcript_Name=hsa-mir-214	mirna_mature_transcript_Name=hsa-miR-214-3p	seed-3p	NR_029627:n.74G>A	intronic	.	.	.	.	.	.	.	.	22.3	0.890996	0.989	0.975511	98.5372	0.964877	0.329223	0.979261	7.18744	1	.	.	31591	MIR214	.	.	.	.	Orion highly intolerant region:1:172107759-172108087	-7.37783[5]	-6.81368	Melanoma;pmid:20529253;class:cir|Acute Myocardial Infarction;pmid:25931214;class:cir|Arthritis;pmid:30018954;class:cir|Muscle Atrophy;pmid:17942673;class:cir|Ovarian Neoplasms;pmid:18589210;class:cir|Angiosarcoma;pmid:26512652;class:cir|Carcinoma, Lung, Non-Small-Cell;pmid:26629532;class:cir|Diabetic Nephropathy;pmid:29902497;class:cir|Breast Neoplasms;pmid:22350790;class:cir|Rheumatoid Arthritis…	Pancreatic cancer;id:25;evid:miRNA overexpression;fc:2.58;met:miRNA microarray;pmid:16966691|Hepatocellular carcinoma;id:67;evid:miRNA downregulation;fc:2.43;met:miRNA microarray;pmid:18319255|Colorectal cancer;id:71;evid:miRNA downregulation;fc:1.1;met:quantitative PCR;pmid:18607389|Ovarian cancer;id:92;evid:miRNA downregulation;fc:4.7619;met:miRNA microarray;pmid:17875710|Prostate cancer;id:96;…	mature_mirna:hsa-miR-214-3p{tissue:Bladder;min:2.2927817;median:6.592977;max:7.544578;pmid:24520312|tissue:Blood;min:0;median:0;max:1.678072;pmid:24670764,24084574,25074712,23592263|tissue:Brain;min:0.4854268;median:4.743799;max:10.861397;pmid:24316981|tissue:Breast;min:6.1210150;median:10.039919;max:12.980104;pmid:24904649|tissue:Hair follicle;min:0;median:0;max:0;pmid:24582062|tissue:Liver;min:…	tf:CUX1;regulation:Activation;sraid/pmid:21654638;evidence:literature;tissue:n/a|tf:EGR1;regulation:Activation;sraid/pmid:21189327;evidence:literature;tissue:n/a|tf:FOXD3;regulation:Activation;sraid/pmid:27811858;evidence:literature;tissue:n/a|tf:HIF1A;regulation:Activation;sraid/pmid:24011070,25876995;evidence:literature;tissue:n/a|tf:MKL1;regulation:Activation;sraid/pmid:23764775;evidence:liter…	mature_mirna:hsa-miR-214-3p{AHSA1;cell_line:NA;tissue:NA;cat:NA;met:Other;exp_cond:NA|AP3B1;cell_line:NA;tissue:NA;cat:NA;met:Other;exp_cond:NA|ARL2;cell_line:NA;tissue:NA;cat:NA;met:Other;exp_cond:NA|CPNE7;cell_line:NA;tissue:NA;cat:NA;met:Other;exp_cond:NA|FLOT1;cell_line:NA;tissue:NA;cat:NA;met:Other;exp_cond:NA|GALNT7;cell_line:NA;tissue:NA;cat:NA;met:Other;exp_cond:NA|HSPD1;cell_line:NA;tiss…	mature_mirna:hsa-miR-214-3p{ALPK2;id:MIRT438676;valid_met:Immunohistochemistry//Immunoprecipitaion//Luciferase reporter assay//qRT-PCR//Western blot;pmid:23929716|ARL2;id:MIRT024965;valid_met:Luciferase reporter assay//qRT-PCR//Western blot;pmid:25621032|ASF1B;id:MIRT035546;valid_met:Luciferase reporter assay;pmid:23100276|ATF4;id:MIRT007201;valid_met:Luciferase reporter assay;pmid:23223004|BAX;i…	mature_mirna:hsa-miR-214-3p{TUBGCP6;cs:0;ncs:3;cwcs++:-1.147|RBM34;cs:0;ncs:2;cwcs++:-1.030|HMGN4;cs:0;ncs:2;cwcs++:-0.923|C1orf226;cs:0;ncs:5;cwcs++:-0.875|PTPN18;cs:0;ncs:4;cwcs++:-0.868|PNPLA7;cs:0;ncs:4;cwcs++:-0.839|CENPM;cs:0;ncs:3;cwcs++:-0.831|KSR1;cs:0;ncs:7;cwcs++:-0.816|XXbac-BPG32J3.20;cs:0;ncs:3;cwcs++:-0.815|PNPLA2;cs:0;ncs:1;cwcs++:-0.813|PGF;cs:0;ncs:3;cwcs++:-0.811|C17orf49;cs:0;…	target genes are more than 150. For other target genes, see TargetScan v7.2	.
1	172107975	1	172138835	T	C	mirna_primary_transcript_ID=MI0000290	mirna_primary_transcript_Name=hsa-mir-214	mirna_mature_transcript_Name=hsa-miR-214-3p	seed-3p	NR_029627:n.73A>G	intronic	.	.	.	.	.	.	.	.	22.1	0.902892	0.989	0.959204	98.5372	0.963447	0.322861	0.979261	7.37473	1	.	.	31591	MIR214	.	.	.	.	Orion highly intolerant region:1:172107759-172108087	-7.37783[5]	-6.81368	Melanoma;pmid:20529253;class:cir|Acute Myocardial Infarction;pmid:25931214;class:cir|Arthritis;pmid:30018954;class:cir|Muscle Atrophy;pmid:17942673;class:cir|Ovarian Neoplasms;pmid:18589210;class:cir|Angiosarcoma;pmid:26512652;class:cir|Carcinoma, Lung, Non-Small-Cell;pmid:26629532;class:cir|Diabetic Nephropathy;pmid:29902497;class:cir|Breast Neoplasms;pmid:22350790;class:cir|Rheumatoid Arthritis…	Pancreatic cancer;id:25;evid:miRNA overexpression;fc:2.58;met:miRNA microarray;pmid:16966691|Hepatocellular carcinoma;id:67;evid:miRNA downregulation;fc:2.43;met:miRNA microarray;pmid:18319255|Colorectal cancer;id:71;evid:miRNA downregulation;fc:1.1;met:quantitative PCR;pmid:18607389|Ovarian cancer;id:92;evid:miRNA downregulation;fc:4.7619;met:miRNA microarray;pmid:17875710|Prostate cancer;id:96;…	mature_mirna:hsa-miR-214-3p{tissue:Bladder;min:2.2927817;median:6.592977;max:7.544578;pmid:24520312|tissue:Blood;min:0;median:0;max:1.678072;pmid:24670764,24084574,25074712,23592263|tissue:Brain;min:0.4854268;median:4.743799;max:10.861397;pmid:24316981|tissue:Breast;min:6.1210150;median:10.039919;max:12.980104;pmid:24904649|tissue:Hair follicle;min:0;median:0;max:0;pmid:24582062|tissue:Liver;min:…	tf:CUX1;regulation:Activation;sraid/pmid:21654638;evidence:literature;tissue:n/a|tf:EGR1;regulation:Activation;sraid/pmid:21189327;evidence:literature;tissue:n/a|tf:FOXD3;regulation:Activation;sraid/pmid:27811858;evidence:literature;tissue:n/a|tf:HIF1A;regulation:Activation;sraid/pmid:24011070,25876995;evidence:literature;tissue:n/a|tf:MKL1;regulation:Activation;sraid/pmid:23764775;evidence:liter…	mature_mirna:hsa-miR-214-3p{AHSA1;cell_line:NA;tissue:NA;cat:NA;met:Other;exp_cond:NA|AP3B1;cell_line:NA;tissue:NA;cat:NA;met:Other;exp_cond:NA|ARL2;cell_line:NA;tissue:NA;cat:NA;met:Other;exp_cond:NA|CPNE7;cell_line:NA;tissue:NA;cat:NA;met:Other;exp_cond:NA|FLOT1;cell_line:NA;tissue:NA;cat:NA;met:Other;exp_cond:NA|GALNT7;cell_line:NA;tissue:NA;cat:NA;met:Other;exp_cond:NA|HSPD1;cell_line:NA;tiss…	mature_mirna:hsa-miR-214-3p{ALPK2;id:MIRT438676;valid_met:Immunohistochemistry//Immunoprecipitaion//Luciferase reporter assay//qRT-PCR//Western blot;pmid:23929716|ARL2;id:MIRT024965;valid_met:Luciferase reporter assay//qRT-PCR//Western blot;pmid:25621032|ASF1B;id:MIRT035546;valid_met:Luciferase reporter assay;pmid:23100276|ATF4;id:MIRT007201;valid_met:Luciferase reporter assay;pmid:23223004|BAX;i…	mature_mirna:hsa-miR-214-3p{TUBGCP6;cs:0;ncs:3;cwcs++:-1.147|RBM34;cs:0;ncs:2;cwcs++:-1.030|HMGN4;cs:0;ncs:2;cwcs++:-0.923|C1orf226;cs:0;ncs:5;cwcs++:-0.875|PTPN18;cs:0;ncs:4;cwcs++:-0.868|PNPLA7;cs:0;ncs:4;cwcs++:-0.839|CENPM;cs:0;ncs:3;cwcs++:-0.831|KSR1;cs:0;ncs:7;cwcs++:-0.816|XXbac-BPG32J3.20;cs:0;ncs:3;cwcs++:-0.815|PNPLA2;cs:0;ncs:1;cwcs++:-0.813|PGF;cs:0;ncs:3;cwcs++:-0.811|C17orf49;cs:0;…	target genes are more than 150. For other target genes, see TargetScan v7.2	.
1	172107975	1	172138835	T	G	mirna_primary_transcript_ID=MI0000290	mirna_primary_transcript_Name=hsa-mir-214	mirna_mature_transcript_Name=hsa-miR-214-3p	seed-3p	NR_029627:n.73A>C	intronic	.	.	.	.	.	.	.	.	22.1	0.895501	0.989	0.959204	98.5372	0.964892	0.322861	0.979261	7.37473	1	.	.	31591	MIR214	.	.	.	.	Orion highly intolerant region:1:172107759-172108087	-7.37783[5]	-6.81368	Melanoma;pmid:20529253;class:cir|Acute Myocardial Infarction;pmid:25931214;class:cir|Arthritis;pmid:30018954;class:cir|Muscle Atrophy;pmid:17942673;class:cir|Ovarian Neoplasms;pmid:18589210;class:cir|Angiosarcoma;pmid:26512652;class:cir|Carcinoma, Lung, Non-Small-Cell;pmid:26629532;class:cir|Diabetic Nephropathy;pmid:29902497;class:cir|Breast Neoplasms;pmid:22350790;class:cir|Rheumatoid Arthritis…	Pancreatic cancer;id:25;evid:miRNA overexpression;fc:2.58;met:miRNA microarray;pmid:16966691|Hepatocellular carcinoma;id:67;evid:miRNA downregulation;fc:2.43;met:miRNA microarray;pmid:18319255|Colorectal cancer;id:71;evid:miRNA downregulation;fc:1.1;met:quantitative PCR;pmid:18607389|Ovarian cancer;id:92;evid:miRNA downregulation;fc:4.7619;met:miRNA microarray;pmid:17875710|Prostate cancer;id:96;…	mature_mirna:hsa-miR-214-3p{tissue:Bladder;min:2.2927817;median:6.592977;max:7.544578;pmid:24520312|tissue:Blood;min:0;median:0;max:1.678072;pmid:24670764,24084574,25074712,23592263|tissue:Brain;min:0.4854268;median:4.743799;max:10.861397;pmid:24316981|tissue:Breast;min:6.1210150;median:10.039919;max:12.980104;pmid:24904649|tissue:Hair follicle;min:0;median:0;max:0;pmid:24582062|tissue:Liver;min:…	tf:CUX1;regulation:Activation;sraid/pmid:21654638;evidence:literature;tissue:n/a|tf:EGR1;regulation:Activation;sraid/pmid:21189327;evidence:literature;tissue:n/a|tf:FOXD3;regulation:Activation;sraid/pmid:27811858;evidence:literature;tissue:n/a|tf:HIF1A;regulation:Activation;sraid/pmid:24011070,25876995;evidence:literature;tissue:n/a|tf:MKL1;regulation:Activation;sraid/pmid:23764775;evidence:liter…	mature_mirna:hsa-miR-214-3p{AHSA1;cell_line:NA;tissue:NA;cat:NA;met:Other;exp_cond:NA|AP3B1;cell_line:NA;tissue:NA;cat:NA;met:Other;exp_cond:NA|ARL2;cell_line:NA;tissue:NA;cat:NA;met:Other;exp_cond:NA|CPNE7;cell_line:NA;tissue:NA;cat:NA;met:Other;exp_cond:NA|FLOT1;cell_line:NA;tissue:NA;cat:NA;met:Other;exp_cond:NA|GALNT7;cell_line:NA;tissue:NA;cat:NA;met:Other;exp_cond:NA|HSPD1;cell_line:NA;tiss…	mature_mirna:hsa-miR-214-3p{ALPK2;id:MIRT438676;valid_met:Immunohistochemistry//Immunoprecipitaion//Luciferase reporter assay//qRT-PCR//Western blot;pmid:23929716|ARL2;id:MIRT024965;valid_met:Luciferase reporter assay//qRT-PCR//Western blot;pmid:25621032|ASF1B;id:MIRT035546;valid_met:Luciferase reporter assay;pmid:23100276|ATF4;id:MIRT007201;valid_met:Luciferase reporter assay;pmid:23223004|BAX;i…	mature_mirna:hsa-miR-214-3p{TUBGCP6;cs:0;ncs:3;cwcs++:-1.147|RBM34;cs:0;ncs:2;cwcs++:-1.030|HMGN4;cs:0;ncs:2;cwcs++:-0.923|C1orf226;cs:0;ncs:5;cwcs++:-0.875|PTPN18;cs:0;ncs:4;cwcs++:-0.868|PNPLA7;cs:0;ncs:4;cwcs++:-0.839|CENPM;cs:0;ncs:3;cwcs++:-0.831|KSR1;cs:0;ncs:7;cwcs++:-0.816|XXbac-BPG32J3.20;cs:0;ncs:3;cwcs++:-0.815|PNPLA2;cs:0;ncs:1;cwcs++:-0.813|PGF;cs:0;ncs:3;cwcs++:-0.811|C17orf49;cs:0;…	target genes are more than 150. For other target genes, see TargetScan v7.2	.
1	172107977	1	172138837	T	A	mirna_primary_transcript_ID=MI0000290	mirna_primary_transcript_Name=hsa-mir-214	mirna_mature_transcript_Name=hsa-miR-214-3p	seed1-3p	NR_029627:n.71A>T	intronic	.	.	.	.	.	.	.	.	22.1	0.917851	0.991	0.969784	98.5372	0.964892	0.321565	0.979261	7.37473	1	.	.	31591	MIR214	.	.	.	.	Orion highly intolerant region:1:172107759-172108087	-7.37783[5]	-6.81368	Melanoma;pmid:20529253;class:cir|Acute Myocardial Infarction;pmid:25931214;class:cir|Arthritis;pmid:30018954;class:cir|Muscle Atrophy;pmid:17942673;class:cir|Ovarian Neoplasms;pmid:18589210;class:cir|Angiosarcoma;pmid:26512652;class:cir|Carcinoma, Lung, Non-Small-Cell;pmid:26629532;class:cir|Diabetic Nephropathy;pmid:29902497;class:cir|Breast Neoplasms;pmid:22350790;class:cir|Rheumatoid Arthritis…	Pancreatic cancer;id:25;evid:miRNA overexpression;fc:2.58;met:miRNA microarray;pmid:16966691|Hepatocellular carcinoma;id:67;evid:miRNA downregulation;fc:2.43;met:miRNA microarray;pmid:18319255|Colorectal cancer;id:71;evid:miRNA downregulation;fc:1.1;met:quantitative PCR;pmid:18607389|Ovarian cancer;id:92;evid:miRNA downregulation;fc:4.7619;met:miRNA microarray;pmid:17875710|Prostate cancer;id:96;…	mature_mirna:hsa-miR-214-3p{tissue:Bladder;min:2.2927817;median:6.592977;max:7.544578;pmid:24520312|tissue:Blood;min:0;median:0;max:1.678072;pmid:24670764,24084574,25074712,23592263|tissue:Brain;min:0.4854268;median:4.743799;max:10.861397;pmid:24316981|tissue:Breast;min:6.1210150;median:10.039919;max:12.980104;pmid:24904649|tissue:Hair follicle;min:0;median:0;max:0;pmid:24582062|tissue:Liver;min:…	tf:CUX1;regulation:Activation;sraid/pmid:21654638;evidence:literature;tissue:n/a|tf:EGR1;regulation:Activation;sraid/pmid:21189327;evidence:literature;tissue:n/a|tf:FOXD3;regulation:Activation;sraid/pmid:27811858;evidence:literature;tissue:n/a|tf:HIF1A;regulation:Activation;sraid/pmid:24011070,25876995;evidence:literature;tissue:n/a|tf:MKL1;regulation:Activation;sraid/pmid:23764775;evidence:liter…	mature_mirna:hsa-miR-214-3p{AHSA1;cell_line:NA;tissue:NA;cat:NA;met:Other;exp_cond:NA|AP3B1;cell_line:NA;tissue:NA;cat:NA;met:Other;exp_cond:NA|ARL2;cell_line:NA;tissue:NA;cat:NA;met:Other;exp_cond:NA|CPNE7;cell_line:NA;tissue:NA;cat:NA;met:Other;exp_cond:NA|FLOT1;cell_line:NA;tissue:NA;cat:NA;met:Other;exp_cond:NA|GALNT7;cell_line:NA;tissue:NA;cat:NA;met:Other;exp_cond:NA|HSPD1;cell_line:NA;tiss…	mature_mirna:hsa-miR-214-3p{ALPK2;id:MIRT438676;valid_met:Immunohistochemistry//Immunoprecipitaion//Luciferase reporter assay//qRT-PCR//Western blot;pmid:23929716|ARL2;id:MIRT024965;valid_met:Luciferase reporter assay//qRT-PCR//Western blot;pmid:25621032|ASF1B;id:MIRT035546;valid_met:Luciferase reporter assay;pmid:23100276|ATF4;id:MIRT007201;valid_met:Luciferase reporter assay;pmid:23223004|BAX;i…	mature_mirna:hsa-miR-214-3p{TUBGCP6;cs:0;ncs:3;cwcs++:-1.147|RBM34;cs:0;ncs:2;cwcs++:-1.030|HMGN4;cs:0;ncs:2;cwcs++:-0.923|C1orf226;cs:0;ncs:5;cwcs++:-0.875|PTPN18;cs:0;ncs:4;cwcs++:-0.868|PNPLA7;cs:0;ncs:4;cwcs++:-0.839|CENPM;cs:0;ncs:3;cwcs++:-0.831|KSR1;cs:0;ncs:7;cwcs++:-0.816|XXbac-BPG32J3.20;cs:0;ncs:3;cwcs++:-0.815|PNPLA2;cs:0;ncs:1;cwcs++:-0.813|PGF;cs:0;ncs:3;cwcs++:-0.811|C17orf49;cs:0;…	target genes are more than 150. For other target genes, see TargetScan v7.2	.
1	172107977	1	172138837	T	C	mirna_primary_transcript_ID=MI0000290	mirna_primary_transcript_Name=hsa-mir-214	mirna_mature_transcript_Name=hsa-miR-214-3p	seed1-3p	NR_029627:n.71A>G	intronic	.	.	.	.	.	.	.	.	22.1	0.902947	0.991	0.969784	98.5372	0.963447	0.321565	0.979261	7.37473	1	.	.	31591	MIR214	.	.	.	.	Orion highly intolerant region:1:172107759-172108087	-7.37783[5]	-6.81368	Melanoma;pmid:20529253;class:cir|Acute Myocardial Infarction;pmid:25931214;class:cir|Arthritis;pmid:30018954;class:cir|Muscle Atrophy;pmid:17942673;class:cir|Ovarian Neoplasms;pmid:18589210;class:cir|Angiosarcoma;pmid:26512652;class:cir|Carcinoma, Lung, Non-Small-Cell;pmid:26629532;class:cir|Diabetic Nephropathy;pmid:29902497;class:cir|Breast Neoplasms;pmid:22350790;class:cir|Rheumatoid Arthritis…	Pancreatic cancer;id:25;evid:miRNA overexpression;fc:2.58;met:miRNA microarray;pmid:16966691|Hepatocellular carcinoma;id:67;evid:miRNA downregulation;fc:2.43;met:miRNA microarray;pmid:18319255|Colorectal cancer;id:71;evid:miRNA downregulation;fc:1.1;met:quantitative PCR;pmid:18607389|Ovarian cancer;id:92;evid:miRNA downregulation;fc:4.7619;met:miRNA microarray;pmid:17875710|Prostate cancer;id:96;…	mature_mirna:hsa-miR-214-3p{tissue:Bladder;min:2.2927817;median:6.592977;max:7.544578;pmid:24520312|tissue:Blood;min:0;median:0;max:1.678072;pmid:24670764,24084574,25074712,23592263|tissue:Brain;min:0.4854268;median:4.743799;max:10.861397;pmid:24316981|tissue:Breast;min:6.1210150;median:10.039919;max:12.980104;pmid:24904649|tissue:Hair follicle;min:0;median:0;max:0;pmid:24582062|tissue:Liver;min:…	tf:CUX1;regulation:Activation;sraid/pmid:21654638;evidence:literature;tissue:n/a|tf:EGR1;regulation:Activation;sraid/pmid:21189327;evidence:literature;tissue:n/a|tf:FOXD3;regulation:Activation;sraid/pmid:27811858;evidence:literature;tissue:n/a|tf:HIF1A;regulation:Activation;sraid/pmid:24011070,25876995;evidence:literature;tissue:n/a|tf:MKL1;regulation:Activation;sraid/pmid:23764775;evidence:liter…	mature_mirna:hsa-miR-214-3p{AHSA1;cell_line:NA;tissue:NA;cat:NA;met:Other;exp_cond:NA|AP3B1;cell_line:NA;tissue:NA;cat:NA;met:Other;exp_cond:NA|ARL2;cell_line:NA;tissue:NA;cat:NA;met:Other;exp_cond:NA|CPNE7;cell_line:NA;tissue:NA;cat:NA;met:Other;exp_cond:NA|FLOT1;cell_line:NA;tissue:NA;cat:NA;met:Other;exp_cond:NA|GALNT7;cell_line:NA;tissue:NA;cat:NA;met:Other;exp_cond:NA|HSPD1;cell_line:NA;tiss…	mature_mirna:hsa-miR-214-3p{ALPK2;id:MIRT438676;valid_met:Immunohistochemistry//Immunoprecipitaion//Luciferase reporter assay//qRT-PCR//Western blot;pmid:23929716|ARL2;id:MIRT024965;valid_met:Luciferase reporter assay//qRT-PCR//Western blot;pmid:25621032|ASF1B;id:MIRT035546;valid_met:Luciferase reporter assay;pmid:23100276|ATF4;id:MIRT007201;valid_met:Luciferase reporter assay;pmid:23223004|BAX;i…	mature_mirna:hsa-miR-214-3p{TUBGCP6;cs:0;ncs:3;cwcs++:-1.147|RBM34;cs:0;ncs:2;cwcs++:-1.030|HMGN4;cs:0;ncs:2;cwcs++:-0.923|C1orf226;cs:0;ncs:5;cwcs++:-0.875|PTPN18;cs:0;ncs:4;cwcs++:-0.868|PNPLA7;cs:0;ncs:4;cwcs++:-0.839|CENPM;cs:0;ncs:3;cwcs++:-0.831|KSR1;cs:0;ncs:7;cwcs++:-0.816|XXbac-BPG32J3.20;cs:0;ncs:3;cwcs++:-0.815|PNPLA2;cs:0;ncs:1;cwcs++:-0.813|PGF;cs:0;ncs:3;cwcs++:-0.811|C17orf49;cs:0;…	target genes are more than 150. For other target genes, see TargetScan v7.2	.
1	172107977	1	172138837	T	G	mirna_primary_transcript_ID=MI0000290	mirna_primary_transcript_Name=hsa-mir-214	mirna_mature_transcript_Name=hsa-miR-214-3p	seed1-3p	NR_029627:n.71A>C	intronic	.	.	.	.	.	.	.	.	22.1	0.89613	0.991	0.969784	98.5372	0.964892	0.321565	0.979261	7.37473	1	.	.	31591	MIR214	.	.	.	.	Orion highly intolerant region:1:172107759-172108087	-7.37783[5]	-6.81368	Melanoma;pmid:20529253;class:cir|Acute Myocardial Infarction;pmid:25931214;class:cir|Arthritis;pmid:30018954;class:cir|Muscle Atrophy;pmid:17942673;class:cir|Ovarian Neoplasms;pmid:18589210;class:cir|Angiosarcoma;pmid:26512652;class:cir|Carcinoma, Lung, Non-Small-Cell;pmid:26629532;class:cir|Diabetic Nephropathy;pmid:29902497;class:cir|Breast Neoplasms;pmid:22350790;class:cir|Rheumatoid Arthritis…	Pancreatic cancer;id:25;evid:miRNA overexpression;fc:2.58;met:miRNA microarray;pmid:16966691|Hepatocellular carcinoma;id:67;evid:miRNA downregulation;fc:2.43;met:miRNA microarray;pmid:18319255|Colorectal cancer;id:71;evid:miRNA downregulation;fc:1.1;met:quantitative PCR;pmid:18607389|Ovarian cancer;id:92;evid:miRNA downregulation;fc:4.7619;met:miRNA microarray;pmid:17875710|Prostate cancer;id:96;…	mature_mirna:hsa-miR-214-3p{tissue:Bladder;min:2.2927817;median:6.592977;max:7.544578;pmid:24520312|tissue:Blood;min:0;median:0;max:1.678072;pmid:24670764,24084574,25074712,23592263|tissue:Brain;min:0.4854268;median:4.743799;max:10.861397;pmid:24316981|tissue:Breast;min:6.1210150;median:10.039919;max:12.980104;pmid:24904649|tissue:Hair follicle;min:0;median:0;max:0;pmid:24582062|tissue:Liver;min:…	tf:CUX1;regulation:Activation;sraid/pmid:21654638;evidence:literature;tissue:n/a|tf:EGR1;regulation:Activation;sraid/pmid:21189327;evidence:literature;tissue:n/a|tf:FOXD3;regulation:Activation;sraid/pmid:27811858;evidence:literature;tissue:n/a|tf:HIF1A;regulation:Activation;sraid/pmid:24011070,25876995;evidence:literature;tissue:n/a|tf:MKL1;regulation:Activation;sraid/pmid:23764775;evidence:liter…	mature_mirna:hsa-miR-214-3p{AHSA1;cell_line:NA;tissue:NA;cat:NA;met:Other;exp_cond:NA|AP3B1;cell_line:NA;tissue:NA;cat:NA;met:Other;exp_cond:NA|ARL2;cell_line:NA;tissue:NA;cat:NA;met:Other;exp_cond:NA|CPNE7;cell_line:NA;tissue:NA;cat:NA;met:Other;exp_cond:NA|FLOT1;cell_line:NA;tissue:NA;cat:NA;met:Other;exp_cond:NA|GALNT7;cell_line:NA;tissue:NA;cat:NA;met:Other;exp_cond:NA|HSPD1;cell_line:NA;tiss…	mature_mirna:hsa-miR-214-3p{ALPK2;id:MIRT438676;valid_met:Immunohistochemistry//Immunoprecipitaion//Luciferase reporter assay//qRT-PCR//Western blot;pmid:23929716|ARL2;id:MIRT024965;valid_met:Luciferase reporter assay//qRT-PCR//Western blot;pmid:25621032|ASF1B;id:MIRT035546;valid_met:Luciferase reporter assay;pmid:23100276|ATF4;id:MIRT007201;valid_met:Luciferase reporter assay;pmid:23223004|BAX;i…	mature_mirna:hsa-miR-214-3p{TUBGCP6;cs:0;ncs:3;cwcs++:-1.147|RBM34;cs:0;ncs:2;cwcs++:-1.030|HMGN4;cs:0;ncs:2;cwcs++:-0.923|C1orf226;cs:0;ncs:5;cwcs++:-0.875|PTPN18;cs:0;ncs:4;cwcs++:-0.868|PNPLA7;cs:0;ncs:4;cwcs++:-0.839|CENPM;cs:0;ncs:3;cwcs++:-0.831|KSR1;cs:0;ncs:7;cwcs++:-0.816|XXbac-BPG32J3.20;cs:0;ncs:3;cwcs++:-0.815|PNPLA2;cs:0;ncs:1;cwcs++:-0.813|PGF;cs:0;ncs:3;cwcs++:-0.811|C17orf49;cs:0;…	target genes are more than 150. For other target genes, see TargetScan v7.2	.
1	172107979	1	172138839	C	A	mirna_primary_transcript_ID=MI0000290	mirna_primary_transcript_Name=hsa-mir-214	mirna_primary_transcript_Name=hsa-mir-214	loop	NR_029627:n.69G>T	intronic	.	.	.	.	.	.	.	.	22.1	0.898408	0.991	0.981902	98.5372	0.96595	0.327928	0.979261	7.18744	1	.	.	31591	MIR214	.	.	.	.	Orion highly intolerant region:1:172107759-172108087	-7.37783[5]	-6.81368	Melanoma;pmid:20529253;class:cir|Acute Myocardial Infarction;pmid:25931214;class:cir|Arthritis;pmid:30018954;class:cir|Muscle Atrophy;pmid:17942673;class:cir|Ovarian Neoplasms;pmid:18589210;class:cir|Angiosarcoma;pmid:26512652;class:cir|Carcinoma, Lung, Non-Small-Cell;pmid:26629532;class:cir|Diabetic Nephropathy;pmid:29902497;class:cir|Breast Neoplasms;pmid:22350790;class:cir|Rheumatoid Arthritis…	Pancreatic cancer;id:25;evid:miRNA overexpression;fc:2.58;met:miRNA microarray;pmid:16966691|Hepatocellular carcinoma;id:67;evid:miRNA downregulation;fc:2.43;met:miRNA microarray;pmid:18319255|Colorectal cancer;id:71;evid:miRNA downregulation;fc:1.1;met:quantitative PCR;pmid:18607389|Ovarian cancer;id:92;evid:miRNA downregulation;fc:4.7619;met:miRNA microarray;pmid:17875710|Prostate cancer;id:96;…	mature_mirna:hsa-miR-214-3p{tissue:Bladder;min:2.2927817;median:6.592977;max:7.544578;pmid:24520312|tissue:Blood;min:0;median:0;max:1.678072;pmid:24670764,24084574,25074712,23592263|tissue:Brain;min:0.4854268;median:4.743799;max:10.861397;pmid:24316981|tissue:Breast;min:6.1210150;median:10.039919;max:12.980104;pmid:24904649|tissue:Hair follicle;min:0;median:0;max:0;pmid:24582062|tissue:Liver;min:…	tf:CUX1;regulation:Activation;sraid/pmid:21654638;evidence:literature;tissue:n/a|tf:EGR1;regulation:Activation;sraid/pmid:21189327;evidence:literature;tissue:n/a|tf:FOXD3;regulation:Activation;sraid/pmid:27811858;evidence:literature;tissue:n/a|tf:HIF1A;regulation:Activation;sraid/pmid:24011070,25876995;evidence:literature;tissue:n/a|tf:MKL1;regulation:Activation;sraid/pmid:23764775;evidence:liter…	mature_mirna:hsa-miR-214-3p{AHSA1;cell_line:NA;tissue:NA;cat:NA;met:Other;exp_cond:NA|AP3B1;cell_line:NA;tissue:NA;cat:NA;met:Other;exp_cond:NA|ARL2;cell_line:NA;tissue:NA;cat:NA;met:Other;exp_cond:NA|CPNE7;cell_line:NA;tissue:NA;cat:NA;met:Other;exp_cond:NA|FLOT1;cell_line:NA;tissue:NA;cat:NA;met:Other;exp_cond:NA|GALNT7;cell_line:NA;tissue:NA;cat:NA;met:Other;exp_cond:NA|HSPD1;cell_line:NA;tiss…	mature_mirna:hsa-miR-214-3p{ALPK2;id:MIRT438676;valid_met:Immunohistochemistry//Immunoprecipitaion//Luciferase reporter assay//qRT-PCR//Western blot;pmid:23929716|ARL2;id:MIRT024965;valid_met:Luciferase reporter assay//qRT-PCR//Western blot;pmid:25621032|ASF1B;id:MIRT035546;valid_met:Luciferase reporter assay;pmid:23100276|ATF4;id:MIRT007201;valid_met:Luciferase reporter assay;pmid:23223004|BAX;i…	mature_mirna:hsa-miR-214-3p{TUBGCP6;cs:0;ncs:3;cwcs++:-1.147|RBM34;cs:0;ncs:2;cwcs++:-1.030|HMGN4;cs:0;ncs:2;cwcs++:-0.923|C1orf226;cs:0;ncs:5;cwcs++:-0.875|PTPN18;cs:0;ncs:4;cwcs++:-0.868|PNPLA7;cs:0;ncs:4;cwcs++:-0.839|CENPM;cs:0;ncs:3;cwcs++:-0.831|KSR1;cs:0;ncs:7;cwcs++:-0.816|XXbac-BPG32J3.20;cs:0;ncs:3;cwcs++:-0.815|PNPLA2;cs:0;ncs:1;cwcs++:-0.813|PGF;cs:0;ncs:3;cwcs++:-0.811|C17orf49;cs:0;…	target genes are more than 150. For other target genes, see TargetScan v7.2	.
1	172107979	1	172138839	C	G	mirna_primary_transcript_ID=MI0000290	mirna_primary_transcript_Name=hsa-mir-214	mirna_primary_transcript_Name=hsa-mir-214	loop	NR_029627:n.69G>C	intronic	.	.	.	.	.	.	.	.	22.1	0.874795	0.991	0.981902	98.5372	0.96595	0.327928	0.979261	7.18744	1	.	.	31591	MIR214	.	.	.	.	Orion highly intolerant region:1:172107759-172108087	-7.37783[5]	-6.81368	Melanoma;pmid:20529253;class:cir|Acute Myocardial Infarction;pmid:25931214;class:cir|Arthritis;pmid:30018954;class:cir|Muscle Atrophy;pmid:17942673;class:cir|Ovarian Neoplasms;pmid:18589210;class:cir|Angiosarcoma;pmid:26512652;class:cir|Carcinoma, Lung, Non-Small-Cell;pmid:26629532;class:cir|Diabetic Nephropathy;pmid:29902497;class:cir|Breast Neoplasms;pmid:22350790;class:cir|Rheumatoid Arthritis…	Pancreatic cancer;id:25;evid:miRNA overexpression;fc:2.58;met:miRNA microarray;pmid:16966691|Hepatocellular carcinoma;id:67;evid:miRNA downregulation;fc:2.43;met:miRNA microarray;pmid:18319255|Colorectal cancer;id:71;evid:miRNA downregulation;fc:1.1;met:quantitative PCR;pmid:18607389|Ovarian cancer;id:92;evid:miRNA downregulation;fc:4.7619;met:miRNA microarray;pmid:17875710|Prostate cancer;id:96;…	mature_mirna:hsa-miR-214-3p{tissue:Bladder;min:2.2927817;median:6.592977;max:7.544578;pmid:24520312|tissue:Blood;min:0;median:0;max:1.678072;pmid:24670764,24084574,25074712,23592263|tissue:Brain;min:0.4854268;median:4.743799;max:10.861397;pmid:24316981|tissue:Breast;min:6.1210150;median:10.039919;max:12.980104;pmid:24904649|tissue:Hair follicle;min:0;median:0;max:0;pmid:24582062|tissue:Liver;min:…	tf:CUX1;regulation:Activation;sraid/pmid:21654638;evidence:literature;tissue:n/a|tf:EGR1;regulation:Activation;sraid/pmid:21189327;evidence:literature;tissue:n/a|tf:FOXD3;regulation:Activation;sraid/pmid:27811858;evidence:literature;tissue:n/a|tf:HIF1A;regulation:Activation;sraid/pmid:24011070,25876995;evidence:literature;tissue:n/a|tf:MKL1;regulation:Activation;sraid/pmid:23764775;evidence:liter…	mature_mirna:hsa-miR-214-3p{AHSA1;cell_line:NA;tissue:NA;cat:NA;met:Other;exp_cond:NA|AP3B1;cell_line:NA;tissue:NA;cat:NA;met:Other;exp_cond:NA|ARL2;cell_line:NA;tissue:NA;cat:NA;met:Other;exp_cond:NA|CPNE7;cell_line:NA;tissue:NA;cat:NA;met:Other;exp_cond:NA|FLOT1;cell_line:NA;tissue:NA;cat:NA;met:Other;exp_cond:NA|GALNT7;cell_line:NA;tissue:NA;cat:NA;met:Other;exp_cond:NA|HSPD1;cell_line:NA;tiss…	mature_mirna:hsa-miR-214-3p{ALPK2;id:MIRT438676;valid_met:Immunohistochemistry//Immunoprecipitaion//Luciferase reporter assay//qRT-PCR//Western blot;pmid:23929716|ARL2;id:MIRT024965;valid_met:Luciferase reporter assay//qRT-PCR//Western blot;pmid:25621032|ASF1B;id:MIRT035546;valid_met:Luciferase reporter assay;pmid:23100276|ATF4;id:MIRT007201;valid_met:Luciferase reporter assay;pmid:23223004|BAX;i…	mature_mirna:hsa-miR-214-3p{TUBGCP6;cs:0;ncs:3;cwcs++:-1.147|RBM34;cs:0;ncs:2;cwcs++:-1.030|HMGN4;cs:0;ncs:2;cwcs++:-0.923|C1orf226;cs:0;ncs:5;cwcs++:-0.875|PTPN18;cs:0;ncs:4;cwcs++:-0.868|PNPLA7;cs:0;ncs:4;cwcs++:-0.839|CENPM;cs:0;ncs:3;cwcs++:-0.831|KSR1;cs:0;ncs:7;cwcs++:-0.816|XXbac-BPG32J3.20;cs:0;ncs:3;cwcs++:-0.815|PNPLA2;cs:0;ncs:1;cwcs++:-0.813|PGF;cs:0;ncs:3;cwcs++:-0.811|C17orf49;cs:0;…	target genes are more than 150. For other target genes, see TargetScan v7.2	.
1	172107979	1	172138839	C	T	mirna_primary_transcript_ID=MI0000290	mirna_primary_transcript_Name=hsa-mir-214	mirna_primary_transcript_Name=hsa-mir-214	loop	NR_029627:n.69G>A	intronic	.	.	.	.	.	.	.	.	22.3	0.893664	0.991	0.981902	98.5372	0.964877	0.327928	0.979261	7.18744	1	.	.	31591	MIR214	.	.	.	.	Orion highly intolerant region:1:172107759-172108087	-7.37783[5]	-6.81368	Melanoma;pmid:20529253;class:cir|Acute Myocardial Infarction;pmid:25931214;class:cir|Arthritis;pmid:30018954;class:cir|Muscle Atrophy;pmid:17942673;class:cir|Ovarian Neoplasms;pmid:18589210;class:cir|Angiosarcoma;pmid:26512652;class:cir|Carcinoma, Lung, Non-Small-Cell;pmid:26629532;class:cir|Diabetic Nephropathy;pmid:29902497;class:cir|Breast Neoplasms;pmid:22350790;class:cir|Rheumatoid Arthritis…	Pancreatic cancer;id:25;evid:miRNA overexpression;fc:2.58;met:miRNA microarray;pmid:16966691|Hepatocellular carcinoma;id:67;evid:miRNA downregulation;fc:2.43;met:miRNA microarray;pmid:18319255|Colorectal cancer;id:71;evid:miRNA downregulation;fc:1.1;met:quantitative PCR;pmid:18607389|Ovarian cancer;id:92;evid:miRNA downregulation;fc:4.7619;met:miRNA microarray;pmid:17875710|Prostate cancer;id:96;…	mature_mirna:hsa-miR-214-3p{tissue:Bladder;min:2.2927817;median:6.592977;max:7.544578;pmid:24520312|tissue:Blood;min:0;median:0;max:1.678072;pmid:24670764,24084574,25074712,23592263|tissue:Brain;min:0.4854268;median:4.743799;max:10.861397;pmid:24316981|tissue:Breast;min:6.1210150;median:10.039919;max:12.980104;pmid:24904649|tissue:Hair follicle;min:0;median:0;max:0;pmid:24582062|tissue:Liver;min:…	tf:CUX1;regulation:Activation;sraid/pmid:21654638;evidence:literature;tissue:n/a|tf:EGR1;regulation:Activation;sraid/pmid:21189327;evidence:literature;tissue:n/a|tf:FOXD3;regulation:Activation;sraid/pmid:27811858;evidence:literature;tissue:n/a|tf:HIF1A;regulation:Activation;sraid/pmid:24011070,25876995;evidence:literature;tissue:n/a|tf:MKL1;regulation:Activation;sraid/pmid:23764775;evidence:liter…	mature_mirna:hsa-miR-214-3p{AHSA1;cell_line:NA;tissue:NA;cat:NA;met:Other;exp_cond:NA|AP3B1;cell_line:NA;tissue:NA;cat:NA;met:Other;exp_cond:NA|ARL2;cell_line:NA;tissue:NA;cat:NA;met:Other;exp_cond:NA|CPNE7;cell_line:NA;tissue:NA;cat:NA;met:Other;exp_cond:NA|FLOT1;cell_line:NA;tissue:NA;cat:NA;met:Other;exp_cond:NA|GALNT7;cell_line:NA;tissue:NA;cat:NA;met:Other;exp_cond:NA|HSPD1;cell_line:NA;tiss…	mature_mirna:hsa-miR-214-3p{ALPK2;id:MIRT438676;valid_met:Immunohistochemistry//Immunoprecipitaion//Luciferase reporter assay//qRT-PCR//Western blot;pmid:23929716|ARL2;id:MIRT024965;valid_met:Luciferase reporter assay//qRT-PCR//Western blot;pmid:25621032|ASF1B;id:MIRT035546;valid_met:Luciferase reporter assay;pmid:23100276|ATF4;id:MIRT007201;valid_met:Luciferase reporter assay;pmid:23223004|BAX;i…	mature_mirna:hsa-miR-214-3p{TUBGCP6;cs:0;ncs:3;cwcs++:-1.147|RBM34;cs:0;ncs:2;cwcs++:-1.030|HMGN4;cs:0;ncs:2;cwcs++:-0.923|C1orf226;cs:0;ncs:5;cwcs++:-0.875|PTPN18;cs:0;ncs:4;cwcs++:-0.868|PNPLA7;cs:0;ncs:4;cwcs++:-0.839|CENPM;cs:0;ncs:3;cwcs++:-0.831|KSR1;cs:0;ncs:7;cwcs++:-0.816|XXbac-BPG32J3.20;cs:0;ncs:3;cwcs++:-0.815|PNPLA2;cs:0;ncs:1;cwcs++:-0.813|PGF;cs:0;ncs:3;cwcs++:-0.811|C17orf49;cs:0;…	target genes are more than 150. For other target genes, see TargetScan v7.2	.
1	172107984	1	172138844	G	A	mirna_primary_transcript_ID=MI0000290	mirna_primary_transcript_Name=hsa-mir-214	mirna_primary_transcript_Name=hsa-mir-214	loop	NR_029627:n.64C>T	intronic	.	.	G>C:6.03195e-06	.	.	.	.	.	21.7	0.884411	0.991	0.975188	98.6551	0.958113	0.3242	0.979261	6.53192	1	.	.	31591	MIR214	.	.	.	.	Orion highly intolerant region:1:172107759-172108087	-6.57061[7]	-6.81368	Melanoma;pmid:20529253;class:cir|Acute Myocardial Infarction;pmid:25931214;class:cir|Arthritis;pmid:30018954;class:cir|Muscle Atrophy;pmid:17942673;class:cir|Ovarian Neoplasms;pmid:18589210;class:cir|Angiosarcoma;pmid:26512652;class:cir|Carcinoma, Lung, Non-Small-Cell;pmid:26629532;class:cir|Diabetic Nephropathy;pmid:29902497;class:cir|Breast Neoplasms;pmid:22350790;class:cir|Rheumatoid Arthritis…	Pancreatic cancer;id:25;evid:miRNA overexpression;fc:2.58;met:miRNA microarray;pmid:16966691|Hepatocellular carcinoma;id:67;evid:miRNA downregulation;fc:2.43;met:miRNA microarray;pmid:18319255|Colorectal cancer;id:71;evid:miRNA downregulation;fc:1.1;met:quantitative PCR;pmid:18607389|Ovarian cancer;id:92;evid:miRNA downregulation;fc:4.7619;met:miRNA microarray;pmid:17875710|Prostate cancer;id:96;…	mature_mirna:hsa-miR-214-3p{tissue:Bladder;min:2.2927817;median:6.592977;max:7.544578;pmid:24520312|tissue:Blood;min:0;median:0;max:1.678072;pmid:24670764,24084574,25074712,23592263|tissue:Brain;min:0.4854268;median:4.743799;max:10.861397;pmid:24316981|tissue:Breast;min:6.1210150;median:10.039919;max:12.980104;pmid:24904649|tissue:Hair follicle;min:0;median:0;max:0;pmid:24582062|tissue:Liver;min:…	tf:CUX1;regulation:Activation;sraid/pmid:21654638;evidence:literature;tissue:n/a|tf:EGR1;regulation:Activation;sraid/pmid:21189327;evidence:literature;tissue:n/a|tf:FOXD3;regulation:Activation;sraid/pmid:27811858;evidence:literature;tissue:n/a|tf:HIF1A;regulation:Activation;sraid/pmid:24011070,25876995;evidence:literature;tissue:n/a|tf:MKL1;regulation:Activation;sraid/pmid:23764775;evidence:liter…	mature_mirna:hsa-miR-214-3p{AHSA1;cell_line:NA;tissue:NA;cat:NA;met:Other;exp_cond:NA|AP3B1;cell_line:NA;tissue:NA;cat:NA;met:Other;exp_cond:NA|ARL2;cell_line:NA;tissue:NA;cat:NA;met:Other;exp_cond:NA|CPNE7;cell_line:NA;tissue:NA;cat:NA;met:Other;exp_cond:NA|FLOT1;cell_line:NA;tissue:NA;cat:NA;met:Other;exp_cond:NA|GALNT7;cell_line:NA;tissue:NA;cat:NA;met:Other;exp_cond:NA|HSPD1;cell_line:NA;tiss…	mature_mirna:hsa-miR-214-3p{ALPK2;id:MIRT438676;valid_met:Immunohistochemistry//Immunoprecipitaion//Luciferase reporter assay//qRT-PCR//Western blot;pmid:23929716|ARL2;id:MIRT024965;valid_met:Luciferase reporter assay//qRT-PCR//Western blot;pmid:25621032|ASF1B;id:MIRT035546;valid_met:Luciferase reporter assay;pmid:23100276|ATF4;id:MIRT007201;valid_met:Luciferase reporter assay;pmid:23223004|BAX;i…	mature_mirna:hsa-miR-214-3p{TUBGCP6;cs:0;ncs:3;cwcs++:-1.147|RBM34;cs:0;ncs:2;cwcs++:-1.030|HMGN4;cs:0;ncs:2;cwcs++:-0.923|C1orf226;cs:0;ncs:5;cwcs++:-0.875|PTPN18;cs:0;ncs:4;cwcs++:-0.868|PNPLA7;cs:0;ncs:4;cwcs++:-0.839|CENPM;cs:0;ncs:3;cwcs++:-0.831|KSR1;cs:0;ncs:7;cwcs++:-0.816|XXbac-BPG32J3.20;cs:0;ncs:3;cwcs++:-0.815|PNPLA2;cs:0;ncs:1;cwcs++:-0.813|PGF;cs:0;ncs:3;cwcs++:-0.811|C17orf49;cs:0;…	target genes are more than 150. For other target genes, see TargetScan v7.2	.
1	172107984	1	172138844	G	C	mirna_primary_transcript_ID=MI0000290	mirna_primary_transcript_Name=hsa-mir-214	mirna_primary_transcript_Name=hsa-mir-214	loop	NR_029627:n.64C>G	intronic	rs1395871333	6.03195e-06	.	.	.	.	.	.	21.2	0.873047	0.991	0.975188	98.6551	0.963458	0.3242	0.979261	6.53192	1	.	.	31591	MIR214	.	.	.	.	Orion highly intolerant region:1:172107759-172108087	-6.57061[7]	-6.81368	Melanoma;pmid:20529253;class:cir|Acute Myocardial Infarction;pmid:25931214;class:cir|Arthritis;pmid:30018954;class:cir|Muscle Atrophy;pmid:17942673;class:cir|Ovarian Neoplasms;pmid:18589210;class:cir|Angiosarcoma;pmid:26512652;class:cir|Carcinoma, Lung, Non-Small-Cell;pmid:26629532;class:cir|Diabetic Nephropathy;pmid:29902497;class:cir|Breast Neoplasms;pmid:22350790;class:cir|Rheumatoid Arthritis…	Pancreatic cancer;id:25;evid:miRNA overexpression;fc:2.58;met:miRNA microarray;pmid:16966691|Hepatocellular carcinoma;id:67;evid:miRNA downregulation;fc:2.43;met:miRNA microarray;pmid:18319255|Colorectal cancer;id:71;evid:miRNA downregulation;fc:1.1;met:quantitative PCR;pmid:18607389|Ovarian cancer;id:92;evid:miRNA downregulation;fc:4.7619;met:miRNA microarray;pmid:17875710|Prostate cancer;id:96;…	mature_mirna:hsa-miR-214-3p{tissue:Bladder;min:2.2927817;median:6.592977;max:7.544578;pmid:24520312|tissue:Blood;min:0;median:0;max:1.678072;pmid:24670764,24084574,25074712,23592263|tissue:Brain;min:0.4854268;median:4.743799;max:10.861397;pmid:24316981|tissue:Breast;min:6.1210150;median:10.039919;max:12.980104;pmid:24904649|tissue:Hair follicle;min:0;median:0;max:0;pmid:24582062|tissue:Liver;min:…	tf:CUX1;regulation:Activation;sraid/pmid:21654638;evidence:literature;tissue:n/a|tf:EGR1;regulation:Activation;sraid/pmid:21189327;evidence:literature;tissue:n/a|tf:FOXD3;regulation:Activation;sraid/pmid:27811858;evidence:literature;tissue:n/a|tf:HIF1A;regulation:Activation;sraid/pmid:24011070,25876995;evidence:literature;tissue:n/a|tf:MKL1;regulation:Activation;sraid/pmid:23764775;evidence:liter…	mature_mirna:hsa-miR-214-3p{AHSA1;cell_line:NA;tissue:NA;cat:NA;met:Other;exp_cond:NA|AP3B1;cell_line:NA;tissue:NA;cat:NA;met:Other;exp_cond:NA|ARL2;cell_line:NA;tissue:NA;cat:NA;met:Other;exp_cond:NA|CPNE7;cell_line:NA;tissue:NA;cat:NA;met:Other;exp_cond:NA|FLOT1;cell_line:NA;tissue:NA;cat:NA;met:Other;exp_cond:NA|GALNT7;cell_line:NA;tissue:NA;cat:NA;met:Other;exp_cond:NA|HSPD1;cell_line:NA;tiss…	mature_mirna:hsa-miR-214-3p{ALPK2;id:MIRT438676;valid_met:Immunohistochemistry//Immunoprecipitaion//Luciferase reporter assay//qRT-PCR//Western blot;pmid:23929716|ARL2;id:MIRT024965;valid_met:Luciferase reporter assay//qRT-PCR//Western blot;pmid:25621032|ASF1B;id:MIRT035546;valid_met:Luciferase reporter assay;pmid:23100276|ATF4;id:MIRT007201;valid_met:Luciferase reporter assay;pmid:23223004|BAX;i…	mature_mirna:hsa-miR-214-3p{TUBGCP6;cs:0;ncs:3;cwcs++:-1.147|RBM34;cs:0;ncs:2;cwcs++:-1.030|HMGN4;cs:0;ncs:2;cwcs++:-0.923|C1orf226;cs:0;ncs:5;cwcs++:-0.875|PTPN18;cs:0;ncs:4;cwcs++:-0.868|PNPLA7;cs:0;ncs:4;cwcs++:-0.839|CENPM;cs:0;ncs:3;cwcs++:-0.831|KSR1;cs:0;ncs:7;cwcs++:-0.816|XXbac-BPG32J3.20;cs:0;ncs:3;cwcs++:-0.815|PNPLA2;cs:0;ncs:1;cwcs++:-0.813|PGF;cs:0;ncs:3;cwcs++:-0.811|C17orf49;cs:0;…	target genes are more than 150. For other target genes, see TargetScan v7.2	.
1	172107986	1	172138846	G	A	mirna_primary_transcript_ID=MI0000290	mirna_primary_transcript_Name=hsa-mir-214	mirna_primary_transcript_Name=hsa-mir-214	loop	NR_029627:n.62C>T	intronic	rs765393589	2.41112e-05	.	.	.	.	.	.	21.8	0.887336	0.991	0.976209	98.6551	0.959883	0.313692	0.979261	4.75265	1	.	.	31591	MIR214	.	.	.	.	Orion highly intolerant region:1:172107759-172108087	-6.57061[7]	-6.81368	Melanoma;pmid:20529253;class:cir|Acute Myocardial Infarction;pmid:25931214;class:cir|Arthritis;pmid:30018954;class:cir|Muscle Atrophy;pmid:17942673;class:cir|Ovarian Neoplasms;pmid:18589210;class:cir|Angiosarcoma;pmid:26512652;class:cir|Carcinoma, Lung, Non-Small-Cell;pmid:26629532;class:cir|Diabetic Nephropathy;pmid:29902497;class:cir|Breast Neoplasms;pmid:22350790;class:cir|Rheumatoid Arthritis…	Pancreatic cancer;id:25;evid:miRNA overexpression;fc:2.58;met:miRNA microarray;pmid:16966691|Hepatocellular carcinoma;id:67;evid:miRNA downregulation;fc:2.43;met:miRNA microarray;pmid:18319255|Colorectal cancer;id:71;evid:miRNA downregulation;fc:1.1;met:quantitative PCR;pmid:18607389|Ovarian cancer;id:92;evid:miRNA downregulation;fc:4.7619;met:miRNA microarray;pmid:17875710|Prostate cancer;id:96;…	mature_mirna:hsa-miR-214-3p{tissue:Bladder;min:2.2927817;median:6.592977;max:7.544578;pmid:24520312|tissue:Blood;min:0;median:0;max:1.678072;pmid:24670764,24084574,25074712,23592263|tissue:Brain;min:0.4854268;median:4.743799;max:10.861397;pmid:24316981|tissue:Breast;min:6.1210150;median:10.039919;max:12.980104;pmid:24904649|tissue:Hair follicle;min:0;median:0;max:0;pmid:24582062|tissue:Liver;min:…	tf:CUX1;regulation:Activation;sraid/pmid:21654638;evidence:literature;tissue:n/a|tf:EGR1;regulation:Activation;sraid/pmid:21189327;evidence:literature;tissue:n/a|tf:FOXD3;regulation:Activation;sraid/pmid:27811858;evidence:literature;tissue:n/a|tf:HIF1A;regulation:Activation;sraid/pmid:24011070,25876995;evidence:literature;tissue:n/a|tf:MKL1;regulation:Activation;sraid/pmid:23764775;evidence:liter…	mature_mirna:hsa-miR-214-3p{AHSA1;cell_line:NA;tissue:NA;cat:NA;met:Other;exp_cond:NA|AP3B1;cell_line:NA;tissue:NA;cat:NA;met:Other;exp_cond:NA|ARL2;cell_line:NA;tissue:NA;cat:NA;met:Other;exp_cond:NA|CPNE7;cell_line:NA;tissue:NA;cat:NA;met:Other;exp_cond:NA|FLOT1;cell_line:NA;tissue:NA;cat:NA;met:Other;exp_cond:NA|GALNT7;cell_line:NA;tissue:NA;cat:NA;met:Other;exp_cond:NA|HSPD1;cell_line:NA;tiss…	mature_mirna:hsa-miR-214-3p{ALPK2;id:MIRT438676;valid_met:Immunohistochemistry//Immunoprecipitaion//Luciferase reporter assay//qRT-PCR//Western blot;pmid:23929716|ARL2;id:MIRT024965;valid_met:Luciferase reporter assay//qRT-PCR//Western blot;pmid:25621032|ASF1B;id:MIRT035546;valid_met:Luciferase reporter assay;pmid:23100276|ATF4;id:MIRT007201;valid_met:Luciferase reporter assay;pmid:23223004|BAX;i…	mature_mirna:hsa-miR-214-3p{TUBGCP6;cs:0;ncs:3;cwcs++:-1.147|RBM34;cs:0;ncs:2;cwcs++:-1.030|HMGN4;cs:0;ncs:2;cwcs++:-0.923|C1orf226;cs:0;ncs:5;cwcs++:-0.875|PTPN18;cs:0;ncs:4;cwcs++:-0.868|PNPLA7;cs:0;ncs:4;cwcs++:-0.839|CENPM;cs:0;ncs:3;cwcs++:-0.831|KSR1;cs:0;ncs:7;cwcs++:-0.816|XXbac-BPG32J3.20;cs:0;ncs:3;cwcs++:-0.815|PNPLA2;cs:0;ncs:1;cwcs++:-0.813|PGF;cs:0;ncs:3;cwcs++:-0.811|C17orf49;cs:0;…	target genes are more than 150. For other target genes, see TargetScan v7.2	.
1	172107986	1	172138846	G	C	mirna_primary_transcript_ID=MI0000290	mirna_primary_transcript_Name=hsa-mir-214	mirna_primary_transcript_Name=hsa-mir-214	loop	NR_029627:n.62C>G	intronic	.	.	G>A:2.41112e-05	.	.	.	.	.	21.4	0.87654	0.991	0.976209	98.6551	0.960792	0.313692	0.979261	4.75265	1	.	.	31591	MIR214	.	.	.	.	Orion highly intolerant region:1:172107759-172108087	-6.57061[7]	-6.81368	Melanoma;pmid:20529253;class:cir|Acute Myocardial Infarction;pmid:25931214;class:cir|Arthritis;pmid:30018954;class:cir|Muscle Atrophy;pmid:17942673;class:cir|Ovarian Neoplasms;pmid:18589210;class:cir|Angiosarcoma;pmid:26512652;class:cir|Carcinoma, Lung, Non-Small-Cell;pmid:26629532;class:cir|Diabetic Nephropathy;pmid:29902497;class:cir|Breast Neoplasms;pmid:22350790;class:cir|Rheumatoid Arthritis…	Pancreatic cancer;id:25;evid:miRNA overexpression;fc:2.58;met:miRNA microarray;pmid:16966691|Hepatocellular carcinoma;id:67;evid:miRNA downregulation;fc:2.43;met:miRNA microarray;pmid:18319255|Colorectal cancer;id:71;evid:miRNA downregulation;fc:1.1;met:quantitative PCR;pmid:18607389|Ovarian cancer;id:92;evid:miRNA downregulation;fc:4.7619;met:miRNA microarray;pmid:17875710|Prostate cancer;id:96;…	mature_mirna:hsa-miR-214-3p{tissue:Bladder;min:2.2927817;median:6.592977;max:7.544578;pmid:24520312|tissue:Blood;min:0;median:0;max:1.678072;pmid:24670764,24084574,25074712,23592263|tissue:Brain;min:0.4854268;median:4.743799;max:10.861397;pmid:24316981|tissue:Breast;min:6.1210150;median:10.039919;max:12.980104;pmid:24904649|tissue:Hair follicle;min:0;median:0;max:0;pmid:24582062|tissue:Liver;min:…	tf:CUX1;regulation:Activation;sraid/pmid:21654638;evidence:literature;tissue:n/a|tf:EGR1;regulation:Activation;sraid/pmid:21189327;evidence:literature;tissue:n/a|tf:FOXD3;regulation:Activation;sraid/pmid:27811858;evidence:literature;tissue:n/a|tf:HIF1A;regulation:Activation;sraid/pmid:24011070,25876995;evidence:literature;tissue:n/a|tf:MKL1;regulation:Activation;sraid/pmid:23764775;evidence:liter…	mature_mirna:hsa-miR-214-3p{AHSA1;cell_line:NA;tissue:NA;cat:NA;met:Other;exp_cond:NA|AP3B1;cell_line:NA;tissue:NA;cat:NA;met:Other;exp_cond:NA|ARL2;cell_line:NA;tissue:NA;cat:NA;met:Other;exp_cond:NA|CPNE7;cell_line:NA;tissue:NA;cat:NA;met:Other;exp_cond:NA|FLOT1;cell_line:NA;tissue:NA;cat:NA;met:Other;exp_cond:NA|GALNT7;cell_line:NA;tissue:NA;cat:NA;met:Other;exp_cond:NA|HSPD1;cell_line:NA;tiss…	mature_mirna:hsa-miR-214-3p{ALPK2;id:MIRT438676;valid_met:Immunohistochemistry//Immunoprecipitaion//Luciferase reporter assay//qRT-PCR//Western blot;pmid:23929716|ARL2;id:MIRT024965;valid_met:Luciferase reporter assay//qRT-PCR//Western blot;pmid:25621032|ASF1B;id:MIRT035546;valid_met:Luciferase reporter assay;pmid:23100276|ATF4;id:MIRT007201;valid_met:Luciferase reporter assay;pmid:23223004|BAX;i…	mature_mirna:hsa-miR-214-3p{TUBGCP6;cs:0;ncs:3;cwcs++:-1.147|RBM34;cs:0;ncs:2;cwcs++:-1.030|HMGN4;cs:0;ncs:2;cwcs++:-0.923|C1orf226;cs:0;ncs:5;cwcs++:-0.875|PTPN18;cs:0;ncs:4;cwcs++:-0.868|PNPLA7;cs:0;ncs:4;cwcs++:-0.839|CENPM;cs:0;ncs:3;cwcs++:-0.831|KSR1;cs:0;ncs:7;cwcs++:-0.816|XXbac-BPG32J3.20;cs:0;ncs:3;cwcs++:-0.815|PNPLA2;cs:0;ncs:1;cwcs++:-0.813|PGF;cs:0;ncs:3;cwcs++:-0.811|C17orf49;cs:0;…	target genes are more than 150. For other target genes, see TargetScan v7.2	.
1	172107986	1	172138846	G	T	mirna_primary_transcript_ID=MI0000290	mirna_primary_transcript_Name=hsa-mir-214	mirna_primary_transcript_Name=hsa-mir-214	loop	NR_029627:n.62C>A	intronic	.	.	G>A:2.41112e-05	.	.	.	.	.	21.5	0.888335	0.991	0.976209	98.6551	0.960792	0.313692	0.979261	4.75265	1	.	.	31591	MIR214	.	.	.	.	Orion highly intolerant region:1:172107759-172108087	-6.57061[7]	-6.81368	Melanoma;pmid:20529253;class:cir|Acute Myocardial Infarction;pmid:25931214;class:cir|Arthritis;pmid:30018954;class:cir|Muscle Atrophy;pmid:17942673;class:cir|Ovarian Neoplasms;pmid:18589210;class:cir|Angiosarcoma;pmid:26512652;class:cir|Carcinoma, Lung, Non-Small-Cell;pmid:26629532;class:cir|Diabetic Nephropathy;pmid:29902497;class:cir|Breast Neoplasms;pmid:22350790;class:cir|Rheumatoid Arthritis…	Pancreatic cancer;id:25;evid:miRNA overexpression;fc:2.58;met:miRNA microarray;pmid:16966691|Hepatocellular carcinoma;id:67;evid:miRNA downregulation;fc:2.43;met:miRNA microarray;pmid:18319255|Colorectal cancer;id:71;evid:miRNA downregulation;fc:1.1;met:quantitative PCR;pmid:18607389|Ovarian cancer;id:92;evid:miRNA downregulation;fc:4.7619;met:miRNA microarray;pmid:17875710|Prostate cancer;id:96;…	mature_mirna:hsa-miR-214-3p{tissue:Bladder;min:2.2927817;median:6.592977;max:7.544578;pmid:24520312|tissue:Blood;min:0;median:0;max:1.678072;pmid:24670764,24084574,25074712,23592263|tissue:Brain;min:0.4854268;median:4.743799;max:10.861397;pmid:24316981|tissue:Breast;min:6.1210150;median:10.039919;max:12.980104;pmid:24904649|tissue:Hair follicle;min:0;median:0;max:0;pmid:24582062|tissue:Liver;min:…	tf:CUX1;regulation:Activation;sraid/pmid:21654638;evidence:literature;tissue:n/a|tf:EGR1;regulation:Activation;sraid/pmid:21189327;evidence:literature;tissue:n/a|tf:FOXD3;regulation:Activation;sraid/pmid:27811858;evidence:literature;tissue:n/a|tf:HIF1A;regulation:Activation;sraid/pmid:24011070,25876995;evidence:literature;tissue:n/a|tf:MKL1;regulation:Activation;sraid/pmid:23764775;evidence:liter…	mature_mirna:hsa-miR-214-3p{AHSA1;cell_line:NA;tissue:NA;cat:NA;met:Other;exp_cond:NA|AP3B1;cell_line:NA;tissue:NA;cat:NA;met:Other;exp_cond:NA|ARL2;cell_line:NA;tissue:NA;cat:NA;met:Other;exp_cond:NA|CPNE7;cell_line:NA;tissue:NA;cat:NA;met:Other;exp_cond:NA|FLOT1;cell_line:NA;tissue:NA;cat:NA;met:Other;exp_cond:NA|GALNT7;cell_line:NA;tissue:NA;cat:NA;met:Other;exp_cond:NA|HSPD1;cell_line:NA;tiss…	mature_mirna:hsa-miR-214-3p{ALPK2;id:MIRT438676;valid_met:Immunohistochemistry//Immunoprecipitaion//Luciferase reporter assay//qRT-PCR//Western blot;pmid:23929716|ARL2;id:MIRT024965;valid_met:Luciferase reporter assay//qRT-PCR//Western blot;pmid:25621032|ASF1B;id:MIRT035546;valid_met:Luciferase reporter assay;pmid:23100276|ATF4;id:MIRT007201;valid_met:Luciferase reporter assay;pmid:23223004|BAX;i…	mature_mirna:hsa-miR-214-3p{TUBGCP6;cs:0;ncs:3;cwcs++:-1.147|RBM34;cs:0;ncs:2;cwcs++:-1.030|HMGN4;cs:0;ncs:2;cwcs++:-0.923|C1orf226;cs:0;ncs:5;cwcs++:-0.875|PTPN18;cs:0;ncs:4;cwcs++:-0.868|PNPLA7;cs:0;ncs:4;cwcs++:-0.839|CENPM;cs:0;ncs:3;cwcs++:-0.831|KSR1;cs:0;ncs:7;cwcs++:-0.816|XXbac-BPG32J3.20;cs:0;ncs:3;cwcs++:-0.815|PNPLA2;cs:0;ncs:1;cwcs++:-0.813|PGF;cs:0;ncs:3;cwcs++:-0.811|C17orf49;cs:0;…	target genes are more than 150. For other target genes, see TargetScan v7.2	.
1	172107988	1	172138848	G	C	mirna_primary_transcript_ID=MI0000290	mirna_primary_transcript_Name=hsa-mir-214	mirna_primary_transcript_Name=hsa-mir-214	loop	NR_029627:n.60C>G	intronic	.	.	G>A:1.81346e-05	.	G>A:9.56816e-05	.	.	.	22.1	0.887308	0.991	0.981902	98.6551	0.964767	0.309993	0.979261	4.09713	1	.	.	31591	MIR214	.	.	.	.	Orion highly intolerant region:1:172107759-172108087	-6.57061[7]	-6.81368	Melanoma;pmid:20529253;class:cir|Acute Myocardial Infarction;pmid:25931214;class:cir|Arthritis;pmid:30018954;class:cir|Muscle Atrophy;pmid:17942673;class:cir|Ovarian Neoplasms;pmid:18589210;class:cir|Angiosarcoma;pmid:26512652;class:cir|Carcinoma, Lung, Non-Small-Cell;pmid:26629532;class:cir|Diabetic Nephropathy;pmid:29902497;class:cir|Breast Neoplasms;pmid:22350790;class:cir|Rheumatoid Arthritis…	Pancreatic cancer;id:25;evid:miRNA overexpression;fc:2.58;met:miRNA microarray;pmid:16966691|Hepatocellular carcinoma;id:67;evid:miRNA downregulation;fc:2.43;met:miRNA microarray;pmid:18319255|Colorectal cancer;id:71;evid:miRNA downregulation;fc:1.1;met:quantitative PCR;pmid:18607389|Ovarian cancer;id:92;evid:miRNA downregulation;fc:4.7619;met:miRNA microarray;pmid:17875710|Prostate cancer;id:96;…	mature_mirna:hsa-miR-214-3p{tissue:Bladder;min:2.2927817;median:6.592977;max:7.544578;pmid:24520312|tissue:Blood;min:0;median:0;max:1.678072;pmid:24670764,24084574,25074712,23592263|tissue:Brain;min:0.4854268;median:4.743799;max:10.861397;pmid:24316981|tissue:Breast;min:6.1210150;median:10.039919;max:12.980104;pmid:24904649|tissue:Hair follicle;min:0;median:0;max:0;pmid:24582062|tissue:Liver;min:…	tf:CUX1;regulation:Activation;sraid/pmid:21654638;evidence:literature;tissue:n/a|tf:EGR1;regulation:Activation;sraid/pmid:21189327;evidence:literature;tissue:n/a|tf:FOXD3;regulation:Activation;sraid/pmid:27811858;evidence:literature;tissue:n/a|tf:HIF1A;regulation:Activation;sraid/pmid:24011070,25876995;evidence:literature;tissue:n/a|tf:MKL1;regulation:Activation;sraid/pmid:23764775;evidence:liter…	mature_mirna:hsa-miR-214-3p{AHSA1;cell_line:NA;tissue:NA;cat:NA;met:Other;exp_cond:NA|AP3B1;cell_line:NA;tissue:NA;cat:NA;met:Other;exp_cond:NA|ARL2;cell_line:NA;tissue:NA;cat:NA;met:Other;exp_cond:NA|CPNE7;cell_line:NA;tissue:NA;cat:NA;met:Other;exp_cond:NA|FLOT1;cell_line:NA;tissue:NA;cat:NA;met:Other;exp_cond:NA|GALNT7;cell_line:NA;tissue:NA;cat:NA;met:Other;exp_cond:NA|HSPD1;cell_line:NA;tiss…	mature_mirna:hsa-miR-214-3p{ALPK2;id:MIRT438676;valid_met:Immunohistochemistry//Immunoprecipitaion//Luciferase reporter assay//qRT-PCR//Western blot;pmid:23929716|ARL2;id:MIRT024965;valid_met:Luciferase reporter assay//qRT-PCR//Western blot;pmid:25621032|ASF1B;id:MIRT035546;valid_met:Luciferase reporter assay;pmid:23100276|ATF4;id:MIRT007201;valid_met:Luciferase reporter assay;pmid:23223004|BAX;i…	mature_mirna:hsa-miR-214-3p{TUBGCP6;cs:0;ncs:3;cwcs++:-1.147|RBM34;cs:0;ncs:2;cwcs++:-1.030|HMGN4;cs:0;ncs:2;cwcs++:-0.923|C1orf226;cs:0;ncs:5;cwcs++:-0.875|PTPN18;cs:0;ncs:4;cwcs++:-0.868|PNPLA7;cs:0;ncs:4;cwcs++:-0.839|CENPM;cs:0;ncs:3;cwcs++:-0.831|KSR1;cs:0;ncs:7;cwcs++:-0.816|XXbac-BPG32J3.20;cs:0;ncs:3;cwcs++:-0.815|PNPLA2;cs:0;ncs:1;cwcs++:-0.813|PGF;cs:0;ncs:3;cwcs++:-0.811|C17orf49;cs:0;…	target genes are more than 150. For other target genes, see TargetScan v7.2	.
1	172107988	1	172138848	G	T	mirna_primary_transcript_ID=MI0000290	mirna_primary_transcript_Name=hsa-mir-214	mirna_primary_transcript_Name=hsa-mir-214	loop	NR_029627:n.60C>A	intronic	.	.	G>A:1.81346e-05	.	G>A:9.56816e-05	.	.	.	22.1	0.901083	0.991	0.981902	98.6551	0.964767	0.309993	0.979261	4.09713	1	.	.	31591	MIR214	.	.	.	.	Orion highly intolerant region:1:172107759-172108087	-6.57061[7]	-6.81368	Melanoma;pmid:20529253;class:cir|Acute Myocardial Infarction;pmid:25931214;class:cir|Arthritis;pmid:30018954;class:cir|Muscle Atrophy;pmid:17942673;class:cir|Ovarian Neoplasms;pmid:18589210;class:cir|Angiosarcoma;pmid:26512652;class:cir|Carcinoma, Lung, Non-Small-Cell;pmid:26629532;class:cir|Diabetic Nephropathy;pmid:29902497;class:cir|Breast Neoplasms;pmid:22350790;class:cir|Rheumatoid Arthritis…	Pancreatic cancer;id:25;evid:miRNA overexpression;fc:2.58;met:miRNA microarray;pmid:16966691|Hepatocellular carcinoma;id:67;evid:miRNA downregulation;fc:2.43;met:miRNA microarray;pmid:18319255|Colorectal cancer;id:71;evid:miRNA downregulation;fc:1.1;met:quantitative PCR;pmid:18607389|Ovarian cancer;id:92;evid:miRNA downregulation;fc:4.7619;met:miRNA microarray;pmid:17875710|Prostate cancer;id:96;…	mature_mirna:hsa-miR-214-3p{tissue:Bladder;min:2.2927817;median:6.592977;max:7.544578;pmid:24520312|tissue:Blood;min:0;median:0;max:1.678072;pmid:24670764,24084574,25074712,23592263|tissue:Brain;min:0.4854268;median:4.743799;max:10.861397;pmid:24316981|tissue:Breast;min:6.1210150;median:10.039919;max:12.980104;pmid:24904649|tissue:Hair follicle;min:0;median:0;max:0;pmid:24582062|tissue:Liver;min:…	tf:CUX1;regulation:Activation;sraid/pmid:21654638;evidence:literature;tissue:n/a|tf:EGR1;regulation:Activation;sraid/pmid:21189327;evidence:literature;tissue:n/a|tf:FOXD3;regulation:Activation;sraid/pmid:27811858;evidence:literature;tissue:n/a|tf:HIF1A;regulation:Activation;sraid/pmid:24011070,25876995;evidence:literature;tissue:n/a|tf:MKL1;regulation:Activation;sraid/pmid:23764775;evidence:liter…	mature_mirna:hsa-miR-214-3p{AHSA1;cell_line:NA;tissue:NA;cat:NA;met:Other;exp_cond:NA|AP3B1;cell_line:NA;tissue:NA;cat:NA;met:Other;exp_cond:NA|ARL2;cell_line:NA;tissue:NA;cat:NA;met:Other;exp_cond:NA|CPNE7;cell_line:NA;tissue:NA;cat:NA;met:Other;exp_cond:NA|FLOT1;cell_line:NA;tissue:NA;cat:NA;met:Other;exp_cond:NA|GALNT7;cell_line:NA;tissue:NA;cat:NA;met:Other;exp_cond:NA|HSPD1;cell_line:NA;tiss…	mature_mirna:hsa-miR-214-3p{ALPK2;id:MIRT438676;valid_met:Immunohistochemistry//Immunoprecipitaion//Luciferase reporter assay//qRT-PCR//Western blot;pmid:23929716|ARL2;id:MIRT024965;valid_met:Luciferase reporter assay//qRT-PCR//Western blot;pmid:25621032|ASF1B;id:MIRT035546;valid_met:Luciferase reporter assay;pmid:23100276|ATF4;id:MIRT007201;valid_met:Luciferase reporter assay;pmid:23223004|BAX;i…	mature_mirna:hsa-miR-214-3p{TUBGCP6;cs:0;ncs:3;cwcs++:-1.147|RBM34;cs:0;ncs:2;cwcs++:-1.030|HMGN4;cs:0;ncs:2;cwcs++:-0.923|C1orf226;cs:0;ncs:5;cwcs++:-0.875|PTPN18;cs:0;ncs:4;cwcs++:-0.868|PNPLA7;cs:0;ncs:4;cwcs++:-0.839|CENPM;cs:0;ncs:3;cwcs++:-0.831|KSR1;cs:0;ncs:7;cwcs++:-0.816|XXbac-BPG32J3.20;cs:0;ncs:3;cwcs++:-0.815|PNPLA2;cs:0;ncs:1;cwcs++:-0.813|PGF;cs:0;ncs:3;cwcs++:-0.811|C17orf49;cs:0;…	target genes are more than 150. For other target genes, see TargetScan v7.2	.
1	172107989	1	172138849	G	A	mirna_primary_transcript_ID=MI0000290	mirna_primary_transcript_Name=hsa-mir-214	mirna_primary_transcript_Name=hsa-mir-214	loop	NR_029627:n.59C>T	intronic	.	.	.	.	.	.	.	.	22.3	0.903614	0.991	0.981902	98.5372	0.96595	0.328503	0.979261	7.28109	1	.	.	31591	MIR214	.	.	.	.	Orion highly intolerant region:1:172107759-172108087	-6.57061[7]	-6.81368	Melanoma;pmid:20529253;class:cir|Acute Myocardial Infarction;pmid:25931214;class:cir|Arthritis;pmid:30018954;class:cir|Muscle Atrophy;pmid:17942673;class:cir|Ovarian Neoplasms;pmid:18589210;class:cir|Angiosarcoma;pmid:26512652;class:cir|Carcinoma, Lung, Non-Small-Cell;pmid:26629532;class:cir|Diabetic Nephropathy;pmid:29902497;class:cir|Breast Neoplasms;pmid:22350790;class:cir|Rheumatoid Arthritis…	Pancreatic cancer;id:25;evid:miRNA overexpression;fc:2.58;met:miRNA microarray;pmid:16966691|Hepatocellular carcinoma;id:67;evid:miRNA downregulation;fc:2.43;met:miRNA microarray;pmid:18319255|Colorectal cancer;id:71;evid:miRNA downregulation;fc:1.1;met:quantitative PCR;pmid:18607389|Ovarian cancer;id:92;evid:miRNA downregulation;fc:4.7619;met:miRNA microarray;pmid:17875710|Prostate cancer;id:96;…	mature_mirna:hsa-miR-214-3p{tissue:Bladder;min:2.2927817;median:6.592977;max:7.544578;pmid:24520312|tissue:Blood;min:0;median:0;max:1.678072;pmid:24670764,24084574,25074712,23592263|tissue:Brain;min:0.4854268;median:4.743799;max:10.861397;pmid:24316981|tissue:Breast;min:6.1210150;median:10.039919;max:12.980104;pmid:24904649|tissue:Hair follicle;min:0;median:0;max:0;pmid:24582062|tissue:Liver;min:…	tf:CUX1;regulation:Activation;sraid/pmid:21654638;evidence:literature;tissue:n/a|tf:EGR1;regulation:Activation;sraid/pmid:21189327;evidence:literature;tissue:n/a|tf:FOXD3;regulation:Activation;sraid/pmid:27811858;evidence:literature;tissue:n/a|tf:HIF1A;regulation:Activation;sraid/pmid:24011070,25876995;evidence:literature;tissue:n/a|tf:MKL1;regulation:Activation;sraid/pmid:23764775;evidence:liter…	mature_mirna:hsa-miR-214-3p{AHSA1;cell_line:NA;tissue:NA;cat:NA;met:Other;exp_cond:NA|AP3B1;cell_line:NA;tissue:NA;cat:NA;met:Other;exp_cond:NA|ARL2;cell_line:NA;tissue:NA;cat:NA;met:Other;exp_cond:NA|CPNE7;cell_line:NA;tissue:NA;cat:NA;met:Other;exp_cond:NA|FLOT1;cell_line:NA;tissue:NA;cat:NA;met:Other;exp_cond:NA|GALNT7;cell_line:NA;tissue:NA;cat:NA;met:Other;exp_cond:NA|HSPD1;cell_line:NA;tiss…	mature_mirna:hsa-miR-214-3p{ALPK2;id:MIRT438676;valid_met:Immunohistochemistry//Immunoprecipitaion//Luciferase reporter assay//qRT-PCR//Western blot;pmid:23929716|ARL2;id:MIRT024965;valid_met:Luciferase reporter assay//qRT-PCR//Western blot;pmid:25621032|ASF1B;id:MIRT035546;valid_met:Luciferase reporter assay;pmid:23100276|ATF4;id:MIRT007201;valid_met:Luciferase reporter assay;pmid:23223004|BAX;i…	mature_mirna:hsa-miR-214-3p{TUBGCP6;cs:0;ncs:3;cwcs++:-1.147|RBM34;cs:0;ncs:2;cwcs++:-1.030|HMGN4;cs:0;ncs:2;cwcs++:-0.923|C1orf226;cs:0;ncs:5;cwcs++:-0.875|PTPN18;cs:0;ncs:4;cwcs++:-0.868|PNPLA7;cs:0;ncs:4;cwcs++:-0.839|CENPM;cs:0;ncs:3;cwcs++:-0.831|KSR1;cs:0;ncs:7;cwcs++:-0.816|XXbac-BPG32J3.20;cs:0;ncs:3;cwcs++:-0.815|PNPLA2;cs:0;ncs:1;cwcs++:-0.813|PGF;cs:0;ncs:3;cwcs++:-0.811|C17orf49;cs:0;…	target genes are more than 150. For other target genes, see TargetScan v7.2	.
1	172107989	1	172138849	G	C	mirna_primary_transcript_ID=MI0000290	mirna_primary_transcript_Name=hsa-mir-214	mirna_primary_transcript_Name=hsa-mir-214	loop	NR_029627:n.59C>G	intronic	.	.	.	.	.	.	.	.	22.1	0.887859	0.991	0.981902	98.5372	0.96595	0.328503	0.979261	7.28109	1	.	.	31591	MIR214	.	.	.	.	Orion highly intolerant region:1:172107759-172108087	-6.57061[7]	-6.81368	Melanoma;pmid:20529253;class:cir|Acute Myocardial Infarction;pmid:25931214;class:cir|Arthritis;pmid:30018954;class:cir|Muscle Atrophy;pmid:17942673;class:cir|Ovarian Neoplasms;pmid:18589210;class:cir|Angiosarcoma;pmid:26512652;class:cir|Carcinoma, Lung, Non-Small-Cell;pmid:26629532;class:cir|Diabetic Nephropathy;pmid:29902497;class:cir|Breast Neoplasms;pmid:22350790;class:cir|Rheumatoid Arthritis…	Pancreatic cancer;id:25;evid:miRNA overexpression;fc:2.58;met:miRNA microarray;pmid:16966691|Hepatocellular carcinoma;id:67;evid:miRNA downregulation;fc:2.43;met:miRNA microarray;pmid:18319255|Colorectal cancer;id:71;evid:miRNA downregulation;fc:1.1;met:quantitative PCR;pmid:18607389|Ovarian cancer;id:92;evid:miRNA downregulation;fc:4.7619;met:miRNA microarray;pmid:17875710|Prostate cancer;id:96;…	mature_mirna:hsa-miR-214-3p{tissue:Bladder;min:2.2927817;median:6.592977;max:7.544578;pmid:24520312|tissue:Blood;min:0;median:0;max:1.678072;pmid:24670764,24084574,25074712,23592263|tissue:Brain;min:0.4854268;median:4.743799;max:10.861397;pmid:24316981|tissue:Breast;min:6.1210150;median:10.039919;max:12.980104;pmid:24904649|tissue:Hair follicle;min:0;median:0;max:0;pmid:24582062|tissue:Liver;min:…	tf:CUX1;regulation:Activation;sraid/pmid:21654638;evidence:literature;tissue:n/a|tf:EGR1;regulation:Activation;sraid/pmid:21189327;evidence:literature;tissue:n/a|tf:FOXD3;regulation:Activation;sraid/pmid:27811858;evidence:literature;tissue:n/a|tf:HIF1A;regulation:Activation;sraid/pmid:24011070,25876995;evidence:literature;tissue:n/a|tf:MKL1;regulation:Activation;sraid/pmid:23764775;evidence:liter…	mature_mirna:hsa-miR-214-3p{AHSA1;cell_line:NA;tissue:NA;cat:NA;met:Other;exp_cond:NA|AP3B1;cell_line:NA;tissue:NA;cat:NA;met:Other;exp_cond:NA|ARL2;cell_line:NA;tissue:NA;cat:NA;met:Other;exp_cond:NA|CPNE7;cell_line:NA;tissue:NA;cat:NA;met:Other;exp_cond:NA|FLOT1;cell_line:NA;tissue:NA;cat:NA;met:Other;exp_cond:NA|GALNT7;cell_line:NA;tissue:NA;cat:NA;met:Other;exp_cond:NA|HSPD1;cell_line:NA;tiss…	mature_mirna:hsa-miR-214-3p{ALPK2;id:MIRT438676;valid_met:Immunohistochemistry//Immunoprecipitaion//Luciferase reporter assay//qRT-PCR//Western blot;pmid:23929716|ARL2;id:MIRT024965;valid_met:Luciferase reporter assay//qRT-PCR//Western blot;pmid:25621032|ASF1B;id:MIRT035546;valid_met:Luciferase reporter assay;pmid:23100276|ATF4;id:MIRT007201;valid_met:Luciferase reporter assay;pmid:23223004|BAX;i…	mature_mirna:hsa-miR-214-3p{TUBGCP6;cs:0;ncs:3;cwcs++:-1.147|RBM34;cs:0;ncs:2;cwcs++:-1.030|HMGN4;cs:0;ncs:2;cwcs++:-0.923|C1orf226;cs:0;ncs:5;cwcs++:-0.875|PTPN18;cs:0;ncs:4;cwcs++:-0.868|PNPLA7;cs:0;ncs:4;cwcs++:-0.839|CENPM;cs:0;ncs:3;cwcs++:-0.831|KSR1;cs:0;ncs:7;cwcs++:-0.816|XXbac-BPG32J3.20;cs:0;ncs:3;cwcs++:-0.815|PNPLA2;cs:0;ncs:1;cwcs++:-0.813|PGF;cs:0;ncs:3;cwcs++:-0.811|C17orf49;cs:0;…	target genes are more than 150. For other target genes, see TargetScan v7.2	.
1	172107989	1	172138849	G	T	mirna_primary_transcript_ID=MI0000290	mirna_primary_transcript_Name=hsa-mir-214	mirna_primary_transcript_Name=hsa-mir-214	loop	NR_029627:n.59C>A	intronic	.	.	.	.	.	.	.	.	22.1	0.901592	0.991	0.981902	98.5372	0.96595	0.328503	0.979261	7.28109	1	.	.	31591	MIR214	.	.	.	.	Orion highly intolerant region:1:172107759-172108087	-6.57061[7]	-6.81368	Melanoma;pmid:20529253;class:cir|Acute Myocardial Infarction;pmid:25931214;class:cir|Arthritis;pmid:30018954;class:cir|Muscle Atrophy;pmid:17942673;class:cir|Ovarian Neoplasms;pmid:18589210;class:cir|Angiosarcoma;pmid:26512652;class:cir|Carcinoma, Lung, Non-Small-Cell;pmid:26629532;class:cir|Diabetic Nephropathy;pmid:29902497;class:cir|Breast Neoplasms;pmid:22350790;class:cir|Rheumatoid Arthritis…	Pancreatic cancer;id:25;evid:miRNA overexpression;fc:2.58;met:miRNA microarray;pmid:16966691|Hepatocellular carcinoma;id:67;evid:miRNA downregulation;fc:2.43;met:miRNA microarray;pmid:18319255|Colorectal cancer;id:71;evid:miRNA downregulation;fc:1.1;met:quantitative PCR;pmid:18607389|Ovarian cancer;id:92;evid:miRNA downregulation;fc:4.7619;met:miRNA microarray;pmid:17875710|Prostate cancer;id:96;…	mature_mirna:hsa-miR-214-3p{tissue:Bladder;min:2.2927817;median:6.592977;max:7.544578;pmid:24520312|tissue:Blood;min:0;median:0;max:1.678072;pmid:24670764,24084574,25074712,23592263|tissue:Brain;min:0.4854268;median:4.743799;max:10.861397;pmid:24316981|tissue:Breast;min:6.1210150;median:10.039919;max:12.980104;pmid:24904649|tissue:Hair follicle;min:0;median:0;max:0;pmid:24582062|tissue:Liver;min:…	tf:CUX1;regulation:Activation;sraid/pmid:21654638;evidence:literature;tissue:n/a|tf:EGR1;regulation:Activation;sraid/pmid:21189327;evidence:literature;tissue:n/a|tf:FOXD3;regulation:Activation;sraid/pmid:27811858;evidence:literature;tissue:n/a|tf:HIF1A;regulation:Activation;sraid/pmid:24011070,25876995;evidence:literature;tissue:n/a|tf:MKL1;regulation:Activation;sraid/pmid:23764775;evidence:liter…	mature_mirna:hsa-miR-214-3p{AHSA1;cell_line:NA;tissue:NA;cat:NA;met:Other;exp_cond:NA|AP3B1;cell_line:NA;tissue:NA;cat:NA;met:Other;exp_cond:NA|ARL2;cell_line:NA;tissue:NA;cat:NA;met:Other;exp_cond:NA|CPNE7;cell_line:NA;tissue:NA;cat:NA;met:Other;exp_cond:NA|FLOT1;cell_line:NA;tissue:NA;cat:NA;met:Other;exp_cond:NA|GALNT7;cell_line:NA;tissue:NA;cat:NA;met:Other;exp_cond:NA|HSPD1;cell_line:NA;tiss…	mature_mirna:hsa-miR-214-3p{ALPK2;id:MIRT438676;valid_met:Immunohistochemistry//Immunoprecipitaion//Luciferase reporter assay//qRT-PCR//Western blot;pmid:23929716|ARL2;id:MIRT024965;valid_met:Luciferase reporter assay//qRT-PCR//Western blot;pmid:25621032|ASF1B;id:MIRT035546;valid_met:Luciferase reporter assay;pmid:23100276|ATF4;id:MIRT007201;valid_met:Luciferase reporter assay;pmid:23223004|BAX;i…	mature_mirna:hsa-miR-214-3p{TUBGCP6;cs:0;ncs:3;cwcs++:-1.147|RBM34;cs:0;ncs:2;cwcs++:-1.030|HMGN4;cs:0;ncs:2;cwcs++:-0.923|C1orf226;cs:0;ncs:5;cwcs++:-0.875|PTPN18;cs:0;ncs:4;cwcs++:-0.868|PNPLA7;cs:0;ncs:4;cwcs++:-0.839|CENPM;cs:0;ncs:3;cwcs++:-0.831|KSR1;cs:0;ncs:7;cwcs++:-0.816|XXbac-BPG32J3.20;cs:0;ncs:3;cwcs++:-0.815|PNPLA2;cs:0;ncs:1;cwcs++:-0.813|PGF;cs:0;ncs:3;cwcs++:-0.811|C17orf49;cs:0;…	target genes are more than 150. For other target genes, see TargetScan v7.2	.
1	172107990	1	172138850	A	C	mirna_primary_transcript_ID=MI0000290	mirna_primary_transcript_Name=hsa-mir-214	mirna_primary_transcript_Name=hsa-mir-214	loop	NR_029627:n.58T>G	intronic	.	.	.	.	.	.	.	.	21.4	0.909963	0.991	0.960904	98.5372	0.960792	0.317773	0.979261	6.71921	1	.	.	31591	MIR214	.	.	.	.	Orion highly intolerant region:1:172107759-172108087	-6.57061[7]	-6.81368	Melanoma;pmid:20529253;class:cir|Acute Myocardial Infarction;pmid:25931214;class:cir|Arthritis;pmid:30018954;class:cir|Muscle Atrophy;pmid:17942673;class:cir|Ovarian Neoplasms;pmid:18589210;class:cir|Angiosarcoma;pmid:26512652;class:cir|Carcinoma, Lung, Non-Small-Cell;pmid:26629532;class:cir|Diabetic Nephropathy;pmid:29902497;class:cir|Breast Neoplasms;pmid:22350790;class:cir|Rheumatoid Arthritis…	Pancreatic cancer;id:25;evid:miRNA overexpression;fc:2.58;met:miRNA microarray;pmid:16966691|Hepatocellular carcinoma;id:67;evid:miRNA downregulation;fc:2.43;met:miRNA microarray;pmid:18319255|Colorectal cancer;id:71;evid:miRNA downregulation;fc:1.1;met:quantitative PCR;pmid:18607389|Ovarian cancer;id:92;evid:miRNA downregulation;fc:4.7619;met:miRNA microarray;pmid:17875710|Prostate cancer;id:96;…	mature_mirna:hsa-miR-214-3p{tissue:Bladder;min:2.2927817;median:6.592977;max:7.544578;pmid:24520312|tissue:Blood;min:0;median:0;max:1.678072;pmid:24670764,24084574,25074712,23592263|tissue:Brain;min:0.4854268;median:4.743799;max:10.861397;pmid:24316981|tissue:Breast;min:6.1210150;median:10.039919;max:12.980104;pmid:24904649|tissue:Hair follicle;min:0;median:0;max:0;pmid:24582062|tissue:Liver;min:…	tf:CUX1;regulation:Activation;sraid/pmid:21654638;evidence:literature;tissue:n/a|tf:EGR1;regulation:Activation;sraid/pmid:21189327;evidence:literature;tissue:n/a|tf:FOXD3;regulation:Activation;sraid/pmid:27811858;evidence:literature;tissue:n/a|tf:HIF1A;regulation:Activation;sraid/pmid:24011070,25876995;evidence:literature;tissue:n/a|tf:MKL1;regulation:Activation;sraid/pmid:23764775;evidence:liter…	mature_mirna:hsa-miR-214-3p{AHSA1;cell_line:NA;tissue:NA;cat:NA;met:Other;exp_cond:NA|AP3B1;cell_line:NA;tissue:NA;cat:NA;met:Other;exp_cond:NA|ARL2;cell_line:NA;tissue:NA;cat:NA;met:Other;exp_cond:NA|CPNE7;cell_line:NA;tissue:NA;cat:NA;met:Other;exp_cond:NA|FLOT1;cell_line:NA;tissue:NA;cat:NA;met:Other;exp_cond:NA|GALNT7;cell_line:NA;tissue:NA;cat:NA;met:Other;exp_cond:NA|HSPD1;cell_line:NA;tiss…	mature_mirna:hsa-miR-214-3p{ALPK2;id:MIRT438676;valid_met:Immunohistochemistry//Immunoprecipitaion//Luciferase reporter assay//qRT-PCR//Western blot;pmid:23929716|ARL2;id:MIRT024965;valid_met:Luciferase reporter assay//qRT-PCR//Western blot;pmid:25621032|ASF1B;id:MIRT035546;valid_met:Luciferase reporter assay;pmid:23100276|ATF4;id:MIRT007201;valid_met:Luciferase reporter assay;pmid:23223004|BAX;i…	mature_mirna:hsa-miR-214-3p{TUBGCP6;cs:0;ncs:3;cwcs++:-1.147|RBM34;cs:0;ncs:2;cwcs++:-1.030|HMGN4;cs:0;ncs:2;cwcs++:-0.923|C1orf226;cs:0;ncs:5;cwcs++:-0.875|PTPN18;cs:0;ncs:4;cwcs++:-0.868|PNPLA7;cs:0;ncs:4;cwcs++:-0.839|CENPM;cs:0;ncs:3;cwcs++:-0.831|KSR1;cs:0;ncs:7;cwcs++:-0.816|XXbac-BPG32J3.20;cs:0;ncs:3;cwcs++:-0.815|PNPLA2;cs:0;ncs:1;cwcs++:-0.813|PGF;cs:0;ncs:3;cwcs++:-0.811|C17orf49;cs:0;…	target genes are more than 150. For other target genes, see TargetScan v7.2	.
1	172107990	1	172138850	A	G	mirna_primary_transcript_ID=MI0000290	mirna_primary_transcript_Name=hsa-mir-214	mirna_primary_transcript_Name=hsa-mir-214	loop	NR_029627:n.58T>C	intronic	.	.	.	.	.	.	.	.	21.5	0.909093	0.991	0.960904	98.5372	0.960792	0.317773	0.979261	6.71921	1	.	.	31591	MIR214	.	.	.	.	Orion highly intolerant region:1:172107759-172108087	-6.57061[7]	-6.81368	Melanoma;pmid:20529253;class:cir|Acute Myocardial Infarction;pmid:25931214;class:cir|Arthritis;pmid:30018954;class:cir|Muscle Atrophy;pmid:17942673;class:cir|Ovarian Neoplasms;pmid:18589210;class:cir|Angiosarcoma;pmid:26512652;class:cir|Carcinoma, Lung, Non-Small-Cell;pmid:26629532;class:cir|Diabetic Nephropathy;pmid:29902497;class:cir|Breast Neoplasms;pmid:22350790;class:cir|Rheumatoid Arthritis…	Pancreatic cancer;id:25;evid:miRNA overexpression;fc:2.58;met:miRNA microarray;pmid:16966691|Hepatocellular carcinoma;id:67;evid:miRNA downregulation;fc:2.43;met:miRNA microarray;pmid:18319255|Colorectal cancer;id:71;evid:miRNA downregulation;fc:1.1;met:quantitative PCR;pmid:18607389|Ovarian cancer;id:92;evid:miRNA downregulation;fc:4.7619;met:miRNA microarray;pmid:17875710|Prostate cancer;id:96;…	mature_mirna:hsa-miR-214-3p{tissue:Bladder;min:2.2927817;median:6.592977;max:7.544578;pmid:24520312|tissue:Blood;min:0;median:0;max:1.678072;pmid:24670764,24084574,25074712,23592263|tissue:Brain;min:0.4854268;median:4.743799;max:10.861397;pmid:24316981|tissue:Breast;min:6.1210150;median:10.039919;max:12.980104;pmid:24904649|tissue:Hair follicle;min:0;median:0;max:0;pmid:24582062|tissue:Liver;min:…	tf:CUX1;regulation:Activation;sraid/pmid:21654638;evidence:literature;tissue:n/a|tf:EGR1;regulation:Activation;sraid/pmid:21189327;evidence:literature;tissue:n/a|tf:FOXD3;regulation:Activation;sraid/pmid:27811858;evidence:literature;tissue:n/a|tf:HIF1A;regulation:Activation;sraid/pmid:24011070,25876995;evidence:literature;tissue:n/a|tf:MKL1;regulation:Activation;sraid/pmid:23764775;evidence:liter…	mature_mirna:hsa-miR-214-3p{AHSA1;cell_line:NA;tissue:NA;cat:NA;met:Other;exp_cond:NA|AP3B1;cell_line:NA;tissue:NA;cat:NA;met:Other;exp_cond:NA|ARL2;cell_line:NA;tissue:NA;cat:NA;met:Other;exp_cond:NA|CPNE7;cell_line:NA;tissue:NA;cat:NA;met:Other;exp_cond:NA|FLOT1;cell_line:NA;tissue:NA;cat:NA;met:Other;exp_cond:NA|GALNT7;cell_line:NA;tissue:NA;cat:NA;met:Other;exp_cond:NA|HSPD1;cell_line:NA;tiss…	mature_mirna:hsa-miR-214-3p{ALPK2;id:MIRT438676;valid_met:Immunohistochemistry//Immunoprecipitaion//Luciferase reporter assay//qRT-PCR//Western blot;pmid:23929716|ARL2;id:MIRT024965;valid_met:Luciferase reporter assay//qRT-PCR//Western blot;pmid:25621032|ASF1B;id:MIRT035546;valid_met:Luciferase reporter assay;pmid:23100276|ATF4;id:MIRT007201;valid_met:Luciferase reporter assay;pmid:23223004|BAX;i…	mature_mirna:hsa-miR-214-3p{TUBGCP6;cs:0;ncs:3;cwcs++:-1.147|RBM34;cs:0;ncs:2;cwcs++:-1.030|HMGN4;cs:0;ncs:2;cwcs++:-0.923|C1orf226;cs:0;ncs:5;cwcs++:-0.875|PTPN18;cs:0;ncs:4;cwcs++:-0.868|PNPLA7;cs:0;ncs:4;cwcs++:-0.839|CENPM;cs:0;ncs:3;cwcs++:-0.831|KSR1;cs:0;ncs:7;cwcs++:-0.816|XXbac-BPG32J3.20;cs:0;ncs:3;cwcs++:-0.815|PNPLA2;cs:0;ncs:1;cwcs++:-0.813|PGF;cs:0;ncs:3;cwcs++:-0.811|C17orf49;cs:0;…	target genes are more than 150. For other target genes, see TargetScan v7.2	.
1	172107992	1	172138852	G	C	mirna_primary_transcript_ID=MI0000290	mirna_primary_transcript_Name=hsa-mir-214	mirna_primary_transcript_Name=hsa-mir-214	loop	NR_029627:n.56C>G	intronic	.	.	.	.	.	.	.	.	21.2	0.878051	0.991	0.975533	98.6551	0.961388	0.310514	0.979261	4.19078	1	.	.	31591	MIR214	.	.	.	.	Orion highly intolerant region:1:172107759-172108087	-5.89842[9]	-6.81368	Melanoma;pmid:20529253;class:cir|Acute Myocardial Infarction;pmid:25931214;class:cir|Arthritis;pmid:30018954;class:cir|Muscle Atrophy;pmid:17942673;class:cir|Ovarian Neoplasms;pmid:18589210;class:cir|Angiosarcoma;pmid:26512652;class:cir|Carcinoma, Lung, Non-Small-Cell;pmid:26629532;class:cir|Diabetic Nephropathy;pmid:29902497;class:cir|Breast Neoplasms;pmid:22350790;class:cir|Rheumatoid Arthritis…	Pancreatic cancer;id:25;evid:miRNA overexpression;fc:2.58;met:miRNA microarray;pmid:16966691|Hepatocellular carcinoma;id:67;evid:miRNA downregulation;fc:2.43;met:miRNA microarray;pmid:18319255|Colorectal cancer;id:71;evid:miRNA downregulation;fc:1.1;met:quantitative PCR;pmid:18607389|Ovarian cancer;id:92;evid:miRNA downregulation;fc:4.7619;met:miRNA microarray;pmid:17875710|Prostate cancer;id:96;…	mature_mirna:hsa-miR-214-3p{tissue:Bladder;min:2.2927817;median:6.592977;max:7.544578;pmid:24520312|tissue:Blood;min:0;median:0;max:1.678072;pmid:24670764,24084574,25074712,23592263|tissue:Brain;min:0.4854268;median:4.743799;max:10.861397;pmid:24316981|tissue:Breast;min:6.1210150;median:10.039919;max:12.980104;pmid:24904649|tissue:Hair follicle;min:0;median:0;max:0;pmid:24582062|tissue:Liver;min:…	tf:CUX1;regulation:Activation;sraid/pmid:21654638;evidence:literature;tissue:n/a|tf:EGR1;regulation:Activation;sraid/pmid:21189327;evidence:literature;tissue:n/a|tf:FOXD3;regulation:Activation;sraid/pmid:27811858;evidence:literature;tissue:n/a|tf:HIF1A;regulation:Activation;sraid/pmid:24011070,25876995;evidence:literature;tissue:n/a|tf:MKL1;regulation:Activation;sraid/pmid:23764775;evidence:liter…	mature_mirna:hsa-miR-214-3p{AHSA1;cell_line:NA;tissue:NA;cat:NA;met:Other;exp_cond:NA|AP3B1;cell_line:NA;tissue:NA;cat:NA;met:Other;exp_cond:NA|ARL2;cell_line:NA;tissue:NA;cat:NA;met:Other;exp_cond:NA|CPNE7;cell_line:NA;tissue:NA;cat:NA;met:Other;exp_cond:NA|FLOT1;cell_line:NA;tissue:NA;cat:NA;met:Other;exp_cond:NA|GALNT7;cell_line:NA;tissue:NA;cat:NA;met:Other;exp_cond:NA|HSPD1;cell_line:NA;tiss…	mature_mirna:hsa-miR-214-3p{ALPK2;id:MIRT438676;valid_met:Immunohistochemistry//Immunoprecipitaion//Luciferase reporter assay//qRT-PCR//Western blot;pmid:23929716|ARL2;id:MIRT024965;valid_met:Luciferase reporter assay//qRT-PCR//Western blot;pmid:25621032|ASF1B;id:MIRT035546;valid_met:Luciferase reporter assay;pmid:23100276|ATF4;id:MIRT007201;valid_met:Luciferase reporter assay;pmid:23223004|BAX;i…	mature_mirna:hsa-miR-214-3p{TUBGCP6;cs:0;ncs:3;cwcs++:-1.147|RBM34;cs:0;ncs:2;cwcs++:-1.030|HMGN4;cs:0;ncs:2;cwcs++:-0.923|C1orf226;cs:0;ncs:5;cwcs++:-0.875|PTPN18;cs:0;ncs:4;cwcs++:-0.868|PNPLA7;cs:0;ncs:4;cwcs++:-0.839|CENPM;cs:0;ncs:3;cwcs++:-0.831|KSR1;cs:0;ncs:7;cwcs++:-0.816|XXbac-BPG32J3.20;cs:0;ncs:3;cwcs++:-0.815|PNPLA2;cs:0;ncs:1;cwcs++:-0.813|PGF;cs:0;ncs:3;cwcs++:-0.811|C17orf49;cs:0;…	target genes are more than 150. For other target genes, see TargetScan v7.2	.
1	172107992	1	172138852	G	T	mirna_primary_transcript_ID=MI0000290	mirna_primary_transcript_Name=hsa-mir-214	mirna_primary_transcript_Name=hsa-mir-214	loop	NR_029627:n.56C>A	intronic	.	.	.	.	.	.	.	.	21.2	0.890192	0.991	0.975533	98.6551	0.95859	0.310514	0.979261	4.19078	1	.	.	31591	MIR214	.	.	.	.	Orion highly intolerant region:1:172107759-172108087	-5.89842[9]	-6.81368	Melanoma;pmid:20529253;class:cir|Acute Myocardial Infarction;pmid:25931214;class:cir|Arthritis;pmid:30018954;class:cir|Muscle Atrophy;pmid:17942673;class:cir|Ovarian Neoplasms;pmid:18589210;class:cir|Angiosarcoma;pmid:26512652;class:cir|Carcinoma, Lung, Non-Small-Cell;pmid:26629532;class:cir|Diabetic Nephropathy;pmid:29902497;class:cir|Breast Neoplasms;pmid:22350790;class:cir|Rheumatoid Arthritis…	Pancreatic cancer;id:25;evid:miRNA overexpression;fc:2.58;met:miRNA microarray;pmid:16966691|Hepatocellular carcinoma;id:67;evid:miRNA downregulation;fc:2.43;met:miRNA microarray;pmid:18319255|Colorectal cancer;id:71;evid:miRNA downregulation;fc:1.1;met:quantitative PCR;pmid:18607389|Ovarian cancer;id:92;evid:miRNA downregulation;fc:4.7619;met:miRNA microarray;pmid:17875710|Prostate cancer;id:96;…	mature_mirna:hsa-miR-214-3p{tissue:Bladder;min:2.2927817;median:6.592977;max:7.544578;pmid:24520312|tissue:Blood;min:0;median:0;max:1.678072;pmid:24670764,24084574,25074712,23592263|tissue:Brain;min:0.4854268;median:4.743799;max:10.861397;pmid:24316981|tissue:Breast;min:6.1210150;median:10.039919;max:12.980104;pmid:24904649|tissue:Hair follicle;min:0;median:0;max:0;pmid:24582062|tissue:Liver;min:…	tf:CUX1;regulation:Activation;sraid/pmid:21654638;evidence:literature;tissue:n/a|tf:EGR1;regulation:Activation;sraid/pmid:21189327;evidence:literature;tissue:n/a|tf:FOXD3;regulation:Activation;sraid/pmid:27811858;evidence:literature;tissue:n/a|tf:HIF1A;regulation:Activation;sraid/pmid:24011070,25876995;evidence:literature;tissue:n/a|tf:MKL1;regulation:Activation;sraid/pmid:23764775;evidence:liter…	mature_mirna:hsa-miR-214-3p{AHSA1;cell_line:NA;tissue:NA;cat:NA;met:Other;exp_cond:NA|AP3B1;cell_line:NA;tissue:NA;cat:NA;met:Other;exp_cond:NA|ARL2;cell_line:NA;tissue:NA;cat:NA;met:Other;exp_cond:NA|CPNE7;cell_line:NA;tissue:NA;cat:NA;met:Other;exp_cond:NA|FLOT1;cell_line:NA;tissue:NA;cat:NA;met:Other;exp_cond:NA|GALNT7;cell_line:NA;tissue:NA;cat:NA;met:Other;exp_cond:NA|HSPD1;cell_line:NA;tiss…	mature_mirna:hsa-miR-214-3p{ALPK2;id:MIRT438676;valid_met:Immunohistochemistry//Immunoprecipitaion//Luciferase reporter assay//qRT-PCR//Western blot;pmid:23929716|ARL2;id:MIRT024965;valid_met:Luciferase reporter assay//qRT-PCR//Western blot;pmid:25621032|ASF1B;id:MIRT035546;valid_met:Luciferase reporter assay;pmid:23100276|ATF4;id:MIRT007201;valid_met:Luciferase reporter assay;pmid:23223004|BAX;i…	mature_mirna:hsa-miR-214-3p{TUBGCP6;cs:0;ncs:3;cwcs++:-1.147|RBM34;cs:0;ncs:2;cwcs++:-1.030|HMGN4;cs:0;ncs:2;cwcs++:-0.923|C1orf226;cs:0;ncs:5;cwcs++:-0.875|PTPN18;cs:0;ncs:4;cwcs++:-0.868|PNPLA7;cs:0;ncs:4;cwcs++:-0.839|CENPM;cs:0;ncs:3;cwcs++:-0.831|KSR1;cs:0;ncs:7;cwcs++:-0.816|XXbac-BPG32J3.20;cs:0;ncs:3;cwcs++:-0.815|PNPLA2;cs:0;ncs:1;cwcs++:-0.813|PGF;cs:0;ncs:3;cwcs++:-0.811|C17orf49;cs:0;…	target genes are more than 150. For other target genes, see TargetScan v7.2	.
1	172107994	1	172138854	T	C	mirna_primary_transcript_ID=MI0000290	mirna_primary_transcript_Name=hsa-mir-214	mirna_primary_transcript_Name=hsa-mir-214	loop	NR_029627:n.54A>G	intronic	.	.	T>G:1.21090e-05|T>TCAC:2.42181e-05	.	.	.	.	.	22.1	0.907632	0.991	0.969784	98.6551	0.963447	0.321457	0.979261	7.37473	1	.	.	31591	MIR214	.	.	.	.	Orion highly intolerant region:1:172107759-172108087	-5.89842[9]	-6.81368	Melanoma;pmid:20529253;class:cir|Acute Myocardial Infarction;pmid:25931214;class:cir|Arthritis;pmid:30018954;class:cir|Muscle Atrophy;pmid:17942673;class:cir|Ovarian Neoplasms;pmid:18589210;class:cir|Angiosarcoma;pmid:26512652;class:cir|Carcinoma, Lung, Non-Small-Cell;pmid:26629532;class:cir|Diabetic Nephropathy;pmid:29902497;class:cir|Breast Neoplasms;pmid:22350790;class:cir|Rheumatoid Arthritis…	Pancreatic cancer;id:25;evid:miRNA overexpression;fc:2.58;met:miRNA microarray;pmid:16966691|Hepatocellular carcinoma;id:67;evid:miRNA downregulation;fc:2.43;met:miRNA microarray;pmid:18319255|Colorectal cancer;id:71;evid:miRNA downregulation;fc:1.1;met:quantitative PCR;pmid:18607389|Ovarian cancer;id:92;evid:miRNA downregulation;fc:4.7619;met:miRNA microarray;pmid:17875710|Prostate cancer;id:96;…	mature_mirna:hsa-miR-214-3p{tissue:Bladder;min:2.2927817;median:6.592977;max:7.544578;pmid:24520312|tissue:Blood;min:0;median:0;max:1.678072;pmid:24670764,24084574,25074712,23592263|tissue:Brain;min:0.4854268;median:4.743799;max:10.861397;pmid:24316981|tissue:Breast;min:6.1210150;median:10.039919;max:12.980104;pmid:24904649|tissue:Hair follicle;min:0;median:0;max:0;pmid:24582062|tissue:Liver;min:…	tf:CUX1;regulation:Activation;sraid/pmid:21654638;evidence:literature;tissue:n/a|tf:EGR1;regulation:Activation;sraid/pmid:21189327;evidence:literature;tissue:n/a|tf:FOXD3;regulation:Activation;sraid/pmid:27811858;evidence:literature;tissue:n/a|tf:HIF1A;regulation:Activation;sraid/pmid:24011070,25876995;evidence:literature;tissue:n/a|tf:MKL1;regulation:Activation;sraid/pmid:23764775;evidence:liter…	mature_mirna:hsa-miR-214-3p{AHSA1;cell_line:NA;tissue:NA;cat:NA;met:Other;exp_cond:NA|AP3B1;cell_line:NA;tissue:NA;cat:NA;met:Other;exp_cond:NA|ARL2;cell_line:NA;tissue:NA;cat:NA;met:Other;exp_cond:NA|CPNE7;cell_line:NA;tissue:NA;cat:NA;met:Other;exp_cond:NA|FLOT1;cell_line:NA;tissue:NA;cat:NA;met:Other;exp_cond:NA|GALNT7;cell_line:NA;tissue:NA;cat:NA;met:Other;exp_cond:NA|HSPD1;cell_line:NA;tiss…	mature_mirna:hsa-miR-214-3p{ALPK2;id:MIRT438676;valid_met:Immunohistochemistry//Immunoprecipitaion//Luciferase reporter assay//qRT-PCR//Western blot;pmid:23929716|ARL2;id:MIRT024965;valid_met:Luciferase reporter assay//qRT-PCR//Western blot;pmid:25621032|ASF1B;id:MIRT035546;valid_met:Luciferase reporter assay;pmid:23100276|ATF4;id:MIRT007201;valid_met:Luciferase reporter assay;pmid:23223004|BAX;i…	mature_mirna:hsa-miR-214-3p{TUBGCP6;cs:0;ncs:3;cwcs++:-1.147|RBM34;cs:0;ncs:2;cwcs++:-1.030|HMGN4;cs:0;ncs:2;cwcs++:-0.923|C1orf226;cs:0;ncs:5;cwcs++:-0.875|PTPN18;cs:0;ncs:4;cwcs++:-0.868|PNPLA7;cs:0;ncs:4;cwcs++:-0.839|CENPM;cs:0;ncs:3;cwcs++:-0.831|KSR1;cs:0;ncs:7;cwcs++:-0.816|XXbac-BPG32J3.20;cs:0;ncs:3;cwcs++:-0.815|PNPLA2;cs:0;ncs:1;cwcs++:-0.813|PGF;cs:0;ncs:3;cwcs++:-0.811|C17orf49;cs:0;…	target genes are more than 150. For other target genes, see TargetScan v7.2	.
1	172107994	1	172138854	T	G	mirna_primary_transcript_ID=MI0000290	mirna_primary_transcript_Name=hsa-mir-214	mirna_primary_transcript_Name=hsa-mir-214	loop	NR_029627:n.54A>C	intronic	rs778400903	1.2109e-05	T>TCAC:2.42181e-05	.	.	.	.	.	22.1	0.902197	0.991	0.969784	98.6551	0.964892	0.321457	0.979261	7.37473	1	.	.	31591	MIR214	.	.	.	.	Orion highly intolerant region:1:172107759-172108087	-5.89842[9]	-6.81368	Melanoma;pmid:20529253;class:cir|Acute Myocardial Infarction;pmid:25931214;class:cir|Arthritis;pmid:30018954;class:cir|Muscle Atrophy;pmid:17942673;class:cir|Ovarian Neoplasms;pmid:18589210;class:cir|Angiosarcoma;pmid:26512652;class:cir|Carcinoma, Lung, Non-Small-Cell;pmid:26629532;class:cir|Diabetic Nephropathy;pmid:29902497;class:cir|Breast Neoplasms;pmid:22350790;class:cir|Rheumatoid Arthritis…	Pancreatic cancer;id:25;evid:miRNA overexpression;fc:2.58;met:miRNA microarray;pmid:16966691|Hepatocellular carcinoma;id:67;evid:miRNA downregulation;fc:2.43;met:miRNA microarray;pmid:18319255|Colorectal cancer;id:71;evid:miRNA downregulation;fc:1.1;met:quantitative PCR;pmid:18607389|Ovarian cancer;id:92;evid:miRNA downregulation;fc:4.7619;met:miRNA microarray;pmid:17875710|Prostate cancer;id:96;…	mature_mirna:hsa-miR-214-3p{tissue:Bladder;min:2.2927817;median:6.592977;max:7.544578;pmid:24520312|tissue:Blood;min:0;median:0;max:1.678072;pmid:24670764,24084574,25074712,23592263|tissue:Brain;min:0.4854268;median:4.743799;max:10.861397;pmid:24316981|tissue:Breast;min:6.1210150;median:10.039919;max:12.980104;pmid:24904649|tissue:Hair follicle;min:0;median:0;max:0;pmid:24582062|tissue:Liver;min:…	tf:CUX1;regulation:Activation;sraid/pmid:21654638;evidence:literature;tissue:n/a|tf:EGR1;regulation:Activation;sraid/pmid:21189327;evidence:literature;tissue:n/a|tf:FOXD3;regulation:Activation;sraid/pmid:27811858;evidence:literature;tissue:n/a|tf:HIF1A;regulation:Activation;sraid/pmid:24011070,25876995;evidence:literature;tissue:n/a|tf:MKL1;regulation:Activation;sraid/pmid:23764775;evidence:liter…	mature_mirna:hsa-miR-214-3p{AHSA1;cell_line:NA;tissue:NA;cat:NA;met:Other;exp_cond:NA|AP3B1;cell_line:NA;tissue:NA;cat:NA;met:Other;exp_cond:NA|ARL2;cell_line:NA;tissue:NA;cat:NA;met:Other;exp_cond:NA|CPNE7;cell_line:NA;tissue:NA;cat:NA;met:Other;exp_cond:NA|FLOT1;cell_line:NA;tissue:NA;cat:NA;met:Other;exp_cond:NA|GALNT7;cell_line:NA;tissue:NA;cat:NA;met:Other;exp_cond:NA|HSPD1;cell_line:NA;tiss…	mature_mirna:hsa-miR-214-3p{ALPK2;id:MIRT438676;valid_met:Immunohistochemistry//Immunoprecipitaion//Luciferase reporter assay//qRT-PCR//Western blot;pmid:23929716|ARL2;id:MIRT024965;valid_met:Luciferase reporter assay//qRT-PCR//Western blot;pmid:25621032|ASF1B;id:MIRT035546;valid_met:Luciferase reporter assay;pmid:23100276|ATF4;id:MIRT007201;valid_met:Luciferase reporter assay;pmid:23223004|BAX;i…	mature_mirna:hsa-miR-214-3p{TUBGCP6;cs:0;ncs:3;cwcs++:-1.147|RBM34;cs:0;ncs:2;cwcs++:-1.030|HMGN4;cs:0;ncs:2;cwcs++:-0.923|C1orf226;cs:0;ncs:5;cwcs++:-0.875|PTPN18;cs:0;ncs:4;cwcs++:-0.868|PNPLA7;cs:0;ncs:4;cwcs++:-0.839|CENPM;cs:0;ncs:3;cwcs++:-0.831|KSR1;cs:0;ncs:7;cwcs++:-0.816|XXbac-BPG32J3.20;cs:0;ncs:3;cwcs++:-0.815|PNPLA2;cs:0;ncs:1;cwcs++:-0.813|PGF;cs:0;ncs:3;cwcs++:-0.811|C17orf49;cs:0;…	target genes are more than 150. For other target genes, see TargetScan v7.2	.
1	172107996	1	172138856	T	C	mirna_primary_transcript_ID=MI0000290	mirna_primary_transcript_Name=hsa-mir-214	mirna_primary_transcript_Name=hsa-mir-214	loop	NR_029627:n.52A>G	intronic	.	.	.	.	.	.	.	.	22.1	0.908285	0.991	0.969784	98.6551	0.963447	0.321457	0.979261	7.37473	1	.	.	31591	MIR214	.	.	.	.	Orion highly intolerant region:1:172107759-172108087	-5.89842[9]	-6.81368	Melanoma;pmid:20529253;class:cir|Acute Myocardial Infarction;pmid:25931214;class:cir|Arthritis;pmid:30018954;class:cir|Muscle Atrophy;pmid:17942673;class:cir|Ovarian Neoplasms;pmid:18589210;class:cir|Angiosarcoma;pmid:26512652;class:cir|Carcinoma, Lung, Non-Small-Cell;pmid:26629532;class:cir|Diabetic Nephropathy;pmid:29902497;class:cir|Breast Neoplasms;pmid:22350790;class:cir|Rheumatoid Arthritis…	Pancreatic cancer;id:25;evid:miRNA overexpression;fc:2.58;met:miRNA microarray;pmid:16966691|Hepatocellular carcinoma;id:67;evid:miRNA downregulation;fc:2.43;met:miRNA microarray;pmid:18319255|Colorectal cancer;id:71;evid:miRNA downregulation;fc:1.1;met:quantitative PCR;pmid:18607389|Ovarian cancer;id:92;evid:miRNA downregulation;fc:4.7619;met:miRNA microarray;pmid:17875710|Prostate cancer;id:96;…	mature_mirna:hsa-miR-214-3p{tissue:Bladder;min:2.2927817;median:6.592977;max:7.544578;pmid:24520312|tissue:Blood;min:0;median:0;max:1.678072;pmid:24670764,24084574,25074712,23592263|tissue:Brain;min:0.4854268;median:4.743799;max:10.861397;pmid:24316981|tissue:Breast;min:6.1210150;median:10.039919;max:12.980104;pmid:24904649|tissue:Hair follicle;min:0;median:0;max:0;pmid:24582062|tissue:Liver;min:…	tf:CUX1;regulation:Activation;sraid/pmid:21654638;evidence:literature;tissue:n/a|tf:EGR1;regulation:Activation;sraid/pmid:21189327;evidence:literature;tissue:n/a|tf:FOXD3;regulation:Activation;sraid/pmid:27811858;evidence:literature;tissue:n/a|tf:HIF1A;regulation:Activation;sraid/pmid:24011070,25876995;evidence:literature;tissue:n/a|tf:MKL1;regulation:Activation;sraid/pmid:23764775;evidence:liter…	mature_mirna:hsa-miR-214-3p{AHSA1;cell_line:NA;tissue:NA;cat:NA;met:Other;exp_cond:NA|AP3B1;cell_line:NA;tissue:NA;cat:NA;met:Other;exp_cond:NA|ARL2;cell_line:NA;tissue:NA;cat:NA;met:Other;exp_cond:NA|CPNE7;cell_line:NA;tissue:NA;cat:NA;met:Other;exp_cond:NA|FLOT1;cell_line:NA;tissue:NA;cat:NA;met:Other;exp_cond:NA|GALNT7;cell_line:NA;tissue:NA;cat:NA;met:Other;exp_cond:NA|HSPD1;cell_line:NA;tiss…	mature_mirna:hsa-miR-214-3p{ALPK2;id:MIRT438676;valid_met:Immunohistochemistry//Immunoprecipitaion//Luciferase reporter assay//qRT-PCR//Western blot;pmid:23929716|ARL2;id:MIRT024965;valid_met:Luciferase reporter assay//qRT-PCR//Western blot;pmid:25621032|ASF1B;id:MIRT035546;valid_met:Luciferase reporter assay;pmid:23100276|ATF4;id:MIRT007201;valid_met:Luciferase reporter assay;pmid:23223004|BAX;i…	mature_mirna:hsa-miR-214-3p{TUBGCP6;cs:0;ncs:3;cwcs++:-1.147|RBM34;cs:0;ncs:2;cwcs++:-1.030|HMGN4;cs:0;ncs:2;cwcs++:-0.923|C1orf226;cs:0;ncs:5;cwcs++:-0.875|PTPN18;cs:0;ncs:4;cwcs++:-0.868|PNPLA7;cs:0;ncs:4;cwcs++:-0.839|CENPM;cs:0;ncs:3;cwcs++:-0.831|KSR1;cs:0;ncs:7;cwcs++:-0.816|XXbac-BPG32J3.20;cs:0;ncs:3;cwcs++:-0.815|PNPLA2;cs:0;ncs:1;cwcs++:-0.813|PGF;cs:0;ncs:3;cwcs++:-0.811|C17orf49;cs:0;…	target genes are more than 150. For other target genes, see TargetScan v7.2	.
1	172107996	1	172138856	T	G	mirna_primary_transcript_ID=MI0000290	mirna_primary_transcript_Name=hsa-mir-214	mirna_primary_transcript_Name=hsa-mir-214	loop	NR_029627:n.52A>C	intronic	.	.	.	.	.	.	.	.	22.1	0.902679	0.991	0.969784	98.6551	0.964892	0.321457	0.979261	7.37473	1	.	.	31591	MIR214	.	.	.	.	Orion highly intolerant region:1:172107759-172108087	-5.89842[9]	-6.81368	Melanoma;pmid:20529253;class:cir|Acute Myocardial Infarction;pmid:25931214;class:cir|Arthritis;pmid:30018954;class:cir|Muscle Atrophy;pmid:17942673;class:cir|Ovarian Neoplasms;pmid:18589210;class:cir|Angiosarcoma;pmid:26512652;class:cir|Carcinoma, Lung, Non-Small-Cell;pmid:26629532;class:cir|Diabetic Nephropathy;pmid:29902497;class:cir|Breast Neoplasms;pmid:22350790;class:cir|Rheumatoid Arthritis…	Pancreatic cancer;id:25;evid:miRNA overexpression;fc:2.58;met:miRNA microarray;pmid:16966691|Hepatocellular carcinoma;id:67;evid:miRNA downregulation;fc:2.43;met:miRNA microarray;pmid:18319255|Colorectal cancer;id:71;evid:miRNA downregulation;fc:1.1;met:quantitative PCR;pmid:18607389|Ovarian cancer;id:92;evid:miRNA downregulation;fc:4.7619;met:miRNA microarray;pmid:17875710|Prostate cancer;id:96;…	mature_mirna:hsa-miR-214-3p{tissue:Bladder;min:2.2927817;median:6.592977;max:7.544578;pmid:24520312|tissue:Blood;min:0;median:0;max:1.678072;pmid:24670764,24084574,25074712,23592263|tissue:Brain;min:0.4854268;median:4.743799;max:10.861397;pmid:24316981|tissue:Breast;min:6.1210150;median:10.039919;max:12.980104;pmid:24904649|tissue:Hair follicle;min:0;median:0;max:0;pmid:24582062|tissue:Liver;min:…	tf:CUX1;regulation:Activation;sraid/pmid:21654638;evidence:literature;tissue:n/a|tf:EGR1;regulation:Activation;sraid/pmid:21189327;evidence:literature;tissue:n/a|tf:FOXD3;regulation:Activation;sraid/pmid:27811858;evidence:literature;tissue:n/a|tf:HIF1A;regulation:Activation;sraid/pmid:24011070,25876995;evidence:literature;tissue:n/a|tf:MKL1;regulation:Activation;sraid/pmid:23764775;evidence:liter…	mature_mirna:hsa-miR-214-3p{AHSA1;cell_line:NA;tissue:NA;cat:NA;met:Other;exp_cond:NA|AP3B1;cell_line:NA;tissue:NA;cat:NA;met:Other;exp_cond:NA|ARL2;cell_line:NA;tissue:NA;cat:NA;met:Other;exp_cond:NA|CPNE7;cell_line:NA;tissue:NA;cat:NA;met:Other;exp_cond:NA|FLOT1;cell_line:NA;tissue:NA;cat:NA;met:Other;exp_cond:NA|GALNT7;cell_line:NA;tissue:NA;cat:NA;met:Other;exp_cond:NA|HSPD1;cell_line:NA;tiss…	mature_mirna:hsa-miR-214-3p{ALPK2;id:MIRT438676;valid_met:Immunohistochemistry//Immunoprecipitaion//Luciferase reporter assay//qRT-PCR//Western blot;pmid:23929716|ARL2;id:MIRT024965;valid_met:Luciferase reporter assay//qRT-PCR//Western blot;pmid:25621032|ASF1B;id:MIRT035546;valid_met:Luciferase reporter assay;pmid:23100276|ATF4;id:MIRT007201;valid_met:Luciferase reporter assay;pmid:23223004|BAX;i…	mature_mirna:hsa-miR-214-3p{TUBGCP6;cs:0;ncs:3;cwcs++:-1.147|RBM34;cs:0;ncs:2;cwcs++:-1.030|HMGN4;cs:0;ncs:2;cwcs++:-0.923|C1orf226;cs:0;ncs:5;cwcs++:-0.875|PTPN18;cs:0;ncs:4;cwcs++:-0.868|PNPLA7;cs:0;ncs:4;cwcs++:-0.839|CENPM;cs:0;ncs:3;cwcs++:-0.831|KSR1;cs:0;ncs:7;cwcs++:-0.816|XXbac-BPG32J3.20;cs:0;ncs:3;cwcs++:-0.815|PNPLA2;cs:0;ncs:1;cwcs++:-0.813|PGF;cs:0;ncs:3;cwcs++:-0.811|C17orf49;cs:0;…	target genes are more than 150. For other target genes, see TargetScan v7.2	.
1	172107998	1	172138858	C	A	mirna_primary_transcript_ID=MI0000290	mirna_primary_transcript_Name=hsa-mir-214	mirna_mature_transcript_Name=hsa-miR-214-5p	rest_of_mature-5p	NR_029627:n.50G>T	intronic	.	.	C>T:1.82258e-05	.	.	.	.	.	21.4	0.894498	0.99	0.968506	98.5372	0.963599	0.327874	0.979261	7.18744	1	.	.	31591	MIR214	.	.	.	.	Orion highly intolerant region:1:172107759-172108087	-5.89842[9]	-6.81368	Melanoma;pmid:20529253;class:cir|Acute Myocardial Infarction;pmid:25931214;class:cir|Arthritis;pmid:30018954;class:cir|Muscle Atrophy;pmid:17942673;class:cir|Ovarian Neoplasms;pmid:18589210;class:cir|Angiosarcoma;pmid:26512652;class:cir|Carcinoma, Lung, Non-Small-Cell;pmid:26629532;class:cir|Diabetic Nephropathy;pmid:29902497;class:cir|Breast Neoplasms;pmid:22350790;class:cir|Rheumatoid Arthritis…	Pancreatic cancer;id:25;evid:miRNA overexpression;fc:2.58;met:miRNA microarray;pmid:16966691|Hepatocellular carcinoma;id:67;evid:miRNA downregulation;fc:2.43;met:miRNA microarray;pmid:18319255|Colorectal cancer;id:71;evid:miRNA downregulation;fc:1.1;met:quantitative PCR;pmid:18607389|Ovarian cancer;id:92;evid:miRNA downregulation;fc:4.7619;met:miRNA microarray;pmid:17875710|Prostate cancer;id:96;…	mature_mirna:hsa-miR-214-3p{tissue:Bladder;min:2.2927817;median:6.592977;max:7.544578;pmid:24520312|tissue:Blood;min:0;median:0;max:1.678072;pmid:24670764,24084574,25074712,23592263|tissue:Brain;min:0.4854268;median:4.743799;max:10.861397;pmid:24316981|tissue:Breast;min:6.1210150;median:10.039919;max:12.980104;pmid:24904649|tissue:Hair follicle;min:0;median:0;max:0;pmid:24582062|tissue:Liver;min:…	tf:CUX1;regulation:Activation;sraid/pmid:21654638;evidence:literature;tissue:n/a|tf:EGR1;regulation:Activation;sraid/pmid:21189327;evidence:literature;tissue:n/a|tf:FOXD3;regulation:Activation;sraid/pmid:27811858;evidence:literature;tissue:n/a|tf:HIF1A;regulation:Activation;sraid/pmid:24011070,25876995;evidence:literature;tissue:n/a|tf:MKL1;regulation:Activation;sraid/pmid:23764775;evidence:liter…	mature_mirna:hsa-miR-214-3p{AHSA1;cell_line:NA;tissue:NA;cat:NA;met:Other;exp_cond:NA|AP3B1;cell_line:NA;tissue:NA;cat:NA;met:Other;exp_cond:NA|ARL2;cell_line:NA;tissue:NA;cat:NA;met:Other;exp_cond:NA|CPNE7;cell_line:NA;tissue:NA;cat:NA;met:Other;exp_cond:NA|FLOT1;cell_line:NA;tissue:NA;cat:NA;met:Other;exp_cond:NA|GALNT7;cell_line:NA;tissue:NA;cat:NA;met:Other;exp_cond:NA|HSPD1;cell_line:NA;tiss…	mature_mirna:hsa-miR-214-3p{ALPK2;id:MIRT438676;valid_met:Immunohistochemistry//Immunoprecipitaion//Luciferase reporter assay//qRT-PCR//Western blot;pmid:23929716|ARL2;id:MIRT024965;valid_met:Luciferase reporter assay//qRT-PCR//Western blot;pmid:25621032|ASF1B;id:MIRT035546;valid_met:Luciferase reporter assay;pmid:23100276|ATF4;id:MIRT007201;valid_met:Luciferase reporter assay;pmid:23223004|BAX;i…	mature_mirna:hsa-miR-214-3p{TUBGCP6;cs:0;ncs:3;cwcs++:-1.147|RBM34;cs:0;ncs:2;cwcs++:-1.030|HMGN4;cs:0;ncs:2;cwcs++:-0.923|C1orf226;cs:0;ncs:5;cwcs++:-0.875|PTPN18;cs:0;ncs:4;cwcs++:-0.868|PNPLA7;cs:0;ncs:4;cwcs++:-0.839|CENPM;cs:0;ncs:3;cwcs++:-0.831|KSR1;cs:0;ncs:7;cwcs++:-0.816|XXbac-BPG32J3.20;cs:0;ncs:3;cwcs++:-0.815|PNPLA2;cs:0;ncs:1;cwcs++:-0.813|PGF;cs:0;ncs:3;cwcs++:-0.811|C17orf49;cs:0;…	target genes are more than 150. For other target genes, see TargetScan v7.2	.
1	172107998	1	172138858	C	G	mirna_primary_transcript_ID=MI0000290	mirna_primary_transcript_Name=hsa-mir-214	mirna_mature_transcript_Name=hsa-miR-214-5p	rest_of_mature-5p	NR_029627:n.50G>C	intronic	.	.	C>T:1.82258e-05	.	.	.	.	.	21.4	0.873196	0.99	0.968506	98.5372	0.962103	0.327874	0.979261	7.18744	1	.	.	31591	MIR214	.	.	.	.	Orion highly intolerant region:1:172107759-172108087	-5.89842[9]	-6.81368	Melanoma;pmid:20529253;class:cir|Acute Myocardial Infarction;pmid:25931214;class:cir|Arthritis;pmid:30018954;class:cir|Muscle Atrophy;pmid:17942673;class:cir|Ovarian Neoplasms;pmid:18589210;class:cir|Angiosarcoma;pmid:26512652;class:cir|Carcinoma, Lung, Non-Small-Cell;pmid:26629532;class:cir|Diabetic Nephropathy;pmid:29902497;class:cir|Breast Neoplasms;pmid:22350790;class:cir|Rheumatoid Arthritis…	Pancreatic cancer;id:25;evid:miRNA overexpression;fc:2.58;met:miRNA microarray;pmid:16966691|Hepatocellular carcinoma;id:67;evid:miRNA downregulation;fc:2.43;met:miRNA microarray;pmid:18319255|Colorectal cancer;id:71;evid:miRNA downregulation;fc:1.1;met:quantitative PCR;pmid:18607389|Ovarian cancer;id:92;evid:miRNA downregulation;fc:4.7619;met:miRNA microarray;pmid:17875710|Prostate cancer;id:96;…	mature_mirna:hsa-miR-214-3p{tissue:Bladder;min:2.2927817;median:6.592977;max:7.544578;pmid:24520312|tissue:Blood;min:0;median:0;max:1.678072;pmid:24670764,24084574,25074712,23592263|tissue:Brain;min:0.4854268;median:4.743799;max:10.861397;pmid:24316981|tissue:Breast;min:6.1210150;median:10.039919;max:12.980104;pmid:24904649|tissue:Hair follicle;min:0;median:0;max:0;pmid:24582062|tissue:Liver;min:…	tf:CUX1;regulation:Activation;sraid/pmid:21654638;evidence:literature;tissue:n/a|tf:EGR1;regulation:Activation;sraid/pmid:21189327;evidence:literature;tissue:n/a|tf:FOXD3;regulation:Activation;sraid/pmid:27811858;evidence:literature;tissue:n/a|tf:HIF1A;regulation:Activation;sraid/pmid:24011070,25876995;evidence:literature;tissue:n/a|tf:MKL1;regulation:Activation;sraid/pmid:23764775;evidence:liter…	mature_mirna:hsa-miR-214-3p{AHSA1;cell_line:NA;tissue:NA;cat:NA;met:Other;exp_cond:NA|AP3B1;cell_line:NA;tissue:NA;cat:NA;met:Other;exp_cond:NA|ARL2;cell_line:NA;tissue:NA;cat:NA;met:Other;exp_cond:NA|CPNE7;cell_line:NA;tissue:NA;cat:NA;met:Other;exp_cond:NA|FLOT1;cell_line:NA;tissue:NA;cat:NA;met:Other;exp_cond:NA|GALNT7;cell_line:NA;tissue:NA;cat:NA;met:Other;exp_cond:NA|HSPD1;cell_line:NA;tiss…	mature_mirna:hsa-miR-214-3p{ALPK2;id:MIRT438676;valid_met:Immunohistochemistry//Immunoprecipitaion//Luciferase reporter assay//qRT-PCR//Western blot;pmid:23929716|ARL2;id:MIRT024965;valid_met:Luciferase reporter assay//qRT-PCR//Western blot;pmid:25621032|ASF1B;id:MIRT035546;valid_met:Luciferase reporter assay;pmid:23100276|ATF4;id:MIRT007201;valid_met:Luciferase reporter assay;pmid:23223004|BAX;i…	mature_mirna:hsa-miR-214-3p{TUBGCP6;cs:0;ncs:3;cwcs++:-1.147|RBM34;cs:0;ncs:2;cwcs++:-1.030|HMGN4;cs:0;ncs:2;cwcs++:-0.923|C1orf226;cs:0;ncs:5;cwcs++:-0.875|PTPN18;cs:0;ncs:4;cwcs++:-0.868|PNPLA7;cs:0;ncs:4;cwcs++:-0.839|CENPM;cs:0;ncs:3;cwcs++:-0.831|KSR1;cs:0;ncs:7;cwcs++:-0.816|XXbac-BPG32J3.20;cs:0;ncs:3;cwcs++:-0.815|PNPLA2;cs:0;ncs:1;cwcs++:-0.813|PGF;cs:0;ncs:3;cwcs++:-0.811|C17orf49;cs:0;…	target genes are more than 150. For other target genes, see TargetScan v7.2	.
1	172107998	1	172138858	C	T	mirna_primary_transcript_ID=MI0000290	mirna_primary_transcript_Name=hsa-mir-214	mirna_mature_transcript_Name=hsa-miR-214-5p	rest_of_mature-5p	NR_029627:n.50G>A	intronic	rs747554459	1.82258e-05	.	.	.	.	.	.	21.8	0.889428	0.99	0.968506	98.5372	0.963447	0.327874	0.979261	7.18744	1	.	.	31591	MIR214	.	.	.	.	Orion highly intolerant region:1:172107759-172108087	-5.89842[9]	-6.81368	Melanoma;pmid:20529253;class:cir|Acute Myocardial Infarction;pmid:25931214;class:cir|Arthritis;pmid:30018954;class:cir|Muscle Atrophy;pmid:17942673;class:cir|Ovarian Neoplasms;pmid:18589210;class:cir|Angiosarcoma;pmid:26512652;class:cir|Carcinoma, Lung, Non-Small-Cell;pmid:26629532;class:cir|Diabetic Nephropathy;pmid:29902497;class:cir|Breast Neoplasms;pmid:22350790;class:cir|Rheumatoid Arthritis…	Pancreatic cancer;id:25;evid:miRNA overexpression;fc:2.58;met:miRNA microarray;pmid:16966691|Hepatocellular carcinoma;id:67;evid:miRNA downregulation;fc:2.43;met:miRNA microarray;pmid:18319255|Colorectal cancer;id:71;evid:miRNA downregulation;fc:1.1;met:quantitative PCR;pmid:18607389|Ovarian cancer;id:92;evid:miRNA downregulation;fc:4.7619;met:miRNA microarray;pmid:17875710|Prostate cancer;id:96;…	mature_mirna:hsa-miR-214-3p{tissue:Bladder;min:2.2927817;median:6.592977;max:7.544578;pmid:24520312|tissue:Blood;min:0;median:0;max:1.678072;pmid:24670764,24084574,25074712,23592263|tissue:Brain;min:0.4854268;median:4.743799;max:10.861397;pmid:24316981|tissue:Breast;min:6.1210150;median:10.039919;max:12.980104;pmid:24904649|tissue:Hair follicle;min:0;median:0;max:0;pmid:24582062|tissue:Liver;min:…	tf:CUX1;regulation:Activation;sraid/pmid:21654638;evidence:literature;tissue:n/a|tf:EGR1;regulation:Activation;sraid/pmid:21189327;evidence:literature;tissue:n/a|tf:FOXD3;regulation:Activation;sraid/pmid:27811858;evidence:literature;tissue:n/a|tf:HIF1A;regulation:Activation;sraid/pmid:24011070,25876995;evidence:literature;tissue:n/a|tf:MKL1;regulation:Activation;sraid/pmid:23764775;evidence:liter…	mature_mirna:hsa-miR-214-3p{AHSA1;cell_line:NA;tissue:NA;cat:NA;met:Other;exp_cond:NA|AP3B1;cell_line:NA;tissue:NA;cat:NA;met:Other;exp_cond:NA|ARL2;cell_line:NA;tissue:NA;cat:NA;met:Other;exp_cond:NA|CPNE7;cell_line:NA;tissue:NA;cat:NA;met:Other;exp_cond:NA|FLOT1;cell_line:NA;tissue:NA;cat:NA;met:Other;exp_cond:NA|GALNT7;cell_line:NA;tissue:NA;cat:NA;met:Other;exp_cond:NA|HSPD1;cell_line:NA;tiss…	mature_mirna:hsa-miR-214-3p{ALPK2;id:MIRT438676;valid_met:Immunohistochemistry//Immunoprecipitaion//Luciferase reporter assay//qRT-PCR//Western blot;pmid:23929716|ARL2;id:MIRT024965;valid_met:Luciferase reporter assay//qRT-PCR//Western blot;pmid:25621032|ASF1B;id:MIRT035546;valid_met:Luciferase reporter assay;pmid:23100276|ATF4;id:MIRT007201;valid_met:Luciferase reporter assay;pmid:23223004|BAX;i…	mature_mirna:hsa-miR-214-3p{TUBGCP6;cs:0;ncs:3;cwcs++:-1.147|RBM34;cs:0;ncs:2;cwcs++:-1.030|HMGN4;cs:0;ncs:2;cwcs++:-0.923|C1orf226;cs:0;ncs:5;cwcs++:-0.875|PTPN18;cs:0;ncs:4;cwcs++:-0.868|PNPLA7;cs:0;ncs:4;cwcs++:-0.839|CENPM;cs:0;ncs:3;cwcs++:-0.831|KSR1;cs:0;ncs:7;cwcs++:-0.816|XXbac-BPG32J3.20;cs:0;ncs:3;cwcs++:-0.815|PNPLA2;cs:0;ncs:1;cwcs++:-0.813|PGF;cs:0;ncs:3;cwcs++:-0.811|C17orf49;cs:0;…	target genes are more than 150. For other target genes, see TargetScan v7.2	.
1	172108000	1	172138860	C	A	mirna_primary_transcript_ID=MI0000290	mirna_primary_transcript_Name=hsa-mir-214	mirna_mature_transcript_Name=hsa-miR-214-5p	rest_of_mature-5p	NR_029627:n.48G>T	intronic	.	.	.	.	.	.	.	.	22.1	0.90775	0.99	0.975511	98.5372	0.96595	0.327928	0.979261	7.18744	1	.	.	31591	MIR214	.	.	.	.	Orion highly intolerant region:1:172107759-172108087	-5.89842[9]	-6.81368	Melanoma;pmid:20529253;class:cir|Acute Myocardial Infarction;pmid:25931214;class:cir|Arthritis;pmid:30018954;class:cir|Muscle Atrophy;pmid:17942673;class:cir|Ovarian Neoplasms;pmid:18589210;class:cir|Angiosarcoma;pmid:26512652;class:cir|Carcinoma, Lung, Non-Small-Cell;pmid:26629532;class:cir|Diabetic Nephropathy;pmid:29902497;class:cir|Breast Neoplasms;pmid:22350790;class:cir|Rheumatoid Arthritis…	Pancreatic cancer;id:25;evid:miRNA overexpression;fc:2.58;met:miRNA microarray;pmid:16966691|Hepatocellular carcinoma;id:67;evid:miRNA downregulation;fc:2.43;met:miRNA microarray;pmid:18319255|Colorectal cancer;id:71;evid:miRNA downregulation;fc:1.1;met:quantitative PCR;pmid:18607389|Ovarian cancer;id:92;evid:miRNA downregulation;fc:4.7619;met:miRNA microarray;pmid:17875710|Prostate cancer;id:96;…	mature_mirna:hsa-miR-214-3p{tissue:Bladder;min:2.2927817;median:6.592977;max:7.544578;pmid:24520312|tissue:Blood;min:0;median:0;max:1.678072;pmid:24670764,24084574,25074712,23592263|tissue:Brain;min:0.4854268;median:4.743799;max:10.861397;pmid:24316981|tissue:Breast;min:6.1210150;median:10.039919;max:12.980104;pmid:24904649|tissue:Hair follicle;min:0;median:0;max:0;pmid:24582062|tissue:Liver;min:…	tf:CUX1;regulation:Activation;sraid/pmid:21654638;evidence:literature;tissue:n/a|tf:EGR1;regulation:Activation;sraid/pmid:21189327;evidence:literature;tissue:n/a|tf:FOXD3;regulation:Activation;sraid/pmid:27811858;evidence:literature;tissue:n/a|tf:HIF1A;regulation:Activation;sraid/pmid:24011070,25876995;evidence:literature;tissue:n/a|tf:MKL1;regulation:Activation;sraid/pmid:23764775;evidence:liter…	mature_mirna:hsa-miR-214-3p{AHSA1;cell_line:NA;tissue:NA;cat:NA;met:Other;exp_cond:NA|AP3B1;cell_line:NA;tissue:NA;cat:NA;met:Other;exp_cond:NA|ARL2;cell_line:NA;tissue:NA;cat:NA;met:Other;exp_cond:NA|CPNE7;cell_line:NA;tissue:NA;cat:NA;met:Other;exp_cond:NA|FLOT1;cell_line:NA;tissue:NA;cat:NA;met:Other;exp_cond:NA|GALNT7;cell_line:NA;tissue:NA;cat:NA;met:Other;exp_cond:NA|HSPD1;cell_line:NA;tiss…	mature_mirna:hsa-miR-214-3p{ALPK2;id:MIRT438676;valid_met:Immunohistochemistry//Immunoprecipitaion//Luciferase reporter assay//qRT-PCR//Western blot;pmid:23929716|ARL2;id:MIRT024965;valid_met:Luciferase reporter assay//qRT-PCR//Western blot;pmid:25621032|ASF1B;id:MIRT035546;valid_met:Luciferase reporter assay;pmid:23100276|ATF4;id:MIRT007201;valid_met:Luciferase reporter assay;pmid:23223004|BAX;i…	mature_mirna:hsa-miR-214-3p{TUBGCP6;cs:0;ncs:3;cwcs++:-1.147|RBM34;cs:0;ncs:2;cwcs++:-1.030|HMGN4;cs:0;ncs:2;cwcs++:-0.923|C1orf226;cs:0;ncs:5;cwcs++:-0.875|PTPN18;cs:0;ncs:4;cwcs++:-0.868|PNPLA7;cs:0;ncs:4;cwcs++:-0.839|CENPM;cs:0;ncs:3;cwcs++:-0.831|KSR1;cs:0;ncs:7;cwcs++:-0.816|XXbac-BPG32J3.20;cs:0;ncs:3;cwcs++:-0.815|PNPLA2;cs:0;ncs:1;cwcs++:-0.813|PGF;cs:0;ncs:3;cwcs++:-0.811|C17orf49;cs:0;…	target genes are more than 150. For other target genes, see TargetScan v7.2	.
1	172108000	1	172138860	C	G	mirna_primary_transcript_ID=MI0000290	mirna_primary_transcript_Name=hsa-mir-214	mirna_mature_transcript_Name=hsa-miR-214-5p	rest_of_mature-5p	NR_029627:n.48G>C	intronic	.	.	.	.	.	.	.	.	22.1	0.880877	0.99	0.975511	98.5372	0.96595	0.327928	0.979261	7.18744	1	.	.	31591	MIR214	.	.	.	.	Orion highly intolerant region:1:172107759-172108087	-5.89842[9]	-6.81368	Melanoma;pmid:20529253;class:cir|Acute Myocardial Infarction;pmid:25931214;class:cir|Arthritis;pmid:30018954;class:cir|Muscle Atrophy;pmid:17942673;class:cir|Ovarian Neoplasms;pmid:18589210;class:cir|Angiosarcoma;pmid:26512652;class:cir|Carcinoma, Lung, Non-Small-Cell;pmid:26629532;class:cir|Diabetic Nephropathy;pmid:29902497;class:cir|Breast Neoplasms;pmid:22350790;class:cir|Rheumatoid Arthritis…	Pancreatic cancer;id:25;evid:miRNA overexpression;fc:2.58;met:miRNA microarray;pmid:16966691|Hepatocellular carcinoma;id:67;evid:miRNA downregulation;fc:2.43;met:miRNA microarray;pmid:18319255|Colorectal cancer;id:71;evid:miRNA downregulation;fc:1.1;met:quantitative PCR;pmid:18607389|Ovarian cancer;id:92;evid:miRNA downregulation;fc:4.7619;met:miRNA microarray;pmid:17875710|Prostate cancer;id:96;…	mature_mirna:hsa-miR-214-3p{tissue:Bladder;min:2.2927817;median:6.592977;max:7.544578;pmid:24520312|tissue:Blood;min:0;median:0;max:1.678072;pmid:24670764,24084574,25074712,23592263|tissue:Brain;min:0.4854268;median:4.743799;max:10.861397;pmid:24316981|tissue:Breast;min:6.1210150;median:10.039919;max:12.980104;pmid:24904649|tissue:Hair follicle;min:0;median:0;max:0;pmid:24582062|tissue:Liver;min:…	tf:CUX1;regulation:Activation;sraid/pmid:21654638;evidence:literature;tissue:n/a|tf:EGR1;regulation:Activation;sraid/pmid:21189327;evidence:literature;tissue:n/a|tf:FOXD3;regulation:Activation;sraid/pmid:27811858;evidence:literature;tissue:n/a|tf:HIF1A;regulation:Activation;sraid/pmid:24011070,25876995;evidence:literature;tissue:n/a|tf:MKL1;regulation:Activation;sraid/pmid:23764775;evidence:liter…	mature_mirna:hsa-miR-214-3p{AHSA1;cell_line:NA;tissue:NA;cat:NA;met:Other;exp_cond:NA|AP3B1;cell_line:NA;tissue:NA;cat:NA;met:Other;exp_cond:NA|ARL2;cell_line:NA;tissue:NA;cat:NA;met:Other;exp_cond:NA|CPNE7;cell_line:NA;tissue:NA;cat:NA;met:Other;exp_cond:NA|FLOT1;cell_line:NA;tissue:NA;cat:NA;met:Other;exp_cond:NA|GALNT7;cell_line:NA;tissue:NA;cat:NA;met:Other;exp_cond:NA|HSPD1;cell_line:NA;tiss…	mature_mirna:hsa-miR-214-3p{ALPK2;id:MIRT438676;valid_met:Immunohistochemistry//Immunoprecipitaion//Luciferase reporter assay//qRT-PCR//Western blot;pmid:23929716|ARL2;id:MIRT024965;valid_met:Luciferase reporter assay//qRT-PCR//Western blot;pmid:25621032|ASF1B;id:MIRT035546;valid_met:Luciferase reporter assay;pmid:23100276|ATF4;id:MIRT007201;valid_met:Luciferase reporter assay;pmid:23223004|BAX;i…	mature_mirna:hsa-miR-214-3p{TUBGCP6;cs:0;ncs:3;cwcs++:-1.147|RBM34;cs:0;ncs:2;cwcs++:-1.030|HMGN4;cs:0;ncs:2;cwcs++:-0.923|C1orf226;cs:0;ncs:5;cwcs++:-0.875|PTPN18;cs:0;ncs:4;cwcs++:-0.868|PNPLA7;cs:0;ncs:4;cwcs++:-0.839|CENPM;cs:0;ncs:3;cwcs++:-0.831|KSR1;cs:0;ncs:7;cwcs++:-0.816|XXbac-BPG32J3.20;cs:0;ncs:3;cwcs++:-0.815|PNPLA2;cs:0;ncs:1;cwcs++:-0.813|PGF;cs:0;ncs:3;cwcs++:-0.811|C17orf49;cs:0;…	target genes are more than 150. For other target genes, see TargetScan v7.2	.
1	172108000	1	172138860	C	T	mirna_primary_transcript_ID=MI0000290	mirna_primary_transcript_Name=hsa-mir-214	mirna_mature_transcript_Name=hsa-miR-214-5p	rest_of_mature-5p	NR_029627:n.48G>A	intronic	.	.	.	.	.	.	.	.	22.3	0.904138	0.99	0.975511	98.5372	0.964877	0.327928	0.979261	7.18744	1	.	.	31591	MIR214	.	.	.	.	Orion highly intolerant region:1:172107759-172108087	-5.89842[9]	-6.81368	Melanoma;pmid:20529253;class:cir|Acute Myocardial Infarction;pmid:25931214;class:cir|Arthritis;pmid:30018954;class:cir|Muscle Atrophy;pmid:17942673;class:cir|Ovarian Neoplasms;pmid:18589210;class:cir|Angiosarcoma;pmid:26512652;class:cir|Carcinoma, Lung, Non-Small-Cell;pmid:26629532;class:cir|Diabetic Nephropathy;pmid:29902497;class:cir|Breast Neoplasms;pmid:22350790;class:cir|Rheumatoid Arthritis…	Pancreatic cancer;id:25;evid:miRNA overexpression;fc:2.58;met:miRNA microarray;pmid:16966691|Hepatocellular carcinoma;id:67;evid:miRNA downregulation;fc:2.43;met:miRNA microarray;pmid:18319255|Colorectal cancer;id:71;evid:miRNA downregulation;fc:1.1;met:quantitative PCR;pmid:18607389|Ovarian cancer;id:92;evid:miRNA downregulation;fc:4.7619;met:miRNA microarray;pmid:17875710|Prostate cancer;id:96;…	mature_mirna:hsa-miR-214-3p{tissue:Bladder;min:2.2927817;median:6.592977;max:7.544578;pmid:24520312|tissue:Blood;min:0;median:0;max:1.678072;pmid:24670764,24084574,25074712,23592263|tissue:Brain;min:0.4854268;median:4.743799;max:10.861397;pmid:24316981|tissue:Breast;min:6.1210150;median:10.039919;max:12.980104;pmid:24904649|tissue:Hair follicle;min:0;median:0;max:0;pmid:24582062|tissue:Liver;min:…	tf:CUX1;regulation:Activation;sraid/pmid:21654638;evidence:literature;tissue:n/a|tf:EGR1;regulation:Activation;sraid/pmid:21189327;evidence:literature;tissue:n/a|tf:FOXD3;regulation:Activation;sraid/pmid:27811858;evidence:literature;tissue:n/a|tf:HIF1A;regulation:Activation;sraid/pmid:24011070,25876995;evidence:literature;tissue:n/a|tf:MKL1;regulation:Activation;sraid/pmid:23764775;evidence:liter…	mature_mirna:hsa-miR-214-3p{AHSA1;cell_line:NA;tissue:NA;cat:NA;met:Other;exp_cond:NA|AP3B1;cell_line:NA;tissue:NA;cat:NA;met:Other;exp_cond:NA|ARL2;cell_line:NA;tissue:NA;cat:NA;met:Other;exp_cond:NA|CPNE7;cell_line:NA;tissue:NA;cat:NA;met:Other;exp_cond:NA|FLOT1;cell_line:NA;tissue:NA;cat:NA;met:Other;exp_cond:NA|GALNT7;cell_line:NA;tissue:NA;cat:NA;met:Other;exp_cond:NA|HSPD1;cell_line:NA;tiss…	mature_mirna:hsa-miR-214-3p{ALPK2;id:MIRT438676;valid_met:Immunohistochemistry//Immunoprecipitaion//Luciferase reporter assay//qRT-PCR//Western blot;pmid:23929716|ARL2;id:MIRT024965;valid_met:Luciferase reporter assay//qRT-PCR//Western blot;pmid:25621032|ASF1B;id:MIRT035546;valid_met:Luciferase reporter assay;pmid:23100276|ATF4;id:MIRT007201;valid_met:Luciferase reporter assay;pmid:23223004|BAX;i…	mature_mirna:hsa-miR-214-3p{TUBGCP6;cs:0;ncs:3;cwcs++:-1.147|RBM34;cs:0;ncs:2;cwcs++:-1.030|HMGN4;cs:0;ncs:2;cwcs++:-0.923|C1orf226;cs:0;ncs:5;cwcs++:-0.875|PTPN18;cs:0;ncs:4;cwcs++:-0.868|PNPLA7;cs:0;ncs:4;cwcs++:-0.839|CENPM;cs:0;ncs:3;cwcs++:-0.831|KSR1;cs:0;ncs:7;cwcs++:-0.816|XXbac-BPG32J3.20;cs:0;ncs:3;cwcs++:-0.815|PNPLA2;cs:0;ncs:1;cwcs++:-0.813|PGF;cs:0;ncs:3;cwcs++:-0.811|C17orf49;cs:0;…	target genes are more than 150. For other target genes, see TargetScan v7.2	.
1	172108003	1	172138863	C	A	mirna_primary_transcript_ID=MI0000290	mirna_primary_transcript_Name=hsa-mir-214	mirna_mature_transcript_Name=hsa-miR-214-5p	rest_of_mature-5p	NR_029627:n.45G>T	intronic	.	.	.	.	.	.	.	.	22.1	0.908506	0.992	0.981957	98.6551	0.96595	0.318834	0.979261	7.18744	1	.	.	31591	MIR214	.	.	.	.	Orion highly intolerant region:1:172107759-172108087	-5.95391[9]	-6.81368	Melanoma;pmid:20529253;class:cir|Acute Myocardial Infarction;pmid:25931214;class:cir|Arthritis;pmid:30018954;class:cir|Muscle Atrophy;pmid:17942673;class:cir|Ovarian Neoplasms;pmid:18589210;class:cir|Angiosarcoma;pmid:26512652;class:cir|Carcinoma, Lung, Non-Small-Cell;pmid:26629532;class:cir|Diabetic Nephropathy;pmid:29902497;class:cir|Breast Neoplasms;pmid:22350790;class:cir|Rheumatoid Arthritis…	Pancreatic cancer;id:25;evid:miRNA overexpression;fc:2.58;met:miRNA microarray;pmid:16966691|Hepatocellular carcinoma;id:67;evid:miRNA downregulation;fc:2.43;met:miRNA microarray;pmid:18319255|Colorectal cancer;id:71;evid:miRNA downregulation;fc:1.1;met:quantitative PCR;pmid:18607389|Ovarian cancer;id:92;evid:miRNA downregulation;fc:4.7619;met:miRNA microarray;pmid:17875710|Prostate cancer;id:96;…	mature_mirna:hsa-miR-214-3p{tissue:Bladder;min:2.2927817;median:6.592977;max:7.544578;pmid:24520312|tissue:Blood;min:0;median:0;max:1.678072;pmid:24670764,24084574,25074712,23592263|tissue:Brain;min:0.4854268;median:4.743799;max:10.861397;pmid:24316981|tissue:Breast;min:6.1210150;median:10.039919;max:12.980104;pmid:24904649|tissue:Hair follicle;min:0;median:0;max:0;pmid:24582062|tissue:Liver;min:…	tf:CUX1;regulation:Activation;sraid/pmid:21654638;evidence:literature;tissue:n/a|tf:EGR1;regulation:Activation;sraid/pmid:21189327;evidence:literature;tissue:n/a|tf:FOXD3;regulation:Activation;sraid/pmid:27811858;evidence:literature;tissue:n/a|tf:HIF1A;regulation:Activation;sraid/pmid:24011070,25876995;evidence:literature;tissue:n/a|tf:MKL1;regulation:Activation;sraid/pmid:23764775;evidence:liter…	mature_mirna:hsa-miR-214-3p{AHSA1;cell_line:NA;tissue:NA;cat:NA;met:Other;exp_cond:NA|AP3B1;cell_line:NA;tissue:NA;cat:NA;met:Other;exp_cond:NA|ARL2;cell_line:NA;tissue:NA;cat:NA;met:Other;exp_cond:NA|CPNE7;cell_line:NA;tissue:NA;cat:NA;met:Other;exp_cond:NA|FLOT1;cell_line:NA;tissue:NA;cat:NA;met:Other;exp_cond:NA|GALNT7;cell_line:NA;tissue:NA;cat:NA;met:Other;exp_cond:NA|HSPD1;cell_line:NA;tiss…	mature_mirna:hsa-miR-214-3p{ALPK2;id:MIRT438676;valid_met:Immunohistochemistry//Immunoprecipitaion//Luciferase reporter assay//qRT-PCR//Western blot;pmid:23929716|ARL2;id:MIRT024965;valid_met:Luciferase reporter assay//qRT-PCR//Western blot;pmid:25621032|ASF1B;id:MIRT035546;valid_met:Luciferase reporter assay;pmid:23100276|ATF4;id:MIRT007201;valid_met:Luciferase reporter assay;pmid:23223004|BAX;i…	mature_mirna:hsa-miR-214-3p{TUBGCP6;cs:0;ncs:3;cwcs++:-1.147|RBM34;cs:0;ncs:2;cwcs++:-1.030|HMGN4;cs:0;ncs:2;cwcs++:-0.923|C1orf226;cs:0;ncs:5;cwcs++:-0.875|PTPN18;cs:0;ncs:4;cwcs++:-0.868|PNPLA7;cs:0;ncs:4;cwcs++:-0.839|CENPM;cs:0;ncs:3;cwcs++:-0.831|KSR1;cs:0;ncs:7;cwcs++:-0.816|XXbac-BPG32J3.20;cs:0;ncs:3;cwcs++:-0.815|PNPLA2;cs:0;ncs:1;cwcs++:-0.813|PGF;cs:0;ncs:3;cwcs++:-0.811|C17orf49;cs:0;…	target genes are more than 150. For other target genes, see TargetScan v7.2	.
1	172108003	1	172138863	C	G	mirna_primary_transcript_ID=MI0000290	mirna_primary_transcript_Name=hsa-mir-214	mirna_mature_transcript_Name=hsa-miR-214-5p	rest_of_mature-5p	NR_029627:n.45G>C	intronic	.	.	.	.	.	.	.	.	22.1	0.882788	0.992	0.981957	98.6551	0.96595	0.318834	0.979261	7.18744	1	.	.	31591	MIR214	.	.	.	.	Orion highly intolerant region:1:172107759-172108087	-5.95391[9]	-6.81368	Melanoma;pmid:20529253;class:cir|Acute Myocardial Infarction;pmid:25931214;class:cir|Arthritis;pmid:30018954;class:cir|Muscle Atrophy;pmid:17942673;class:cir|Ovarian Neoplasms;pmid:18589210;class:cir|Angiosarcoma;pmid:26512652;class:cir|Carcinoma, Lung, Non-Small-Cell;pmid:26629532;class:cir|Diabetic Nephropathy;pmid:29902497;class:cir|Breast Neoplasms;pmid:22350790;class:cir|Rheumatoid Arthritis…	Pancreatic cancer;id:25;evid:miRNA overexpression;fc:2.58;met:miRNA microarray;pmid:16966691|Hepatocellular carcinoma;id:67;evid:miRNA downregulation;fc:2.43;met:miRNA microarray;pmid:18319255|Colorectal cancer;id:71;evid:miRNA downregulation;fc:1.1;met:quantitative PCR;pmid:18607389|Ovarian cancer;id:92;evid:miRNA downregulation;fc:4.7619;met:miRNA microarray;pmid:17875710|Prostate cancer;id:96;…	mature_mirna:hsa-miR-214-3p{tissue:Bladder;min:2.2927817;median:6.592977;max:7.544578;pmid:24520312|tissue:Blood;min:0;median:0;max:1.678072;pmid:24670764,24084574,25074712,23592263|tissue:Brain;min:0.4854268;median:4.743799;max:10.861397;pmid:24316981|tissue:Breast;min:6.1210150;median:10.039919;max:12.980104;pmid:24904649|tissue:Hair follicle;min:0;median:0;max:0;pmid:24582062|tissue:Liver;min:…	tf:CUX1;regulation:Activation;sraid/pmid:21654638;evidence:literature;tissue:n/a|tf:EGR1;regulation:Activation;sraid/pmid:21189327;evidence:literature;tissue:n/a|tf:FOXD3;regulation:Activation;sraid/pmid:27811858;evidence:literature;tissue:n/a|tf:HIF1A;regulation:Activation;sraid/pmid:24011070,25876995;evidence:literature;tissue:n/a|tf:MKL1;regulation:Activation;sraid/pmid:23764775;evidence:liter…	mature_mirna:hsa-miR-214-3p{AHSA1;cell_line:NA;tissue:NA;cat:NA;met:Other;exp_cond:NA|AP3B1;cell_line:NA;tissue:NA;cat:NA;met:Other;exp_cond:NA|ARL2;cell_line:NA;tissue:NA;cat:NA;met:Other;exp_cond:NA|CPNE7;cell_line:NA;tissue:NA;cat:NA;met:Other;exp_cond:NA|FLOT1;cell_line:NA;tissue:NA;cat:NA;met:Other;exp_cond:NA|GALNT7;cell_line:NA;tissue:NA;cat:NA;met:Other;exp_cond:NA|HSPD1;cell_line:NA;tiss…	mature_mirna:hsa-miR-214-3p{ALPK2;id:MIRT438676;valid_met:Immunohistochemistry//Immunoprecipitaion//Luciferase reporter assay//qRT-PCR//Western blot;pmid:23929716|ARL2;id:MIRT024965;valid_met:Luciferase reporter assay//qRT-PCR//Western blot;pmid:25621032|ASF1B;id:MIRT035546;valid_met:Luciferase reporter assay;pmid:23100276|ATF4;id:MIRT007201;valid_met:Luciferase reporter assay;pmid:23223004|BAX;i…	mature_mirna:hsa-miR-214-3p{TUBGCP6;cs:0;ncs:3;cwcs++:-1.147|RBM34;cs:0;ncs:2;cwcs++:-1.030|HMGN4;cs:0;ncs:2;cwcs++:-0.923|C1orf226;cs:0;ncs:5;cwcs++:-0.875|PTPN18;cs:0;ncs:4;cwcs++:-0.868|PNPLA7;cs:0;ncs:4;cwcs++:-0.839|CENPM;cs:0;ncs:3;cwcs++:-0.831|KSR1;cs:0;ncs:7;cwcs++:-0.816|XXbac-BPG32J3.20;cs:0;ncs:3;cwcs++:-0.815|PNPLA2;cs:0;ncs:1;cwcs++:-0.813|PGF;cs:0;ncs:3;cwcs++:-0.811|C17orf49;cs:0;…	target genes are more than 150. For other target genes, see TargetScan v7.2	.
1	172108003	1	172138863	C	T	mirna_primary_transcript_ID=MI0000290	mirna_primary_transcript_Name=hsa-mir-214	mirna_mature_transcript_Name=hsa-miR-214-5p	rest_of_mature-5p	NR_029627:n.45G>A	intronic	.	.	.	.	.	.	.	.	22.3	0.905059	0.992	0.981957	98.6551	0.964877	0.318834	0.979261	7.18744	1	.	.	31591	MIR214	.	.	.	.	Orion highly intolerant region:1:172107759-172108087	-5.95391[9]	-6.81368	Melanoma;pmid:20529253;class:cir|Acute Myocardial Infarction;pmid:25931214;class:cir|Arthritis;pmid:30018954;class:cir|Muscle Atrophy;pmid:17942673;class:cir|Ovarian Neoplasms;pmid:18589210;class:cir|Angiosarcoma;pmid:26512652;class:cir|Carcinoma, Lung, Non-Small-Cell;pmid:26629532;class:cir|Diabetic Nephropathy;pmid:29902497;class:cir|Breast Neoplasms;pmid:22350790;class:cir|Rheumatoid Arthritis…	Pancreatic cancer;id:25;evid:miRNA overexpression;fc:2.58;met:miRNA microarray;pmid:16966691|Hepatocellular carcinoma;id:67;evid:miRNA downregulation;fc:2.43;met:miRNA microarray;pmid:18319255|Colorectal cancer;id:71;evid:miRNA downregulation;fc:1.1;met:quantitative PCR;pmid:18607389|Ovarian cancer;id:92;evid:miRNA downregulation;fc:4.7619;met:miRNA microarray;pmid:17875710|Prostate cancer;id:96;…	mature_mirna:hsa-miR-214-3p{tissue:Bladder;min:2.2927817;median:6.592977;max:7.544578;pmid:24520312|tissue:Blood;min:0;median:0;max:1.678072;pmid:24670764,24084574,25074712,23592263|tissue:Brain;min:0.4854268;median:4.743799;max:10.861397;pmid:24316981|tissue:Breast;min:6.1210150;median:10.039919;max:12.980104;pmid:24904649|tissue:Hair follicle;min:0;median:0;max:0;pmid:24582062|tissue:Liver;min:…	tf:CUX1;regulation:Activation;sraid/pmid:21654638;evidence:literature;tissue:n/a|tf:EGR1;regulation:Activation;sraid/pmid:21189327;evidence:literature;tissue:n/a|tf:FOXD3;regulation:Activation;sraid/pmid:27811858;evidence:literature;tissue:n/a|tf:HIF1A;regulation:Activation;sraid/pmid:24011070,25876995;evidence:literature;tissue:n/a|tf:MKL1;regulation:Activation;sraid/pmid:23764775;evidence:liter…	mature_mirna:hsa-miR-214-3p{AHSA1;cell_line:NA;tissue:NA;cat:NA;met:Other;exp_cond:NA|AP3B1;cell_line:NA;tissue:NA;cat:NA;met:Other;exp_cond:NA|ARL2;cell_line:NA;tissue:NA;cat:NA;met:Other;exp_cond:NA|CPNE7;cell_line:NA;tissue:NA;cat:NA;met:Other;exp_cond:NA|FLOT1;cell_line:NA;tissue:NA;cat:NA;met:Other;exp_cond:NA|GALNT7;cell_line:NA;tissue:NA;cat:NA;met:Other;exp_cond:NA|HSPD1;cell_line:NA;tiss…	mature_mirna:hsa-miR-214-3p{ALPK2;id:MIRT438676;valid_met:Immunohistochemistry//Immunoprecipitaion//Luciferase reporter assay//qRT-PCR//Western blot;pmid:23929716|ARL2;id:MIRT024965;valid_met:Luciferase reporter assay//qRT-PCR//Western blot;pmid:25621032|ASF1B;id:MIRT035546;valid_met:Luciferase reporter assay;pmid:23100276|ATF4;id:MIRT007201;valid_met:Luciferase reporter assay;pmid:23223004|BAX;i…	mature_mirna:hsa-miR-214-3p{TUBGCP6;cs:0;ncs:3;cwcs++:-1.147|RBM34;cs:0;ncs:2;cwcs++:-1.030|HMGN4;cs:0;ncs:2;cwcs++:-0.923|C1orf226;cs:0;ncs:5;cwcs++:-0.875|PTPN18;cs:0;ncs:4;cwcs++:-0.868|PNPLA7;cs:0;ncs:4;cwcs++:-0.839|CENPM;cs:0;ncs:3;cwcs++:-0.831|KSR1;cs:0;ncs:7;cwcs++:-0.816|XXbac-BPG32J3.20;cs:0;ncs:3;cwcs++:-0.815|PNPLA2;cs:0;ncs:1;cwcs++:-0.813|PGF;cs:0;ncs:3;cwcs++:-0.811|C17orf49;cs:0;…	target genes are more than 150. For other target genes, see TargetScan v7.2	.
1	172108007	1	172138867	T	A	mirna_primary_transcript_ID=MI0000290	mirna_primary_transcript_Name=hsa-mir-214	mirna_mature_transcript_Name=hsa-miR-214-5p	rest_of_mature-5p	NR_029627:n.41A>T	intronic	.	.	T>C:4.29406e-05	.	.	.	.	.	22.1	0.917161	0.992	0.969875	98.5372	0.964892	0.312471	0.979261	7.37473	1	.	.	31591	MIR214	.	.	.	.	Orion highly intolerant region:1:172107759-172108087	-5.95391[9]	-6.81368	Melanoma;pmid:20529253;class:cir|Acute Myocardial Infarction;pmid:25931214;class:cir|Arthritis;pmid:30018954;class:cir|Muscle Atrophy;pmid:17942673;class:cir|Ovarian Neoplasms;pmid:18589210;class:cir|Angiosarcoma;pmid:26512652;class:cir|Carcinoma, Lung, Non-Small-Cell;pmid:26629532;class:cir|Diabetic Nephropathy;pmid:29902497;class:cir|Breast Neoplasms;pmid:22350790;class:cir|Rheumatoid Arthritis…	Pancreatic cancer;id:25;evid:miRNA overexpression;fc:2.58;met:miRNA microarray;pmid:16966691|Hepatocellular carcinoma;id:67;evid:miRNA downregulation;fc:2.43;met:miRNA microarray;pmid:18319255|Colorectal cancer;id:71;evid:miRNA downregulation;fc:1.1;met:quantitative PCR;pmid:18607389|Ovarian cancer;id:92;evid:miRNA downregulation;fc:4.7619;met:miRNA microarray;pmid:17875710|Prostate cancer;id:96;…	mature_mirna:hsa-miR-214-3p{tissue:Bladder;min:2.2927817;median:6.592977;max:7.544578;pmid:24520312|tissue:Blood;min:0;median:0;max:1.678072;pmid:24670764,24084574,25074712,23592263|tissue:Brain;min:0.4854268;median:4.743799;max:10.861397;pmid:24316981|tissue:Breast;min:6.1210150;median:10.039919;max:12.980104;pmid:24904649|tissue:Hair follicle;min:0;median:0;max:0;pmid:24582062|tissue:Liver;min:…	tf:CUX1;regulation:Activation;sraid/pmid:21654638;evidence:literature;tissue:n/a|tf:EGR1;regulation:Activation;sraid/pmid:21189327;evidence:literature;tissue:n/a|tf:FOXD3;regulation:Activation;sraid/pmid:27811858;evidence:literature;tissue:n/a|tf:HIF1A;regulation:Activation;sraid/pmid:24011070,25876995;evidence:literature;tissue:n/a|tf:MKL1;regulation:Activation;sraid/pmid:23764775;evidence:liter…	mature_mirna:hsa-miR-214-3p{AHSA1;cell_line:NA;tissue:NA;cat:NA;met:Other;exp_cond:NA|AP3B1;cell_line:NA;tissue:NA;cat:NA;met:Other;exp_cond:NA|ARL2;cell_line:NA;tissue:NA;cat:NA;met:Other;exp_cond:NA|CPNE7;cell_line:NA;tissue:NA;cat:NA;met:Other;exp_cond:NA|FLOT1;cell_line:NA;tissue:NA;cat:NA;met:Other;exp_cond:NA|GALNT7;cell_line:NA;tissue:NA;cat:NA;met:Other;exp_cond:NA|HSPD1;cell_line:NA;tiss…	mature_mirna:hsa-miR-214-3p{ALPK2;id:MIRT438676;valid_met:Immunohistochemistry//Immunoprecipitaion//Luciferase reporter assay//qRT-PCR//Western blot;pmid:23929716|ARL2;id:MIRT024965;valid_met:Luciferase reporter assay//qRT-PCR//Western blot;pmid:25621032|ASF1B;id:MIRT035546;valid_met:Luciferase reporter assay;pmid:23100276|ATF4;id:MIRT007201;valid_met:Luciferase reporter assay;pmid:23223004|BAX;i…	mature_mirna:hsa-miR-214-3p{TUBGCP6;cs:0;ncs:3;cwcs++:-1.147|RBM34;cs:0;ncs:2;cwcs++:-1.030|HMGN4;cs:0;ncs:2;cwcs++:-0.923|C1orf226;cs:0;ncs:5;cwcs++:-0.875|PTPN18;cs:0;ncs:4;cwcs++:-0.868|PNPLA7;cs:0;ncs:4;cwcs++:-0.839|CENPM;cs:0;ncs:3;cwcs++:-0.831|KSR1;cs:0;ncs:7;cwcs++:-0.816|XXbac-BPG32J3.20;cs:0;ncs:3;cwcs++:-0.815|PNPLA2;cs:0;ncs:1;cwcs++:-0.813|PGF;cs:0;ncs:3;cwcs++:-0.811|C17orf49;cs:0;…	target genes are more than 150. For other target genes, see TargetScan v7.2	.
1	172108007	1	172138867	T	C	mirna_primary_transcript_ID=MI0000290	mirna_primary_transcript_Name=hsa-mir-214	mirna_mature_transcript_Name=hsa-miR-214-5p	rest_of_mature-5p	NR_029627:n.41A>G	intronic	rs779765684	4.29406e-05	.	.	.	.	.	.	22.1	0.911505	0.992	0.969875	98.5372	0.963447	0.312471	0.979261	7.37473	1	.	.	31591	MIR214	.	.	.	.	Orion highly intolerant region:1:172107759-172108087	-5.95391[9]	-6.81368	Melanoma;pmid:20529253;class:cir|Acute Myocardial Infarction;pmid:25931214;class:cir|Arthritis;pmid:30018954;class:cir|Muscle Atrophy;pmid:17942673;class:cir|Ovarian Neoplasms;pmid:18589210;class:cir|Angiosarcoma;pmid:26512652;class:cir|Carcinoma, Lung, Non-Small-Cell;pmid:26629532;class:cir|Diabetic Nephropathy;pmid:29902497;class:cir|Breast Neoplasms;pmid:22350790;class:cir|Rheumatoid Arthritis…	Pancreatic cancer;id:25;evid:miRNA overexpression;fc:2.58;met:miRNA microarray;pmid:16966691|Hepatocellular carcinoma;id:67;evid:miRNA downregulation;fc:2.43;met:miRNA microarray;pmid:18319255|Colorectal cancer;id:71;evid:miRNA downregulation;fc:1.1;met:quantitative PCR;pmid:18607389|Ovarian cancer;id:92;evid:miRNA downregulation;fc:4.7619;met:miRNA microarray;pmid:17875710|Prostate cancer;id:96;…	mature_mirna:hsa-miR-214-3p{tissue:Bladder;min:2.2927817;median:6.592977;max:7.544578;pmid:24520312|tissue:Blood;min:0;median:0;max:1.678072;pmid:24670764,24084574,25074712,23592263|tissue:Brain;min:0.4854268;median:4.743799;max:10.861397;pmid:24316981|tissue:Breast;min:6.1210150;median:10.039919;max:12.980104;pmid:24904649|tissue:Hair follicle;min:0;median:0;max:0;pmid:24582062|tissue:Liver;min:…	tf:CUX1;regulation:Activation;sraid/pmid:21654638;evidence:literature;tissue:n/a|tf:EGR1;regulation:Activation;sraid/pmid:21189327;evidence:literature;tissue:n/a|tf:FOXD3;regulation:Activation;sraid/pmid:27811858;evidence:literature;tissue:n/a|tf:HIF1A;regulation:Activation;sraid/pmid:24011070,25876995;evidence:literature;tissue:n/a|tf:MKL1;regulation:Activation;sraid/pmid:23764775;evidence:liter…	mature_mirna:hsa-miR-214-3p{AHSA1;cell_line:NA;tissue:NA;cat:NA;met:Other;exp_cond:NA|AP3B1;cell_line:NA;tissue:NA;cat:NA;met:Other;exp_cond:NA|ARL2;cell_line:NA;tissue:NA;cat:NA;met:Other;exp_cond:NA|CPNE7;cell_line:NA;tissue:NA;cat:NA;met:Other;exp_cond:NA|FLOT1;cell_line:NA;tissue:NA;cat:NA;met:Other;exp_cond:NA|GALNT7;cell_line:NA;tissue:NA;cat:NA;met:Other;exp_cond:NA|HSPD1;cell_line:NA;tiss…	mature_mirna:hsa-miR-214-3p{ALPK2;id:MIRT438676;valid_met:Immunohistochemistry//Immunoprecipitaion//Luciferase reporter assay//qRT-PCR//Western blot;pmid:23929716|ARL2;id:MIRT024965;valid_met:Luciferase reporter assay//qRT-PCR//Western blot;pmid:25621032|ASF1B;id:MIRT035546;valid_met:Luciferase reporter assay;pmid:23100276|ATF4;id:MIRT007201;valid_met:Luciferase reporter assay;pmid:23223004|BAX;i…	mature_mirna:hsa-miR-214-3p{TUBGCP6;cs:0;ncs:3;cwcs++:-1.147|RBM34;cs:0;ncs:2;cwcs++:-1.030|HMGN4;cs:0;ncs:2;cwcs++:-0.923|C1orf226;cs:0;ncs:5;cwcs++:-0.875|PTPN18;cs:0;ncs:4;cwcs++:-0.868|PNPLA7;cs:0;ncs:4;cwcs++:-0.839|CENPM;cs:0;ncs:3;cwcs++:-0.831|KSR1;cs:0;ncs:7;cwcs++:-0.816|XXbac-BPG32J3.20;cs:0;ncs:3;cwcs++:-0.815|PNPLA2;cs:0;ncs:1;cwcs++:-0.813|PGF;cs:0;ncs:3;cwcs++:-0.811|C17orf49;cs:0;…	target genes are more than 150. For other target genes, see TargetScan v7.2	.
1	172108007	1	172138867	T	G	mirna_primary_transcript_ID=MI0000290	mirna_primary_transcript_Name=hsa-mir-214	mirna_mature_transcript_Name=hsa-miR-214-5p	rest_of_mature-5p	NR_029627:n.41A>C	intronic	.	.	T>C:4.29406e-05	.	.	.	.	.	22	0.905197	0.992	0.969875	98.5372	0.964892	0.312471	0.979261	7.37473	1	.	.	31591	MIR214	.	.	.	.	Orion highly intolerant region:1:172107759-172108087	-5.95391[9]	-6.81368	Melanoma;pmid:20529253;class:cir|Acute Myocardial Infarction;pmid:25931214;class:cir|Arthritis;pmid:30018954;class:cir|Muscle Atrophy;pmid:17942673;class:cir|Ovarian Neoplasms;pmid:18589210;class:cir|Angiosarcoma;pmid:26512652;class:cir|Carcinoma, Lung, Non-Small-Cell;pmid:26629532;class:cir|Diabetic Nephropathy;pmid:29902497;class:cir|Breast Neoplasms;pmid:22350790;class:cir|Rheumatoid Arthritis…	Pancreatic cancer;id:25;evid:miRNA overexpression;fc:2.58;met:miRNA microarray;pmid:16966691|Hepatocellular carcinoma;id:67;evid:miRNA downregulation;fc:2.43;met:miRNA microarray;pmid:18319255|Colorectal cancer;id:71;evid:miRNA downregulation;fc:1.1;met:quantitative PCR;pmid:18607389|Ovarian cancer;id:92;evid:miRNA downregulation;fc:4.7619;met:miRNA microarray;pmid:17875710|Prostate cancer;id:96;…	mature_mirna:hsa-miR-214-3p{tissue:Bladder;min:2.2927817;median:6.592977;max:7.544578;pmid:24520312|tissue:Blood;min:0;median:0;max:1.678072;pmid:24670764,24084574,25074712,23592263|tissue:Brain;min:0.4854268;median:4.743799;max:10.861397;pmid:24316981|tissue:Breast;min:6.1210150;median:10.039919;max:12.980104;pmid:24904649|tissue:Hair follicle;min:0;median:0;max:0;pmid:24582062|tissue:Liver;min:…	tf:CUX1;regulation:Activation;sraid/pmid:21654638;evidence:literature;tissue:n/a|tf:EGR1;regulation:Activation;sraid/pmid:21189327;evidence:literature;tissue:n/a|tf:FOXD3;regulation:Activation;sraid/pmid:27811858;evidence:literature;tissue:n/a|tf:HIF1A;regulation:Activation;sraid/pmid:24011070,25876995;evidence:literature;tissue:n/a|tf:MKL1;regulation:Activation;sraid/pmid:23764775;evidence:liter…	mature_mirna:hsa-miR-214-3p{AHSA1;cell_line:NA;tissue:NA;cat:NA;met:Other;exp_cond:NA|AP3B1;cell_line:NA;tissue:NA;cat:NA;met:Other;exp_cond:NA|ARL2;cell_line:NA;tissue:NA;cat:NA;met:Other;exp_cond:NA|CPNE7;cell_line:NA;tissue:NA;cat:NA;met:Other;exp_cond:NA|FLOT1;cell_line:NA;tissue:NA;cat:NA;met:Other;exp_cond:NA|GALNT7;cell_line:NA;tissue:NA;cat:NA;met:Other;exp_cond:NA|HSPD1;cell_line:NA;tiss…	mature_mirna:hsa-miR-214-3p{ALPK2;id:MIRT438676;valid_met:Immunohistochemistry//Immunoprecipitaion//Luciferase reporter assay//qRT-PCR//Western blot;pmid:23929716|ARL2;id:MIRT024965;valid_met:Luciferase reporter assay//qRT-PCR//Western blot;pmid:25621032|ASF1B;id:MIRT035546;valid_met:Luciferase reporter assay;pmid:23100276|ATF4;id:MIRT007201;valid_met:Luciferase reporter assay;pmid:23223004|BAX;i…	mature_mirna:hsa-miR-214-3p{TUBGCP6;cs:0;ncs:3;cwcs++:-1.147|RBM34;cs:0;ncs:2;cwcs++:-1.030|HMGN4;cs:0;ncs:2;cwcs++:-0.923|C1orf226;cs:0;ncs:5;cwcs++:-0.875|PTPN18;cs:0;ncs:4;cwcs++:-0.868|PNPLA7;cs:0;ncs:4;cwcs++:-0.839|CENPM;cs:0;ncs:3;cwcs++:-0.831|KSR1;cs:0;ncs:7;cwcs++:-0.816|XXbac-BPG32J3.20;cs:0;ncs:3;cwcs++:-0.815|PNPLA2;cs:0;ncs:1;cwcs++:-0.813|PGF;cs:0;ncs:3;cwcs++:-0.811|C17orf49;cs:0;…	target genes are more than 150. For other target genes, see TargetScan v7.2	.
1	172108017	1	172138877	C	A	mirna_primary_transcript_ID=MI0000290	mirna_primary_transcript_Name=hsa-mir-214	mirna_mature_transcript_Name=hsa-miR-214-5p	seed-5p	NR_029627:n.31G>T	intronic	.	.	.	.	.	.	.	.	22.1	0.910986	0.991	0.975585	98.6551	0.962473	0.318834	0.979261	7.18744	1	.	.	31591	MIR214	.	.	.	.	Orion highly intolerant region:1:172107759-172108087	-5.93524[9]	-6.81368	Melanoma;pmid:20529253;class:cir|Acute Myocardial Infarction;pmid:25931214;class:cir|Arthritis;pmid:30018954;class:cir|Muscle Atrophy;pmid:17942673;class:cir|Ovarian Neoplasms;pmid:18589210;class:cir|Angiosarcoma;pmid:26512652;class:cir|Carcinoma, Lung, Non-Small-Cell;pmid:26629532;class:cir|Diabetic Nephropathy;pmid:29902497;class:cir|Breast Neoplasms;pmid:22350790;class:cir|Rheumatoid Arthritis…	Pancreatic cancer;id:25;evid:miRNA overexpression;fc:2.58;met:miRNA microarray;pmid:16966691|Hepatocellular carcinoma;id:67;evid:miRNA downregulation;fc:2.43;met:miRNA microarray;pmid:18319255|Colorectal cancer;id:71;evid:miRNA downregulation;fc:1.1;met:quantitative PCR;pmid:18607389|Ovarian cancer;id:92;evid:miRNA downregulation;fc:4.7619;met:miRNA microarray;pmid:17875710|Prostate cancer;id:96;…	mature_mirna:hsa-miR-214-3p{tissue:Bladder;min:2.2927817;median:6.592977;max:7.544578;pmid:24520312|tissue:Blood;min:0;median:0;max:1.678072;pmid:24670764,24084574,25074712,23592263|tissue:Brain;min:0.4854268;median:4.743799;max:10.861397;pmid:24316981|tissue:Breast;min:6.1210150;median:10.039919;max:12.980104;pmid:24904649|tissue:Hair follicle;min:0;median:0;max:0;pmid:24582062|tissue:Liver;min:…	tf:CUX1;regulation:Activation;sraid/pmid:21654638;evidence:literature;tissue:n/a|tf:EGR1;regulation:Activation;sraid/pmid:21189327;evidence:literature;tissue:n/a|tf:FOXD3;regulation:Activation;sraid/pmid:27811858;evidence:literature;tissue:n/a|tf:HIF1A;regulation:Activation;sraid/pmid:24011070,25876995;evidence:literature;tissue:n/a|tf:MKL1;regulation:Activation;sraid/pmid:23764775;evidence:liter…	mature_mirna:hsa-miR-214-3p{AHSA1;cell_line:NA;tissue:NA;cat:NA;met:Other;exp_cond:NA|AP3B1;cell_line:NA;tissue:NA;cat:NA;met:Other;exp_cond:NA|ARL2;cell_line:NA;tissue:NA;cat:NA;met:Other;exp_cond:NA|CPNE7;cell_line:NA;tissue:NA;cat:NA;met:Other;exp_cond:NA|FLOT1;cell_line:NA;tissue:NA;cat:NA;met:Other;exp_cond:NA|GALNT7;cell_line:NA;tissue:NA;cat:NA;met:Other;exp_cond:NA|HSPD1;cell_line:NA;tiss…	mature_mirna:hsa-miR-214-3p{ALPK2;id:MIRT438676;valid_met:Immunohistochemistry//Immunoprecipitaion//Luciferase reporter assay//qRT-PCR//Western blot;pmid:23929716|ARL2;id:MIRT024965;valid_met:Luciferase reporter assay//qRT-PCR//Western blot;pmid:25621032|ASF1B;id:MIRT035546;valid_met:Luciferase reporter assay;pmid:23100276|ATF4;id:MIRT007201;valid_met:Luciferase reporter assay;pmid:23223004|BAX;i…	mature_mirna:hsa-miR-214-3p{TUBGCP6;cs:0;ncs:3;cwcs++:-1.147|RBM34;cs:0;ncs:2;cwcs++:-1.030|HMGN4;cs:0;ncs:2;cwcs++:-0.923|C1orf226;cs:0;ncs:5;cwcs++:-0.875|PTPN18;cs:0;ncs:4;cwcs++:-0.868|PNPLA7;cs:0;ncs:4;cwcs++:-0.839|CENPM;cs:0;ncs:3;cwcs++:-0.831|KSR1;cs:0;ncs:7;cwcs++:-0.816|XXbac-BPG32J3.20;cs:0;ncs:3;cwcs++:-0.815|PNPLA2;cs:0;ncs:1;cwcs++:-0.813|PGF;cs:0;ncs:3;cwcs++:-0.811|C17orf49;cs:0;…	target genes are more than 150. For other target genes, see TargetScan v7.2	.
1	172108017	1	172138877	C	G	mirna_primary_transcript_ID=MI0000290	mirna_primary_transcript_Name=hsa-mir-214	mirna_mature_transcript_Name=hsa-miR-214-5p	seed-5p	NR_029627:n.31G>C	intronic	.	.	.	.	.	.	.	.	22	0.89056	0.991	0.975585	98.6551	0.962473	0.318834	0.979261	7.18744	1	.	.	31591	MIR214	.	.	.	.	Orion highly intolerant region:1:172107759-172108087	-5.93524[9]	-6.81368	Melanoma;pmid:20529253;class:cir|Acute Myocardial Infarction;pmid:25931214;class:cir|Arthritis;pmid:30018954;class:cir|Muscle Atrophy;pmid:17942673;class:cir|Ovarian Neoplasms;pmid:18589210;class:cir|Angiosarcoma;pmid:26512652;class:cir|Carcinoma, Lung, Non-Small-Cell;pmid:26629532;class:cir|Diabetic Nephropathy;pmid:29902497;class:cir|Breast Neoplasms;pmid:22350790;class:cir|Rheumatoid Arthritis…	Pancreatic cancer;id:25;evid:miRNA overexpression;fc:2.58;met:miRNA microarray;pmid:16966691|Hepatocellular carcinoma;id:67;evid:miRNA downregulation;fc:2.43;met:miRNA microarray;pmid:18319255|Colorectal cancer;id:71;evid:miRNA downregulation;fc:1.1;met:quantitative PCR;pmid:18607389|Ovarian cancer;id:92;evid:miRNA downregulation;fc:4.7619;met:miRNA microarray;pmid:17875710|Prostate cancer;id:96;…	mature_mirna:hsa-miR-214-3p{tissue:Bladder;min:2.2927817;median:6.592977;max:7.544578;pmid:24520312|tissue:Blood;min:0;median:0;max:1.678072;pmid:24670764,24084574,25074712,23592263|tissue:Brain;min:0.4854268;median:4.743799;max:10.861397;pmid:24316981|tissue:Breast;min:6.1210150;median:10.039919;max:12.980104;pmid:24904649|tissue:Hair follicle;min:0;median:0;max:0;pmid:24582062|tissue:Liver;min:…	tf:CUX1;regulation:Activation;sraid/pmid:21654638;evidence:literature;tissue:n/a|tf:EGR1;regulation:Activation;sraid/pmid:21189327;evidence:literature;tissue:n/a|tf:FOXD3;regulation:Activation;sraid/pmid:27811858;evidence:literature;tissue:n/a|tf:HIF1A;regulation:Activation;sraid/pmid:24011070,25876995;evidence:literature;tissue:n/a|tf:MKL1;regulation:Activation;sraid/pmid:23764775;evidence:liter…	mature_mirna:hsa-miR-214-3p{AHSA1;cell_line:NA;tissue:NA;cat:NA;met:Other;exp_cond:NA|AP3B1;cell_line:NA;tissue:NA;cat:NA;met:Other;exp_cond:NA|ARL2;cell_line:NA;tissue:NA;cat:NA;met:Other;exp_cond:NA|CPNE7;cell_line:NA;tissue:NA;cat:NA;met:Other;exp_cond:NA|FLOT1;cell_line:NA;tissue:NA;cat:NA;met:Other;exp_cond:NA|GALNT7;cell_line:NA;tissue:NA;cat:NA;met:Other;exp_cond:NA|HSPD1;cell_line:NA;tiss…	mature_mirna:hsa-miR-214-3p{ALPK2;id:MIRT438676;valid_met:Immunohistochemistry//Immunoprecipitaion//Luciferase reporter assay//qRT-PCR//Western blot;pmid:23929716|ARL2;id:MIRT024965;valid_met:Luciferase reporter assay//qRT-PCR//Western blot;pmid:25621032|ASF1B;id:MIRT035546;valid_met:Luciferase reporter assay;pmid:23100276|ATF4;id:MIRT007201;valid_met:Luciferase reporter assay;pmid:23223004|BAX;i…	mature_mirna:hsa-miR-214-3p{TUBGCP6;cs:0;ncs:3;cwcs++:-1.147|RBM34;cs:0;ncs:2;cwcs++:-1.030|HMGN4;cs:0;ncs:2;cwcs++:-0.923|C1orf226;cs:0;ncs:5;cwcs++:-0.875|PTPN18;cs:0;ncs:4;cwcs++:-0.868|PNPLA7;cs:0;ncs:4;cwcs++:-0.839|CENPM;cs:0;ncs:3;cwcs++:-0.831|KSR1;cs:0;ncs:7;cwcs++:-0.816|XXbac-BPG32J3.20;cs:0;ncs:3;cwcs++:-0.815|PNPLA2;cs:0;ncs:1;cwcs++:-0.813|PGF;cs:0;ncs:3;cwcs++:-0.811|C17orf49;cs:0;…	target genes are more than 150. For other target genes, see TargetScan v7.2	.
1	172108017	1	172138877	C	T	mirna_primary_transcript_ID=MI0000290	mirna_primary_transcript_Name=hsa-mir-214	mirna_mature_transcript_Name=hsa-miR-214-5p	seed-5p	NR_029627:n.31G>A	intronic	.	.	.	.	.	.	.	.	22.2	0.907623	0.991	0.975585	98.6551	0.961295	0.318834	0.979261	7.18744	1	.	.	31591	MIR214	.	.	.	.	Orion highly intolerant region:1:172107759-172108087	-5.93524[9]	-6.81368	Melanoma;pmid:20529253;class:cir|Acute Myocardial Infarction;pmid:25931214;class:cir|Arthritis;pmid:30018954;class:cir|Muscle Atrophy;pmid:17942673;class:cir|Ovarian Neoplasms;pmid:18589210;class:cir|Angiosarcoma;pmid:26512652;class:cir|Carcinoma, Lung, Non-Small-Cell;pmid:26629532;class:cir|Diabetic Nephropathy;pmid:29902497;class:cir|Breast Neoplasms;pmid:22350790;class:cir|Rheumatoid Arthritis…	Pancreatic cancer;id:25;evid:miRNA overexpression;fc:2.58;met:miRNA microarray;pmid:16966691|Hepatocellular carcinoma;id:67;evid:miRNA downregulation;fc:2.43;met:miRNA microarray;pmid:18319255|Colorectal cancer;id:71;evid:miRNA downregulation;fc:1.1;met:quantitative PCR;pmid:18607389|Ovarian cancer;id:92;evid:miRNA downregulation;fc:4.7619;met:miRNA microarray;pmid:17875710|Prostate cancer;id:96;…	mature_mirna:hsa-miR-214-3p{tissue:Bladder;min:2.2927817;median:6.592977;max:7.544578;pmid:24520312|tissue:Blood;min:0;median:0;max:1.678072;pmid:24670764,24084574,25074712,23592263|tissue:Brain;min:0.4854268;median:4.743799;max:10.861397;pmid:24316981|tissue:Breast;min:6.1210150;median:10.039919;max:12.980104;pmid:24904649|tissue:Hair follicle;min:0;median:0;max:0;pmid:24582062|tissue:Liver;min:…	tf:CUX1;regulation:Activation;sraid/pmid:21654638;evidence:literature;tissue:n/a|tf:EGR1;regulation:Activation;sraid/pmid:21189327;evidence:literature;tissue:n/a|tf:FOXD3;regulation:Activation;sraid/pmid:27811858;evidence:literature;tissue:n/a|tf:HIF1A;regulation:Activation;sraid/pmid:24011070,25876995;evidence:literature;tissue:n/a|tf:MKL1;regulation:Activation;sraid/pmid:23764775;evidence:liter…	mature_mirna:hsa-miR-214-3p{AHSA1;cell_line:NA;tissue:NA;cat:NA;met:Other;exp_cond:NA|AP3B1;cell_line:NA;tissue:NA;cat:NA;met:Other;exp_cond:NA|ARL2;cell_line:NA;tissue:NA;cat:NA;met:Other;exp_cond:NA|CPNE7;cell_line:NA;tissue:NA;cat:NA;met:Other;exp_cond:NA|FLOT1;cell_line:NA;tissue:NA;cat:NA;met:Other;exp_cond:NA|GALNT7;cell_line:NA;tissue:NA;cat:NA;met:Other;exp_cond:NA|HSPD1;cell_line:NA;tiss…	mature_mirna:hsa-miR-214-3p{ALPK2;id:MIRT438676;valid_met:Immunohistochemistry//Immunoprecipitaion//Luciferase reporter assay//qRT-PCR//Western blot;pmid:23929716|ARL2;id:MIRT024965;valid_met:Luciferase reporter assay//qRT-PCR//Western blot;pmid:25621032|ASF1B;id:MIRT035546;valid_met:Luciferase reporter assay;pmid:23100276|ATF4;id:MIRT007201;valid_met:Luciferase reporter assay;pmid:23223004|BAX;i…	mature_mirna:hsa-miR-214-3p{TUBGCP6;cs:0;ncs:3;cwcs++:-1.147|RBM34;cs:0;ncs:2;cwcs++:-1.030|HMGN4;cs:0;ncs:2;cwcs++:-0.923|C1orf226;cs:0;ncs:5;cwcs++:-0.875|PTPN18;cs:0;ncs:4;cwcs++:-0.868|PNPLA7;cs:0;ncs:4;cwcs++:-0.839|CENPM;cs:0;ncs:3;cwcs++:-0.831|KSR1;cs:0;ncs:7;cwcs++:-0.816|XXbac-BPG32J3.20;cs:0;ncs:3;cwcs++:-0.815|PNPLA2;cs:0;ncs:1;cwcs++:-0.813|PGF;cs:0;ncs:3;cwcs++:-0.811|C17orf49;cs:0;…	target genes are more than 150. For other target genes, see TargetScan v7.2	.
1	172108020	1	172138880	A	G	mirna_primary_transcript_ID=MI0000290	mirna_primary_transcript_Name=hsa-mir-214	mirna_primary_transcript_Name=hsa-mir-214	out_of_loop-5p	NR_029627:n.28T>C	intronic	rs1490185817	.	.	.	.	.	.	.	22.1	0.910816	0.991	0.959325	98.5372	0.966541	0.302203	0.979261	5.68911	1	.	.	31591	MIR214	.	.	.	.	Orion highly intolerant region:1:172107759-172108087	-5.93524[9]	-6.81368	Melanoma;pmid:20529253;class:cir|Acute Myocardial Infarction;pmid:25931214;class:cir|Arthritis;pmid:30018954;class:cir|Muscle Atrophy;pmid:17942673;class:cir|Ovarian Neoplasms;pmid:18589210;class:cir|Angiosarcoma;pmid:26512652;class:cir|Carcinoma, Lung, Non-Small-Cell;pmid:26629532;class:cir|Diabetic Nephropathy;pmid:29902497;class:cir|Breast Neoplasms;pmid:22350790;class:cir|Rheumatoid Arthritis…	Pancreatic cancer;id:25;evid:miRNA overexpression;fc:2.58;met:miRNA microarray;pmid:16966691|Hepatocellular carcinoma;id:67;evid:miRNA downregulation;fc:2.43;met:miRNA microarray;pmid:18319255|Colorectal cancer;id:71;evid:miRNA downregulation;fc:1.1;met:quantitative PCR;pmid:18607389|Ovarian cancer;id:92;evid:miRNA downregulation;fc:4.7619;met:miRNA microarray;pmid:17875710|Prostate cancer;id:96;…	mature_mirna:hsa-miR-214-3p{tissue:Bladder;min:2.2927817;median:6.592977;max:7.544578;pmid:24520312|tissue:Blood;min:0;median:0;max:1.678072;pmid:24670764,24084574,25074712,23592263|tissue:Brain;min:0.4854268;median:4.743799;max:10.861397;pmid:24316981|tissue:Breast;min:6.1210150;median:10.039919;max:12.980104;pmid:24904649|tissue:Hair follicle;min:0;median:0;max:0;pmid:24582062|tissue:Liver;min:…	tf:CUX1;regulation:Activation;sraid/pmid:21654638;evidence:literature;tissue:n/a|tf:EGR1;regulation:Activation;sraid/pmid:21189327;evidence:literature;tissue:n/a|tf:FOXD3;regulation:Activation;sraid/pmid:27811858;evidence:literature;tissue:n/a|tf:HIF1A;regulation:Activation;sraid/pmid:24011070,25876995;evidence:literature;tissue:n/a|tf:MKL1;regulation:Activation;sraid/pmid:23764775;evidence:liter…	mature_mirna:hsa-miR-214-3p{AHSA1;cell_line:NA;tissue:NA;cat:NA;met:Other;exp_cond:NA|AP3B1;cell_line:NA;tissue:NA;cat:NA;met:Other;exp_cond:NA|ARL2;cell_line:NA;tissue:NA;cat:NA;met:Other;exp_cond:NA|CPNE7;cell_line:NA;tissue:NA;cat:NA;met:Other;exp_cond:NA|FLOT1;cell_line:NA;tissue:NA;cat:NA;met:Other;exp_cond:NA|GALNT7;cell_line:NA;tissue:NA;cat:NA;met:Other;exp_cond:NA|HSPD1;cell_line:NA;tiss…	mature_mirna:hsa-miR-214-3p{ALPK2;id:MIRT438676;valid_met:Immunohistochemistry//Immunoprecipitaion//Luciferase reporter assay//qRT-PCR//Western blot;pmid:23929716|ARL2;id:MIRT024965;valid_met:Luciferase reporter assay//qRT-PCR//Western blot;pmid:25621032|ASF1B;id:MIRT035546;valid_met:Luciferase reporter assay;pmid:23100276|ATF4;id:MIRT007201;valid_met:Luciferase reporter assay;pmid:23223004|BAX;i…	mature_mirna:hsa-miR-214-3p{TUBGCP6;cs:0;ncs:3;cwcs++:-1.147|RBM34;cs:0;ncs:2;cwcs++:-1.030|HMGN4;cs:0;ncs:2;cwcs++:-0.923|C1orf226;cs:0;ncs:5;cwcs++:-0.875|PTPN18;cs:0;ncs:4;cwcs++:-0.868|PNPLA7;cs:0;ncs:4;cwcs++:-0.839|CENPM;cs:0;ncs:3;cwcs++:-0.831|KSR1;cs:0;ncs:7;cwcs++:-0.816|XXbac-BPG32J3.20;cs:0;ncs:3;cwcs++:-0.815|PNPLA2;cs:0;ncs:1;cwcs++:-0.813|PGF;cs:0;ncs:3;cwcs++:-0.811|C17orf49;cs:0;…	target genes are more than 150. For other target genes, see TargetScan v7.2	.
1	172108021	1	172138881	C	A	mirna_primary_transcript_ID=MI0000290	mirna_primary_transcript_Name=hsa-mir-214	mirna_primary_transcript_Name=hsa-mir-214	out_of_loop-5p	NR_029627:n.27G>T	intronic	.	.	.	.	.	.	.	.	22.1	0.911356	0.991	0.975585	98.5372	0.971706	0.318834	0.979261	7.18744	1	.	.	31591	MIR214	.	.	.	.	Orion highly intolerant region:1:172107759-172108087	-5.91308[9]	-6.81368	Melanoma;pmid:20529253;class:cir|Acute Myocardial Infarction;pmid:25931214;class:cir|Arthritis;pmid:30018954;class:cir|Muscle Atrophy;pmid:17942673;class:cir|Ovarian Neoplasms;pmid:18589210;class:cir|Angiosarcoma;pmid:26512652;class:cir|Carcinoma, Lung, Non-Small-Cell;pmid:26629532;class:cir|Diabetic Nephropathy;pmid:29902497;class:cir|Breast Neoplasms;pmid:22350790;class:cir|Rheumatoid Arthritis…	Pancreatic cancer;id:25;evid:miRNA overexpression;fc:2.58;met:miRNA microarray;pmid:16966691|Hepatocellular carcinoma;id:67;evid:miRNA downregulation;fc:2.43;met:miRNA microarray;pmid:18319255|Colorectal cancer;id:71;evid:miRNA downregulation;fc:1.1;met:quantitative PCR;pmid:18607389|Ovarian cancer;id:92;evid:miRNA downregulation;fc:4.7619;met:miRNA microarray;pmid:17875710|Prostate cancer;id:96;…	mature_mirna:hsa-miR-214-3p{tissue:Bladder;min:2.2927817;median:6.592977;max:7.544578;pmid:24520312|tissue:Blood;min:0;median:0;max:1.678072;pmid:24670764,24084574,25074712,23592263|tissue:Brain;min:0.4854268;median:4.743799;max:10.861397;pmid:24316981|tissue:Breast;min:6.1210150;median:10.039919;max:12.980104;pmid:24904649|tissue:Hair follicle;min:0;median:0;max:0;pmid:24582062|tissue:Liver;min:…	tf:CUX1;regulation:Activation;sraid/pmid:21654638;evidence:literature;tissue:n/a|tf:EGR1;regulation:Activation;sraid/pmid:21189327;evidence:literature;tissue:n/a|tf:FOXD3;regulation:Activation;sraid/pmid:27811858;evidence:literature;tissue:n/a|tf:HIF1A;regulation:Activation;sraid/pmid:24011070,25876995;evidence:literature;tissue:n/a|tf:MKL1;regulation:Activation;sraid/pmid:23764775;evidence:liter…	mature_mirna:hsa-miR-214-3p{AHSA1;cell_line:NA;tissue:NA;cat:NA;met:Other;exp_cond:NA|AP3B1;cell_line:NA;tissue:NA;cat:NA;met:Other;exp_cond:NA|ARL2;cell_line:NA;tissue:NA;cat:NA;met:Other;exp_cond:NA|CPNE7;cell_line:NA;tissue:NA;cat:NA;met:Other;exp_cond:NA|FLOT1;cell_line:NA;tissue:NA;cat:NA;met:Other;exp_cond:NA|GALNT7;cell_line:NA;tissue:NA;cat:NA;met:Other;exp_cond:NA|HSPD1;cell_line:NA;tiss…	mature_mirna:hsa-miR-214-3p{ALPK2;id:MIRT438676;valid_met:Immunohistochemistry//Immunoprecipitaion//Luciferase reporter assay//qRT-PCR//Western blot;pmid:23929716|ARL2;id:MIRT024965;valid_met:Luciferase reporter assay//qRT-PCR//Western blot;pmid:25621032|ASF1B;id:MIRT035546;valid_met:Luciferase reporter assay;pmid:23100276|ATF4;id:MIRT007201;valid_met:Luciferase reporter assay;pmid:23223004|BAX;i…	mature_mirna:hsa-miR-214-3p{TUBGCP6;cs:0;ncs:3;cwcs++:-1.147|RBM34;cs:0;ncs:2;cwcs++:-1.030|HMGN4;cs:0;ncs:2;cwcs++:-0.923|C1orf226;cs:0;ncs:5;cwcs++:-0.875|PTPN18;cs:0;ncs:4;cwcs++:-0.868|PNPLA7;cs:0;ncs:4;cwcs++:-0.839|CENPM;cs:0;ncs:3;cwcs++:-0.831|KSR1;cs:0;ncs:7;cwcs++:-0.816|XXbac-BPG32J3.20;cs:0;ncs:3;cwcs++:-0.815|PNPLA2;cs:0;ncs:1;cwcs++:-0.813|PGF;cs:0;ncs:3;cwcs++:-0.811|C17orf49;cs:0;…	target genes are more than 150. For other target genes, see TargetScan v7.2	.
1	172108021	1	172138881	C	G	mirna_primary_transcript_ID=MI0000290	mirna_primary_transcript_Name=hsa-mir-214	mirna_primary_transcript_Name=hsa-mir-214	out_of_loop-5p	NR_029627:n.27G>C	intronic	.	.	.	.	.	.	.	.	22	0.891655	0.991	0.975585	98.5372	0.971706	0.318834	0.979261	7.18744	1	.	.	31591	MIR214	.	.	.	.	Orion highly intolerant region:1:172107759-172108087	-5.91308[9]	-6.81368	Melanoma;pmid:20529253;class:cir|Acute Myocardial Infarction;pmid:25931214;class:cir|Arthritis;pmid:30018954;class:cir|Muscle Atrophy;pmid:17942673;class:cir|Ovarian Neoplasms;pmid:18589210;class:cir|Angiosarcoma;pmid:26512652;class:cir|Carcinoma, Lung, Non-Small-Cell;pmid:26629532;class:cir|Diabetic Nephropathy;pmid:29902497;class:cir|Breast Neoplasms;pmid:22350790;class:cir|Rheumatoid Arthritis…	Pancreatic cancer;id:25;evid:miRNA overexpression;fc:2.58;met:miRNA microarray;pmid:16966691|Hepatocellular carcinoma;id:67;evid:miRNA downregulation;fc:2.43;met:miRNA microarray;pmid:18319255|Colorectal cancer;id:71;evid:miRNA downregulation;fc:1.1;met:quantitative PCR;pmid:18607389|Ovarian cancer;id:92;evid:miRNA downregulation;fc:4.7619;met:miRNA microarray;pmid:17875710|Prostate cancer;id:96;…	mature_mirna:hsa-miR-214-3p{tissue:Bladder;min:2.2927817;median:6.592977;max:7.544578;pmid:24520312|tissue:Blood;min:0;median:0;max:1.678072;pmid:24670764,24084574,25074712,23592263|tissue:Brain;min:0.4854268;median:4.743799;max:10.861397;pmid:24316981|tissue:Breast;min:6.1210150;median:10.039919;max:12.980104;pmid:24904649|tissue:Hair follicle;min:0;median:0;max:0;pmid:24582062|tissue:Liver;min:…	tf:CUX1;regulation:Activation;sraid/pmid:21654638;evidence:literature;tissue:n/a|tf:EGR1;regulation:Activation;sraid/pmid:21189327;evidence:literature;tissue:n/a|tf:FOXD3;regulation:Activation;sraid/pmid:27811858;evidence:literature;tissue:n/a|tf:HIF1A;regulation:Activation;sraid/pmid:24011070,25876995;evidence:literature;tissue:n/a|tf:MKL1;regulation:Activation;sraid/pmid:23764775;evidence:liter…	mature_mirna:hsa-miR-214-3p{AHSA1;cell_line:NA;tissue:NA;cat:NA;met:Other;exp_cond:NA|AP3B1;cell_line:NA;tissue:NA;cat:NA;met:Other;exp_cond:NA|ARL2;cell_line:NA;tissue:NA;cat:NA;met:Other;exp_cond:NA|CPNE7;cell_line:NA;tissue:NA;cat:NA;met:Other;exp_cond:NA|FLOT1;cell_line:NA;tissue:NA;cat:NA;met:Other;exp_cond:NA|GALNT7;cell_line:NA;tissue:NA;cat:NA;met:Other;exp_cond:NA|HSPD1;cell_line:NA;tiss…	mature_mirna:hsa-miR-214-3p{ALPK2;id:MIRT438676;valid_met:Immunohistochemistry//Immunoprecipitaion//Luciferase reporter assay//qRT-PCR//Western blot;pmid:23929716|ARL2;id:MIRT024965;valid_met:Luciferase reporter assay//qRT-PCR//Western blot;pmid:25621032|ASF1B;id:MIRT035546;valid_met:Luciferase reporter assay;pmid:23100276|ATF4;id:MIRT007201;valid_met:Luciferase reporter assay;pmid:23223004|BAX;i…	mature_mirna:hsa-miR-214-3p{TUBGCP6;cs:0;ncs:3;cwcs++:-1.147|RBM34;cs:0;ncs:2;cwcs++:-1.030|HMGN4;cs:0;ncs:2;cwcs++:-0.923|C1orf226;cs:0;ncs:5;cwcs++:-0.875|PTPN18;cs:0;ncs:4;cwcs++:-0.868|PNPLA7;cs:0;ncs:4;cwcs++:-0.839|CENPM;cs:0;ncs:3;cwcs++:-0.831|KSR1;cs:0;ncs:7;cwcs++:-0.816|XXbac-BPG32J3.20;cs:0;ncs:3;cwcs++:-0.815|PNPLA2;cs:0;ncs:1;cwcs++:-0.813|PGF;cs:0;ncs:3;cwcs++:-0.811|C17orf49;cs:0;…	target genes are more than 150. For other target genes, see TargetScan v7.2	.
1	172108021	1	172138881	C	T	mirna_primary_transcript_ID=MI0000290	mirna_primary_transcript_Name=hsa-mir-214	mirna_primary_transcript_Name=hsa-mir-214	out_of_loop-5p	NR_029627:n.27G>A	intronic	.	.	.	.	.	.	.	.	22.2	0.908001	0.991	0.975585	98.5372	0.970809	0.318834	0.979261	7.18744	1	.	.	31591	MIR214	.	.	.	.	Orion highly intolerant region:1:172107759-172108087	-5.91308[9]	-6.81368	Melanoma;pmid:20529253;class:cir|Acute Myocardial Infarction;pmid:25931214;class:cir|Arthritis;pmid:30018954;class:cir|Muscle Atrophy;pmid:17942673;class:cir|Ovarian Neoplasms;pmid:18589210;class:cir|Angiosarcoma;pmid:26512652;class:cir|Carcinoma, Lung, Non-Small-Cell;pmid:26629532;class:cir|Diabetic Nephropathy;pmid:29902497;class:cir|Breast Neoplasms;pmid:22350790;class:cir|Rheumatoid Arthritis…	Pancreatic cancer;id:25;evid:miRNA overexpression;fc:2.58;met:miRNA microarray;pmid:16966691|Hepatocellular carcinoma;id:67;evid:miRNA downregulation;fc:2.43;met:miRNA microarray;pmid:18319255|Colorectal cancer;id:71;evid:miRNA downregulation;fc:1.1;met:quantitative PCR;pmid:18607389|Ovarian cancer;id:92;evid:miRNA downregulation;fc:4.7619;met:miRNA microarray;pmid:17875710|Prostate cancer;id:96;…	mature_mirna:hsa-miR-214-3p{tissue:Bladder;min:2.2927817;median:6.592977;max:7.544578;pmid:24520312|tissue:Blood;min:0;median:0;max:1.678072;pmid:24670764,24084574,25074712,23592263|tissue:Brain;min:0.4854268;median:4.743799;max:10.861397;pmid:24316981|tissue:Breast;min:6.1210150;median:10.039919;max:12.980104;pmid:24904649|tissue:Hair follicle;min:0;median:0;max:0;pmid:24582062|tissue:Liver;min:…	tf:CUX1;regulation:Activation;sraid/pmid:21654638;evidence:literature;tissue:n/a|tf:EGR1;regulation:Activation;sraid/pmid:21189327;evidence:literature;tissue:n/a|tf:FOXD3;regulation:Activation;sraid/pmid:27811858;evidence:literature;tissue:n/a|tf:HIF1A;regulation:Activation;sraid/pmid:24011070,25876995;evidence:literature;tissue:n/a|tf:MKL1;regulation:Activation;sraid/pmid:23764775;evidence:liter…	mature_mirna:hsa-miR-214-3p{AHSA1;cell_line:NA;tissue:NA;cat:NA;met:Other;exp_cond:NA|AP3B1;cell_line:NA;tissue:NA;cat:NA;met:Other;exp_cond:NA|ARL2;cell_line:NA;tissue:NA;cat:NA;met:Other;exp_cond:NA|CPNE7;cell_line:NA;tissue:NA;cat:NA;met:Other;exp_cond:NA|FLOT1;cell_line:NA;tissue:NA;cat:NA;met:Other;exp_cond:NA|GALNT7;cell_line:NA;tissue:NA;cat:NA;met:Other;exp_cond:NA|HSPD1;cell_line:NA;tiss…	mature_mirna:hsa-miR-214-3p{ALPK2;id:MIRT438676;valid_met:Immunohistochemistry//Immunoprecipitaion//Luciferase reporter assay//qRT-PCR//Western blot;pmid:23929716|ARL2;id:MIRT024965;valid_met:Luciferase reporter assay//qRT-PCR//Western blot;pmid:25621032|ASF1B;id:MIRT035546;valid_met:Luciferase reporter assay;pmid:23100276|ATF4;id:MIRT007201;valid_met:Luciferase reporter assay;pmid:23223004|BAX;i…	mature_mirna:hsa-miR-214-3p{TUBGCP6;cs:0;ncs:3;cwcs++:-1.147|RBM34;cs:0;ncs:2;cwcs++:-1.030|HMGN4;cs:0;ncs:2;cwcs++:-0.923|C1orf226;cs:0;ncs:5;cwcs++:-0.875|PTPN18;cs:0;ncs:4;cwcs++:-0.868|PNPLA7;cs:0;ncs:4;cwcs++:-0.839|CENPM;cs:0;ncs:3;cwcs++:-0.831|KSR1;cs:0;ncs:7;cwcs++:-0.816|XXbac-BPG32J3.20;cs:0;ncs:3;cwcs++:-0.815|PNPLA2;cs:0;ncs:1;cwcs++:-0.813|PGF;cs:0;ncs:3;cwcs++:-0.811|C17orf49;cs:0;…	target genes are more than 150. For other target genes, see TargetScan v7.2	.
1	172108023	1	172138883	C	A	mirna_primary_transcript_ID=MI0000290	mirna_primary_transcript_Name=hsa-mir-214	mirna_primary_transcript_Name=hsa-mir-214	out_of_loop-5p	NR_029627:n.25G>T	intronic	.	.	.	.	.	.	.	.	21.3	0.897294	0.991	0.967937	98.5372	0.970821	0.308396	0.979261	5.40817	1	.	.	31591	MIR214	.	.	.	.	Orion highly intolerant region:1:172107759-172108087	-5.91308[9]	-6.81368	Melanoma;pmid:20529253;class:cir|Acute Myocardial Infarction;pmid:25931214;class:cir|Arthritis;pmid:30018954;class:cir|Muscle Atrophy;pmid:17942673;class:cir|Ovarian Neoplasms;pmid:18589210;class:cir|Angiosarcoma;pmid:26512652;class:cir|Carcinoma, Lung, Non-Small-Cell;pmid:26629532;class:cir|Diabetic Nephropathy;pmid:29902497;class:cir|Breast Neoplasms;pmid:22350790;class:cir|Rheumatoid Arthritis…	Pancreatic cancer;id:25;evid:miRNA overexpression;fc:2.58;met:miRNA microarray;pmid:16966691|Hepatocellular carcinoma;id:67;evid:miRNA downregulation;fc:2.43;met:miRNA microarray;pmid:18319255|Colorectal cancer;id:71;evid:miRNA downregulation;fc:1.1;met:quantitative PCR;pmid:18607389|Ovarian cancer;id:92;evid:miRNA downregulation;fc:4.7619;met:miRNA microarray;pmid:17875710|Prostate cancer;id:96;…	mature_mirna:hsa-miR-214-3p{tissue:Bladder;min:2.2927817;median:6.592977;max:7.544578;pmid:24520312|tissue:Blood;min:0;median:0;max:1.678072;pmid:24670764,24084574,25074712,23592263|tissue:Brain;min:0.4854268;median:4.743799;max:10.861397;pmid:24316981|tissue:Breast;min:6.1210150;median:10.039919;max:12.980104;pmid:24904649|tissue:Hair follicle;min:0;median:0;max:0;pmid:24582062|tissue:Liver;min:…	tf:CUX1;regulation:Activation;sraid/pmid:21654638;evidence:literature;tissue:n/a|tf:EGR1;regulation:Activation;sraid/pmid:21189327;evidence:literature;tissue:n/a|tf:FOXD3;regulation:Activation;sraid/pmid:27811858;evidence:literature;tissue:n/a|tf:HIF1A;regulation:Activation;sraid/pmid:24011070,25876995;evidence:literature;tissue:n/a|tf:MKL1;regulation:Activation;sraid/pmid:23764775;evidence:liter…	mature_mirna:hsa-miR-214-3p{AHSA1;cell_line:NA;tissue:NA;cat:NA;met:Other;exp_cond:NA|AP3B1;cell_line:NA;tissue:NA;cat:NA;met:Other;exp_cond:NA|ARL2;cell_line:NA;tissue:NA;cat:NA;met:Other;exp_cond:NA|CPNE7;cell_line:NA;tissue:NA;cat:NA;met:Other;exp_cond:NA|FLOT1;cell_line:NA;tissue:NA;cat:NA;met:Other;exp_cond:NA|GALNT7;cell_line:NA;tissue:NA;cat:NA;met:Other;exp_cond:NA|HSPD1;cell_line:NA;tiss…	mature_mirna:hsa-miR-214-3p{ALPK2;id:MIRT438676;valid_met:Immunohistochemistry//Immunoprecipitaion//Luciferase reporter assay//qRT-PCR//Western blot;pmid:23929716|ARL2;id:MIRT024965;valid_met:Luciferase reporter assay//qRT-PCR//Western blot;pmid:25621032|ASF1B;id:MIRT035546;valid_met:Luciferase reporter assay;pmid:23100276|ATF4;id:MIRT007201;valid_met:Luciferase reporter assay;pmid:23223004|BAX;i…	mature_mirna:hsa-miR-214-3p{TUBGCP6;cs:0;ncs:3;cwcs++:-1.147|RBM34;cs:0;ncs:2;cwcs++:-1.030|HMGN4;cs:0;ncs:2;cwcs++:-0.923|C1orf226;cs:0;ncs:5;cwcs++:-0.875|PTPN18;cs:0;ncs:4;cwcs++:-0.868|PNPLA7;cs:0;ncs:4;cwcs++:-0.839|CENPM;cs:0;ncs:3;cwcs++:-0.831|KSR1;cs:0;ncs:7;cwcs++:-0.816|XXbac-BPG32J3.20;cs:0;ncs:3;cwcs++:-0.815|PNPLA2;cs:0;ncs:1;cwcs++:-0.813|PGF;cs:0;ncs:3;cwcs++:-0.811|C17orf49;cs:0;…	target genes are more than 150. For other target genes, see TargetScan v7.2	.
1	172108023	1	172138883	C	G	mirna_primary_transcript_ID=MI0000290	mirna_primary_transcript_Name=hsa-mir-214	mirna_primary_transcript_Name=hsa-mir-214	out_of_loop-5p	NR_029627:n.25G>C	intronic	.	.	.	.	.	.	.	.	21.2	0.883493	0.991	0.967937	98.5372	0.969613	0.308396	0.979261	5.40817	1	.	.	31591	MIR214	.	.	.	.	Orion highly intolerant region:1:172107759-172108087	-5.91308[9]	-6.81368	Melanoma;pmid:20529253;class:cir|Acute Myocardial Infarction;pmid:25931214;class:cir|Arthritis;pmid:30018954;class:cir|Muscle Atrophy;pmid:17942673;class:cir|Ovarian Neoplasms;pmid:18589210;class:cir|Angiosarcoma;pmid:26512652;class:cir|Carcinoma, Lung, Non-Small-Cell;pmid:26629532;class:cir|Diabetic Nephropathy;pmid:29902497;class:cir|Breast Neoplasms;pmid:22350790;class:cir|Rheumatoid Arthritis…	Pancreatic cancer;id:25;evid:miRNA overexpression;fc:2.58;met:miRNA microarray;pmid:16966691|Hepatocellular carcinoma;id:67;evid:miRNA downregulation;fc:2.43;met:miRNA microarray;pmid:18319255|Colorectal cancer;id:71;evid:miRNA downregulation;fc:1.1;met:quantitative PCR;pmid:18607389|Ovarian cancer;id:92;evid:miRNA downregulation;fc:4.7619;met:miRNA microarray;pmid:17875710|Prostate cancer;id:96;…	mature_mirna:hsa-miR-214-3p{tissue:Bladder;min:2.2927817;median:6.592977;max:7.544578;pmid:24520312|tissue:Blood;min:0;median:0;max:1.678072;pmid:24670764,24084574,25074712,23592263|tissue:Brain;min:0.4854268;median:4.743799;max:10.861397;pmid:24316981|tissue:Breast;min:6.1210150;median:10.039919;max:12.980104;pmid:24904649|tissue:Hair follicle;min:0;median:0;max:0;pmid:24582062|tissue:Liver;min:…	tf:CUX1;regulation:Activation;sraid/pmid:21654638;evidence:literature;tissue:n/a|tf:EGR1;regulation:Activation;sraid/pmid:21189327;evidence:literature;tissue:n/a|tf:FOXD3;regulation:Activation;sraid/pmid:27811858;evidence:literature;tissue:n/a|tf:HIF1A;regulation:Activation;sraid/pmid:24011070,25876995;evidence:literature;tissue:n/a|tf:MKL1;regulation:Activation;sraid/pmid:23764775;evidence:liter…	mature_mirna:hsa-miR-214-3p{AHSA1;cell_line:NA;tissue:NA;cat:NA;met:Other;exp_cond:NA|AP3B1;cell_line:NA;tissue:NA;cat:NA;met:Other;exp_cond:NA|ARL2;cell_line:NA;tissue:NA;cat:NA;met:Other;exp_cond:NA|CPNE7;cell_line:NA;tissue:NA;cat:NA;met:Other;exp_cond:NA|FLOT1;cell_line:NA;tissue:NA;cat:NA;met:Other;exp_cond:NA|GALNT7;cell_line:NA;tissue:NA;cat:NA;met:Other;exp_cond:NA|HSPD1;cell_line:NA;tiss…	mature_mirna:hsa-miR-214-3p{ALPK2;id:MIRT438676;valid_met:Immunohistochemistry//Immunoprecipitaion//Luciferase reporter assay//qRT-PCR//Western blot;pmid:23929716|ARL2;id:MIRT024965;valid_met:Luciferase reporter assay//qRT-PCR//Western blot;pmid:25621032|ASF1B;id:MIRT035546;valid_met:Luciferase reporter assay;pmid:23100276|ATF4;id:MIRT007201;valid_met:Luciferase reporter assay;pmid:23223004|BAX;i…	mature_mirna:hsa-miR-214-3p{TUBGCP6;cs:0;ncs:3;cwcs++:-1.147|RBM34;cs:0;ncs:2;cwcs++:-1.030|HMGN4;cs:0;ncs:2;cwcs++:-0.923|C1orf226;cs:0;ncs:5;cwcs++:-0.875|PTPN18;cs:0;ncs:4;cwcs++:-0.868|PNPLA7;cs:0;ncs:4;cwcs++:-0.839|CENPM;cs:0;ncs:3;cwcs++:-0.831|KSR1;cs:0;ncs:7;cwcs++:-0.816|XXbac-BPG32J3.20;cs:0;ncs:3;cwcs++:-0.815|PNPLA2;cs:0;ncs:1;cwcs++:-0.813|PGF;cs:0;ncs:3;cwcs++:-0.811|C17orf49;cs:0;…	target genes are more than 150. For other target genes, see TargetScan v7.2	.
1	172108023	1	172138883	C	T	mirna_primary_transcript_ID=MI0000290	mirna_primary_transcript_Name=hsa-mir-214	mirna_primary_transcript_Name=hsa-mir-214	out_of_loop-5p	NR_029627:n.25G>A	intronic	.	.	.	.	.	.	.	.	21.6	0.890861	0.991	0.967937	98.5372	0.966629	0.308396	0.979261	5.40817	1	.	.	31591	MIR214	.	.	.	.	Orion highly intolerant region:1:172107759-172108087	-5.91308[9]	-6.81368	Melanoma;pmid:20529253;class:cir|Acute Myocardial Infarction;pmid:25931214;class:cir|Arthritis;pmid:30018954;class:cir|Muscle Atrophy;pmid:17942673;class:cir|Ovarian Neoplasms;pmid:18589210;class:cir|Angiosarcoma;pmid:26512652;class:cir|Carcinoma, Lung, Non-Small-Cell;pmid:26629532;class:cir|Diabetic Nephropathy;pmid:29902497;class:cir|Breast Neoplasms;pmid:22350790;class:cir|Rheumatoid Arthritis…	Pancreatic cancer;id:25;evid:miRNA overexpression;fc:2.58;met:miRNA microarray;pmid:16966691|Hepatocellular carcinoma;id:67;evid:miRNA downregulation;fc:2.43;met:miRNA microarray;pmid:18319255|Colorectal cancer;id:71;evid:miRNA downregulation;fc:1.1;met:quantitative PCR;pmid:18607389|Ovarian cancer;id:92;evid:miRNA downregulation;fc:4.7619;met:miRNA microarray;pmid:17875710|Prostate cancer;id:96;…	mature_mirna:hsa-miR-214-3p{tissue:Bladder;min:2.2927817;median:6.592977;max:7.544578;pmid:24520312|tissue:Blood;min:0;median:0;max:1.678072;pmid:24670764,24084574,25074712,23592263|tissue:Brain;min:0.4854268;median:4.743799;max:10.861397;pmid:24316981|tissue:Breast;min:6.1210150;median:10.039919;max:12.980104;pmid:24904649|tissue:Hair follicle;min:0;median:0;max:0;pmid:24582062|tissue:Liver;min:…	tf:CUX1;regulation:Activation;sraid/pmid:21654638;evidence:literature;tissue:n/a|tf:EGR1;regulation:Activation;sraid/pmid:21189327;evidence:literature;tissue:n/a|tf:FOXD3;regulation:Activation;sraid/pmid:27811858;evidence:literature;tissue:n/a|tf:HIF1A;regulation:Activation;sraid/pmid:24011070,25876995;evidence:literature;tissue:n/a|tf:MKL1;regulation:Activation;sraid/pmid:23764775;evidence:liter…	mature_mirna:hsa-miR-214-3p{AHSA1;cell_line:NA;tissue:NA;cat:NA;met:Other;exp_cond:NA|AP3B1;cell_line:NA;tissue:NA;cat:NA;met:Other;exp_cond:NA|ARL2;cell_line:NA;tissue:NA;cat:NA;met:Other;exp_cond:NA|CPNE7;cell_line:NA;tissue:NA;cat:NA;met:Other;exp_cond:NA|FLOT1;cell_line:NA;tissue:NA;cat:NA;met:Other;exp_cond:NA|GALNT7;cell_line:NA;tissue:NA;cat:NA;met:Other;exp_cond:NA|HSPD1;cell_line:NA;tiss…	mature_mirna:hsa-miR-214-3p{ALPK2;id:MIRT438676;valid_met:Immunohistochemistry//Immunoprecipitaion//Luciferase reporter assay//qRT-PCR//Western blot;pmid:23929716|ARL2;id:MIRT024965;valid_met:Luciferase reporter assay//qRT-PCR//Western blot;pmid:25621032|ASF1B;id:MIRT035546;valid_met:Luciferase reporter assay;pmid:23100276|ATF4;id:MIRT007201;valid_met:Luciferase reporter assay;pmid:23223004|BAX;i…	mature_mirna:hsa-miR-214-3p{TUBGCP6;cs:0;ncs:3;cwcs++:-1.147|RBM34;cs:0;ncs:2;cwcs++:-1.030|HMGN4;cs:0;ncs:2;cwcs++:-0.923|C1orf226;cs:0;ncs:5;cwcs++:-0.875|PTPN18;cs:0;ncs:4;cwcs++:-0.868|PNPLA7;cs:0;ncs:4;cwcs++:-0.839|CENPM;cs:0;ncs:3;cwcs++:-0.831|KSR1;cs:0;ncs:7;cwcs++:-0.816|XXbac-BPG32J3.20;cs:0;ncs:3;cwcs++:-0.815|PNPLA2;cs:0;ncs:1;cwcs++:-0.813|PGF;cs:0;ncs:3;cwcs++:-0.811|C17orf49;cs:0;…	target genes are more than 150. For other target genes, see TargetScan v7.2	.
1	172108025	1	172138885	T	G	mirna_primary_transcript_ID=MI0000290	mirna_primary_transcript_Name=hsa-mir-214	mirna_primary_transcript_Name=hsa-mir-214	out_of_loop-5p	NR_029627:n.23A>C	intronic	.	.	.	.	.	.	.	.	21.3	0.906271	0.99	0.949237	98.6551	0.969622	0.30154	0.979261	5.50182	1	.	.	31591	MIR214	.	.	.	.	Orion highly intolerant region:1:172107759-172108087	-5.91308[9]	-6.81368	Melanoma;pmid:20529253;class:cir|Acute Myocardial Infarction;pmid:25931214;class:cir|Arthritis;pmid:30018954;class:cir|Muscle Atrophy;pmid:17942673;class:cir|Ovarian Neoplasms;pmid:18589210;class:cir|Angiosarcoma;pmid:26512652;class:cir|Carcinoma, Lung, Non-Small-Cell;pmid:26629532;class:cir|Diabetic Nephropathy;pmid:29902497;class:cir|Breast Neoplasms;pmid:22350790;class:cir|Rheumatoid Arthritis…	Pancreatic cancer;id:25;evid:miRNA overexpression;fc:2.58;met:miRNA microarray;pmid:16966691|Hepatocellular carcinoma;id:67;evid:miRNA downregulation;fc:2.43;met:miRNA microarray;pmid:18319255|Colorectal cancer;id:71;evid:miRNA downregulation;fc:1.1;met:quantitative PCR;pmid:18607389|Ovarian cancer;id:92;evid:miRNA downregulation;fc:4.7619;met:miRNA microarray;pmid:17875710|Prostate cancer;id:96;…	mature_mirna:hsa-miR-214-3p{tissue:Bladder;min:2.2927817;median:6.592977;max:7.544578;pmid:24520312|tissue:Blood;min:0;median:0;max:1.678072;pmid:24670764,24084574,25074712,23592263|tissue:Brain;min:0.4854268;median:4.743799;max:10.861397;pmid:24316981|tissue:Breast;min:6.1210150;median:10.039919;max:12.980104;pmid:24904649|tissue:Hair follicle;min:0;median:0;max:0;pmid:24582062|tissue:Liver;min:…	tf:CUX1;regulation:Activation;sraid/pmid:21654638;evidence:literature;tissue:n/a|tf:EGR1;regulation:Activation;sraid/pmid:21189327;evidence:literature;tissue:n/a|tf:FOXD3;regulation:Activation;sraid/pmid:27811858;evidence:literature;tissue:n/a|tf:HIF1A;regulation:Activation;sraid/pmid:24011070,25876995;evidence:literature;tissue:n/a|tf:MKL1;regulation:Activation;sraid/pmid:23764775;evidence:liter…	mature_mirna:hsa-miR-214-3p{AHSA1;cell_line:NA;tissue:NA;cat:NA;met:Other;exp_cond:NA|AP3B1;cell_line:NA;tissue:NA;cat:NA;met:Other;exp_cond:NA|ARL2;cell_line:NA;tissue:NA;cat:NA;met:Other;exp_cond:NA|CPNE7;cell_line:NA;tissue:NA;cat:NA;met:Other;exp_cond:NA|FLOT1;cell_line:NA;tissue:NA;cat:NA;met:Other;exp_cond:NA|GALNT7;cell_line:NA;tissue:NA;cat:NA;met:Other;exp_cond:NA|HSPD1;cell_line:NA;tiss…	mature_mirna:hsa-miR-214-3p{ALPK2;id:MIRT438676;valid_met:Immunohistochemistry//Immunoprecipitaion//Luciferase reporter assay//qRT-PCR//Western blot;pmid:23929716|ARL2;id:MIRT024965;valid_met:Luciferase reporter assay//qRT-PCR//Western blot;pmid:25621032|ASF1B;id:MIRT035546;valid_met:Luciferase reporter assay;pmid:23100276|ATF4;id:MIRT007201;valid_met:Luciferase reporter assay;pmid:23223004|BAX;i…	mature_mirna:hsa-miR-214-3p{TUBGCP6;cs:0;ncs:3;cwcs++:-1.147|RBM34;cs:0;ncs:2;cwcs++:-1.030|HMGN4;cs:0;ncs:2;cwcs++:-0.923|C1orf226;cs:0;ncs:5;cwcs++:-0.875|PTPN18;cs:0;ncs:4;cwcs++:-0.868|PNPLA7;cs:0;ncs:4;cwcs++:-0.839|CENPM;cs:0;ncs:3;cwcs++:-0.831|KSR1;cs:0;ncs:7;cwcs++:-0.816|XXbac-BPG32J3.20;cs:0;ncs:3;cwcs++:-0.815|PNPLA2;cs:0;ncs:1;cwcs++:-0.813|PGF;cs:0;ncs:3;cwcs++:-0.811|C17orf49;cs:0;…	target genes are more than 150. For other target genes, see TargetScan v7.2	.
1	172108028	1	172138888	C	A	mirna_primary_transcript_ID=MI0000290	mirna_primary_transcript_Name=hsa-mir-214	mirna_primary_transcript_Name=hsa-mir-214	out_of_loop-5p	NR_029627:n.20G>T	intronic	.	.	.	.	.	.	.	.	22.2	0.896216	0.99	0.978089	98.6551	0.974932	0.331871	0.979261	7.18744	1	.	.	31591	MIR214	.	.	.	.	Orion highly intolerant region:1:172107759-172108087	-5.91308[9]	-6.81368	Melanoma;pmid:20529253;class:cir|Acute Myocardial Infarction;pmid:25931214;class:cir|Arthritis;pmid:30018954;class:cir|Muscle Atrophy;pmid:17942673;class:cir|Ovarian Neoplasms;pmid:18589210;class:cir|Angiosarcoma;pmid:26512652;class:cir|Carcinoma, Lung, Non-Small-Cell;pmid:26629532;class:cir|Diabetic Nephropathy;pmid:29902497;class:cir|Breast Neoplasms;pmid:22350790;class:cir|Rheumatoid Arthritis…	Pancreatic cancer;id:25;evid:miRNA overexpression;fc:2.58;met:miRNA microarray;pmid:16966691|Hepatocellular carcinoma;id:67;evid:miRNA downregulation;fc:2.43;met:miRNA microarray;pmid:18319255|Colorectal cancer;id:71;evid:miRNA downregulation;fc:1.1;met:quantitative PCR;pmid:18607389|Ovarian cancer;id:92;evid:miRNA downregulation;fc:4.7619;met:miRNA microarray;pmid:17875710|Prostate cancer;id:96;…	mature_mirna:hsa-miR-214-3p{tissue:Bladder;min:2.2927817;median:6.592977;max:7.544578;pmid:24520312|tissue:Blood;min:0;median:0;max:1.678072;pmid:24670764,24084574,25074712,23592263|tissue:Brain;min:0.4854268;median:4.743799;max:10.861397;pmid:24316981|tissue:Breast;min:6.1210150;median:10.039919;max:12.980104;pmid:24904649|tissue:Hair follicle;min:0;median:0;max:0;pmid:24582062|tissue:Liver;min:…	tf:CUX1;regulation:Activation;sraid/pmid:21654638;evidence:literature;tissue:n/a|tf:EGR1;regulation:Activation;sraid/pmid:21189327;evidence:literature;tissue:n/a|tf:FOXD3;regulation:Activation;sraid/pmid:27811858;evidence:literature;tissue:n/a|tf:HIF1A;regulation:Activation;sraid/pmid:24011070,25876995;evidence:literature;tissue:n/a|tf:MKL1;regulation:Activation;sraid/pmid:23764775;evidence:liter…	mature_mirna:hsa-miR-214-3p{AHSA1;cell_line:NA;tissue:NA;cat:NA;met:Other;exp_cond:NA|AP3B1;cell_line:NA;tissue:NA;cat:NA;met:Other;exp_cond:NA|ARL2;cell_line:NA;tissue:NA;cat:NA;met:Other;exp_cond:NA|CPNE7;cell_line:NA;tissue:NA;cat:NA;met:Other;exp_cond:NA|FLOT1;cell_line:NA;tissue:NA;cat:NA;met:Other;exp_cond:NA|GALNT7;cell_line:NA;tissue:NA;cat:NA;met:Other;exp_cond:NA|HSPD1;cell_line:NA;tiss…	mature_mirna:hsa-miR-214-3p{ALPK2;id:MIRT438676;valid_met:Immunohistochemistry//Immunoprecipitaion//Luciferase reporter assay//qRT-PCR//Western blot;pmid:23929716|ARL2;id:MIRT024965;valid_met:Luciferase reporter assay//qRT-PCR//Western blot;pmid:25621032|ASF1B;id:MIRT035546;valid_met:Luciferase reporter assay;pmid:23100276|ATF4;id:MIRT007201;valid_met:Luciferase reporter assay;pmid:23223004|BAX;i…	mature_mirna:hsa-miR-214-3p{TUBGCP6;cs:0;ncs:3;cwcs++:-1.147|RBM34;cs:0;ncs:2;cwcs++:-1.030|HMGN4;cs:0;ncs:2;cwcs++:-0.923|C1orf226;cs:0;ncs:5;cwcs++:-0.875|PTPN18;cs:0;ncs:4;cwcs++:-0.868|PNPLA7;cs:0;ncs:4;cwcs++:-0.839|CENPM;cs:0;ncs:3;cwcs++:-0.831|KSR1;cs:0;ncs:7;cwcs++:-0.816|XXbac-BPG32J3.20;cs:0;ncs:3;cwcs++:-0.815|PNPLA2;cs:0;ncs:1;cwcs++:-0.813|PGF;cs:0;ncs:3;cwcs++:-0.811|C17orf49;cs:0;…	target genes are more than 150. For other target genes, see TargetScan v7.2	.
1	172108028	1	172138888	C	G	mirna_primary_transcript_ID=MI0000290	mirna_primary_transcript_Name=hsa-mir-214	mirna_primary_transcript_Name=hsa-mir-214	out_of_loop-5p	NR_029627:n.20G>C	intronic	.	.	.	.	.	.	.	.	22.2	0.875636	0.99	0.978089	98.6551	0.974932	0.331871	0.979261	7.18744	1	.	.	31591	MIR214	.	.	.	.	Orion highly intolerant region:1:172107759-172108087	-5.91308[9]	-6.81368	Melanoma;pmid:20529253;class:cir|Acute Myocardial Infarction;pmid:25931214;class:cir|Arthritis;pmid:30018954;class:cir|Muscle Atrophy;pmid:17942673;class:cir|Ovarian Neoplasms;pmid:18589210;class:cir|Angiosarcoma;pmid:26512652;class:cir|Carcinoma, Lung, Non-Small-Cell;pmid:26629532;class:cir|Diabetic Nephropathy;pmid:29902497;class:cir|Breast Neoplasms;pmid:22350790;class:cir|Rheumatoid Arthritis…	Pancreatic cancer;id:25;evid:miRNA overexpression;fc:2.58;met:miRNA microarray;pmid:16966691|Hepatocellular carcinoma;id:67;evid:miRNA downregulation;fc:2.43;met:miRNA microarray;pmid:18319255|Colorectal cancer;id:71;evid:miRNA downregulation;fc:1.1;met:quantitative PCR;pmid:18607389|Ovarian cancer;id:92;evid:miRNA downregulation;fc:4.7619;met:miRNA microarray;pmid:17875710|Prostate cancer;id:96;…	mature_mirna:hsa-miR-214-3p{tissue:Bladder;min:2.2927817;median:6.592977;max:7.544578;pmid:24520312|tissue:Blood;min:0;median:0;max:1.678072;pmid:24670764,24084574,25074712,23592263|tissue:Brain;min:0.4854268;median:4.743799;max:10.861397;pmid:24316981|tissue:Breast;min:6.1210150;median:10.039919;max:12.980104;pmid:24904649|tissue:Hair follicle;min:0;median:0;max:0;pmid:24582062|tissue:Liver;min:…	tf:CUX1;regulation:Activation;sraid/pmid:21654638;evidence:literature;tissue:n/a|tf:EGR1;regulation:Activation;sraid/pmid:21189327;evidence:literature;tissue:n/a|tf:FOXD3;regulation:Activation;sraid/pmid:27811858;evidence:literature;tissue:n/a|tf:HIF1A;regulation:Activation;sraid/pmid:24011070,25876995;evidence:literature;tissue:n/a|tf:MKL1;regulation:Activation;sraid/pmid:23764775;evidence:liter…	mature_mirna:hsa-miR-214-3p{AHSA1;cell_line:NA;tissue:NA;cat:NA;met:Other;exp_cond:NA|AP3B1;cell_line:NA;tissue:NA;cat:NA;met:Other;exp_cond:NA|ARL2;cell_line:NA;tissue:NA;cat:NA;met:Other;exp_cond:NA|CPNE7;cell_line:NA;tissue:NA;cat:NA;met:Other;exp_cond:NA|FLOT1;cell_line:NA;tissue:NA;cat:NA;met:Other;exp_cond:NA|GALNT7;cell_line:NA;tissue:NA;cat:NA;met:Other;exp_cond:NA|HSPD1;cell_line:NA;tiss…	mature_mirna:hsa-miR-214-3p{ALPK2;id:MIRT438676;valid_met:Immunohistochemistry//Immunoprecipitaion//Luciferase reporter assay//qRT-PCR//Western blot;pmid:23929716|ARL2;id:MIRT024965;valid_met:Luciferase reporter assay//qRT-PCR//Western blot;pmid:25621032|ASF1B;id:MIRT035546;valid_met:Luciferase reporter assay;pmid:23100276|ATF4;id:MIRT007201;valid_met:Luciferase reporter assay;pmid:23223004|BAX;i…	mature_mirna:hsa-miR-214-3p{TUBGCP6;cs:0;ncs:3;cwcs++:-1.147|RBM34;cs:0;ncs:2;cwcs++:-1.030|HMGN4;cs:0;ncs:2;cwcs++:-0.923|C1orf226;cs:0;ncs:5;cwcs++:-0.875|PTPN18;cs:0;ncs:4;cwcs++:-0.868|PNPLA7;cs:0;ncs:4;cwcs++:-0.839|CENPM;cs:0;ncs:3;cwcs++:-0.831|KSR1;cs:0;ncs:7;cwcs++:-0.816|XXbac-BPG32J3.20;cs:0;ncs:3;cwcs++:-0.815|PNPLA2;cs:0;ncs:1;cwcs++:-0.813|PGF;cs:0;ncs:3;cwcs++:-0.811|C17orf49;cs:0;…	target genes are more than 150. For other target genes, see TargetScan v7.2	.
1	172108028	1	172138888	C	T	mirna_primary_transcript_ID=MI0000290	mirna_primary_transcript_Name=hsa-mir-214	mirna_primary_transcript_Name=hsa-mir-214	out_of_loop-5p	NR_029627:n.20G>A	intronic	.	.	.	.	.	.	.	.	22.3	0.883997	0.99	0.978089	98.6551	0.974932	0.331871	0.979261	7.18744	1	.	.	31591	MIR214	.	.	.	.	Orion highly intolerant region:1:172107759-172108087	-5.91308[9]	-6.81368	Melanoma;pmid:20529253;class:cir|Acute Myocardial Infarction;pmid:25931214;class:cir|Arthritis;pmid:30018954;class:cir|Muscle Atrophy;pmid:17942673;class:cir|Ovarian Neoplasms;pmid:18589210;class:cir|Angiosarcoma;pmid:26512652;class:cir|Carcinoma, Lung, Non-Small-Cell;pmid:26629532;class:cir|Diabetic Nephropathy;pmid:29902497;class:cir|Breast Neoplasms;pmid:22350790;class:cir|Rheumatoid Arthritis…	Pancreatic cancer;id:25;evid:miRNA overexpression;fc:2.58;met:miRNA microarray;pmid:16966691|Hepatocellular carcinoma;id:67;evid:miRNA downregulation;fc:2.43;met:miRNA microarray;pmid:18319255|Colorectal cancer;id:71;evid:miRNA downregulation;fc:1.1;met:quantitative PCR;pmid:18607389|Ovarian cancer;id:92;evid:miRNA downregulation;fc:4.7619;met:miRNA microarray;pmid:17875710|Prostate cancer;id:96;…	mature_mirna:hsa-miR-214-3p{tissue:Bladder;min:2.2927817;median:6.592977;max:7.544578;pmid:24520312|tissue:Blood;min:0;median:0;max:1.678072;pmid:24670764,24084574,25074712,23592263|tissue:Brain;min:0.4854268;median:4.743799;max:10.861397;pmid:24316981|tissue:Breast;min:6.1210150;median:10.039919;max:12.980104;pmid:24904649|tissue:Hair follicle;min:0;median:0;max:0;pmid:24582062|tissue:Liver;min:…	tf:CUX1;regulation:Activation;sraid/pmid:21654638;evidence:literature;tissue:n/a|tf:EGR1;regulation:Activation;sraid/pmid:21189327;evidence:literature;tissue:n/a|tf:FOXD3;regulation:Activation;sraid/pmid:27811858;evidence:literature;tissue:n/a|tf:HIF1A;regulation:Activation;sraid/pmid:24011070,25876995;evidence:literature;tissue:n/a|tf:MKL1;regulation:Activation;sraid/pmid:23764775;evidence:liter…	mature_mirna:hsa-miR-214-3p{AHSA1;cell_line:NA;tissue:NA;cat:NA;met:Other;exp_cond:NA|AP3B1;cell_line:NA;tissue:NA;cat:NA;met:Other;exp_cond:NA|ARL2;cell_line:NA;tissue:NA;cat:NA;met:Other;exp_cond:NA|CPNE7;cell_line:NA;tissue:NA;cat:NA;met:Other;exp_cond:NA|FLOT1;cell_line:NA;tissue:NA;cat:NA;met:Other;exp_cond:NA|GALNT7;cell_line:NA;tissue:NA;cat:NA;met:Other;exp_cond:NA|HSPD1;cell_line:NA;tiss…	mature_mirna:hsa-miR-214-3p{ALPK2;id:MIRT438676;valid_met:Immunohistochemistry//Immunoprecipitaion//Luciferase reporter assay//qRT-PCR//Western blot;pmid:23929716|ARL2;id:MIRT024965;valid_met:Luciferase reporter assay//qRT-PCR//Western blot;pmid:25621032|ASF1B;id:MIRT035546;valid_met:Luciferase reporter assay;pmid:23100276|ATF4;id:MIRT007201;valid_met:Luciferase reporter assay;pmid:23223004|BAX;i…	mature_mirna:hsa-miR-214-3p{TUBGCP6;cs:0;ncs:3;cwcs++:-1.147|RBM34;cs:0;ncs:2;cwcs++:-1.030|HMGN4;cs:0;ncs:2;cwcs++:-0.923|C1orf226;cs:0;ncs:5;cwcs++:-0.875|PTPN18;cs:0;ncs:4;cwcs++:-0.868|PNPLA7;cs:0;ncs:4;cwcs++:-0.839|CENPM;cs:0;ncs:3;cwcs++:-0.831|KSR1;cs:0;ncs:7;cwcs++:-0.816|XXbac-BPG32J3.20;cs:0;ncs:3;cwcs++:-0.815|PNPLA2;cs:0;ncs:1;cwcs++:-0.813|PGF;cs:0;ncs:3;cwcs++:-0.811|C17orf49;cs:0;…	target genes are more than 150. For other target genes, see TargetScan v7.2	.
1	172108031	1	172138891	C	A	mirna_primary_transcript_ID=MI0000290	mirna_primary_transcript_Name=hsa-mir-214	mirna_primary_transcript_Name=hsa-mir-214	out_of_loop-5p	NR_029627:n.17G>T	intronic	.	.	.	.	.	.	.	.	22.2	0.900163	0.989	0.978089	98.6551	0.966079	0.330586	0.979261	7.00015	1	.	.	31591	MIR214	.	.	.	.	Orion highly intolerant region:1:172107759-172108087	-5.8226[9]	-6.81368	Melanoma;pmid:20529253;class:cir|Acute Myocardial Infarction;pmid:25931214;class:cir|Arthritis;pmid:30018954;class:cir|Muscle Atrophy;pmid:17942673;class:cir|Ovarian Neoplasms;pmid:18589210;class:cir|Angiosarcoma;pmid:26512652;class:cir|Carcinoma, Lung, Non-Small-Cell;pmid:26629532;class:cir|Diabetic Nephropathy;pmid:29902497;class:cir|Breast Neoplasms;pmid:22350790;class:cir|Rheumatoid Arthritis…	Pancreatic cancer;id:25;evid:miRNA overexpression;fc:2.58;met:miRNA microarray;pmid:16966691|Hepatocellular carcinoma;id:67;evid:miRNA downregulation;fc:2.43;met:miRNA microarray;pmid:18319255|Colorectal cancer;id:71;evid:miRNA downregulation;fc:1.1;met:quantitative PCR;pmid:18607389|Ovarian cancer;id:92;evid:miRNA downregulation;fc:4.7619;met:miRNA microarray;pmid:17875710|Prostate cancer;id:96;…	mature_mirna:hsa-miR-214-3p{tissue:Bladder;min:2.2927817;median:6.592977;max:7.544578;pmid:24520312|tissue:Blood;min:0;median:0;max:1.678072;pmid:24670764,24084574,25074712,23592263|tissue:Brain;min:0.4854268;median:4.743799;max:10.861397;pmid:24316981|tissue:Breast;min:6.1210150;median:10.039919;max:12.980104;pmid:24904649|tissue:Hair follicle;min:0;median:0;max:0;pmid:24582062|tissue:Liver;min:…	tf:CUX1;regulation:Activation;sraid/pmid:21654638;evidence:literature;tissue:n/a|tf:EGR1;regulation:Activation;sraid/pmid:21189327;evidence:literature;tissue:n/a|tf:FOXD3;regulation:Activation;sraid/pmid:27811858;evidence:literature;tissue:n/a|tf:HIF1A;regulation:Activation;sraid/pmid:24011070,25876995;evidence:literature;tissue:n/a|tf:MKL1;regulation:Activation;sraid/pmid:23764775;evidence:liter…	mature_mirna:hsa-miR-214-3p{AHSA1;cell_line:NA;tissue:NA;cat:NA;met:Other;exp_cond:NA|AP3B1;cell_line:NA;tissue:NA;cat:NA;met:Other;exp_cond:NA|ARL2;cell_line:NA;tissue:NA;cat:NA;met:Other;exp_cond:NA|CPNE7;cell_line:NA;tissue:NA;cat:NA;met:Other;exp_cond:NA|FLOT1;cell_line:NA;tissue:NA;cat:NA;met:Other;exp_cond:NA|GALNT7;cell_line:NA;tissue:NA;cat:NA;met:Other;exp_cond:NA|HSPD1;cell_line:NA;tiss…	mature_mirna:hsa-miR-214-3p{ALPK2;id:MIRT438676;valid_met:Immunohistochemistry//Immunoprecipitaion//Luciferase reporter assay//qRT-PCR//Western blot;pmid:23929716|ARL2;id:MIRT024965;valid_met:Luciferase reporter assay//qRT-PCR//Western blot;pmid:25621032|ASF1B;id:MIRT035546;valid_met:Luciferase reporter assay;pmid:23100276|ATF4;id:MIRT007201;valid_met:Luciferase reporter assay;pmid:23223004|BAX;i…	mature_mirna:hsa-miR-214-3p{TUBGCP6;cs:0;ncs:3;cwcs++:-1.147|RBM34;cs:0;ncs:2;cwcs++:-1.030|HMGN4;cs:0;ncs:2;cwcs++:-0.923|C1orf226;cs:0;ncs:5;cwcs++:-0.875|PTPN18;cs:0;ncs:4;cwcs++:-0.868|PNPLA7;cs:0;ncs:4;cwcs++:-0.839|CENPM;cs:0;ncs:3;cwcs++:-0.831|KSR1;cs:0;ncs:7;cwcs++:-0.816|XXbac-BPG32J3.20;cs:0;ncs:3;cwcs++:-0.815|PNPLA2;cs:0;ncs:1;cwcs++:-0.813|PGF;cs:0;ncs:3;cwcs++:-0.811|C17orf49;cs:0;…	target genes are more than 150. For other target genes, see TargetScan v7.2	.
1	172108031	1	172138891	C	G	mirna_primary_transcript_ID=MI0000290	mirna_primary_transcript_Name=hsa-mir-214	mirna_primary_transcript_Name=hsa-mir-214	out_of_loop-5p	NR_029627:n.17G>C	intronic	.	.	.	.	.	.	.	.	22.2	0.882796	0.989	0.978089	98.6551	0.966079	0.330586	0.979261	7.00015	1	.	.	31591	MIR214	.	.	.	.	Orion highly intolerant region:1:172107759-172108087	-5.8226[9]	-6.81368	Melanoma;pmid:20529253;class:cir|Acute Myocardial Infarction;pmid:25931214;class:cir|Arthritis;pmid:30018954;class:cir|Muscle Atrophy;pmid:17942673;class:cir|Ovarian Neoplasms;pmid:18589210;class:cir|Angiosarcoma;pmid:26512652;class:cir|Carcinoma, Lung, Non-Small-Cell;pmid:26629532;class:cir|Diabetic Nephropathy;pmid:29902497;class:cir|Breast Neoplasms;pmid:22350790;class:cir|Rheumatoid Arthritis…	Pancreatic cancer;id:25;evid:miRNA overexpression;fc:2.58;met:miRNA microarray;pmid:16966691|Hepatocellular carcinoma;id:67;evid:miRNA downregulation;fc:2.43;met:miRNA microarray;pmid:18319255|Colorectal cancer;id:71;evid:miRNA downregulation;fc:1.1;met:quantitative PCR;pmid:18607389|Ovarian cancer;id:92;evid:miRNA downregulation;fc:4.7619;met:miRNA microarray;pmid:17875710|Prostate cancer;id:96;…	mature_mirna:hsa-miR-214-3p{tissue:Bladder;min:2.2927817;median:6.592977;max:7.544578;pmid:24520312|tissue:Blood;min:0;median:0;max:1.678072;pmid:24670764,24084574,25074712,23592263|tissue:Brain;min:0.4854268;median:4.743799;max:10.861397;pmid:24316981|tissue:Breast;min:6.1210150;median:10.039919;max:12.980104;pmid:24904649|tissue:Hair follicle;min:0;median:0;max:0;pmid:24582062|tissue:Liver;min:…	tf:CUX1;regulation:Activation;sraid/pmid:21654638;evidence:literature;tissue:n/a|tf:EGR1;regulation:Activation;sraid/pmid:21189327;evidence:literature;tissue:n/a|tf:FOXD3;regulation:Activation;sraid/pmid:27811858;evidence:literature;tissue:n/a|tf:HIF1A;regulation:Activation;sraid/pmid:24011070,25876995;evidence:literature;tissue:n/a|tf:MKL1;regulation:Activation;sraid/pmid:23764775;evidence:liter…	mature_mirna:hsa-miR-214-3p{AHSA1;cell_line:NA;tissue:NA;cat:NA;met:Other;exp_cond:NA|AP3B1;cell_line:NA;tissue:NA;cat:NA;met:Other;exp_cond:NA|ARL2;cell_line:NA;tissue:NA;cat:NA;met:Other;exp_cond:NA|CPNE7;cell_line:NA;tissue:NA;cat:NA;met:Other;exp_cond:NA|FLOT1;cell_line:NA;tissue:NA;cat:NA;met:Other;exp_cond:NA|GALNT7;cell_line:NA;tissue:NA;cat:NA;met:Other;exp_cond:NA|HSPD1;cell_line:NA;tiss…	mature_mirna:hsa-miR-214-3p{ALPK2;id:MIRT438676;valid_met:Immunohistochemistry//Immunoprecipitaion//Luciferase reporter assay//qRT-PCR//Western blot;pmid:23929716|ARL2;id:MIRT024965;valid_met:Luciferase reporter assay//qRT-PCR//Western blot;pmid:25621032|ASF1B;id:MIRT035546;valid_met:Luciferase reporter assay;pmid:23100276|ATF4;id:MIRT007201;valid_met:Luciferase reporter assay;pmid:23223004|BAX;i…	mature_mirna:hsa-miR-214-3p{TUBGCP6;cs:0;ncs:3;cwcs++:-1.147|RBM34;cs:0;ncs:2;cwcs++:-1.030|HMGN4;cs:0;ncs:2;cwcs++:-0.923|C1orf226;cs:0;ncs:5;cwcs++:-0.875|PTPN18;cs:0;ncs:4;cwcs++:-0.868|PNPLA7;cs:0;ncs:4;cwcs++:-0.839|CENPM;cs:0;ncs:3;cwcs++:-0.831|KSR1;cs:0;ncs:7;cwcs++:-0.816|XXbac-BPG32J3.20;cs:0;ncs:3;cwcs++:-0.815|PNPLA2;cs:0;ncs:1;cwcs++:-0.813|PGF;cs:0;ncs:3;cwcs++:-0.811|C17orf49;cs:0;…	target genes are more than 150. For other target genes, see TargetScan v7.2	.
1	172108031	1	172138891	C	T	mirna_primary_transcript_ID=MI0000290	mirna_primary_transcript_Name=hsa-mir-214	mirna_primary_transcript_Name=hsa-mir-214	out_of_loop-5p	NR_029627:n.17G>A	intronic	.	.	.	.	.	.	.	.	22.3	0.89865	0.989	0.978089	98.6551	0.966079	0.330586	0.979261	7.00015	1	.	.	31591	MIR214	.	.	.	.	Orion highly intolerant region:1:172107759-172108087	-5.8226[9]	-6.81368	Melanoma;pmid:20529253;class:cir|Acute Myocardial Infarction;pmid:25931214;class:cir|Arthritis;pmid:30018954;class:cir|Muscle Atrophy;pmid:17942673;class:cir|Ovarian Neoplasms;pmid:18589210;class:cir|Angiosarcoma;pmid:26512652;class:cir|Carcinoma, Lung, Non-Small-Cell;pmid:26629532;class:cir|Diabetic Nephropathy;pmid:29902497;class:cir|Breast Neoplasms;pmid:22350790;class:cir|Rheumatoid Arthritis…	Pancreatic cancer;id:25;evid:miRNA overexpression;fc:2.58;met:miRNA microarray;pmid:16966691|Hepatocellular carcinoma;id:67;evid:miRNA downregulation;fc:2.43;met:miRNA microarray;pmid:18319255|Colorectal cancer;id:71;evid:miRNA downregulation;fc:1.1;met:quantitative PCR;pmid:18607389|Ovarian cancer;id:92;evid:miRNA downregulation;fc:4.7619;met:miRNA microarray;pmid:17875710|Prostate cancer;id:96;…	mature_mirna:hsa-miR-214-3p{tissue:Bladder;min:2.2927817;median:6.592977;max:7.544578;pmid:24520312|tissue:Blood;min:0;median:0;max:1.678072;pmid:24670764,24084574,25074712,23592263|tissue:Brain;min:0.4854268;median:4.743799;max:10.861397;pmid:24316981|tissue:Breast;min:6.1210150;median:10.039919;max:12.980104;pmid:24904649|tissue:Hair follicle;min:0;median:0;max:0;pmid:24582062|tissue:Liver;min:…	tf:CUX1;regulation:Activation;sraid/pmid:21654638;evidence:literature;tissue:n/a|tf:EGR1;regulation:Activation;sraid/pmid:21189327;evidence:literature;tissue:n/a|tf:FOXD3;regulation:Activation;sraid/pmid:27811858;evidence:literature;tissue:n/a|tf:HIF1A;regulation:Activation;sraid/pmid:24011070,25876995;evidence:literature;tissue:n/a|tf:MKL1;regulation:Activation;sraid/pmid:23764775;evidence:liter…	mature_mirna:hsa-miR-214-3p{AHSA1;cell_line:NA;tissue:NA;cat:NA;met:Other;exp_cond:NA|AP3B1;cell_line:NA;tissue:NA;cat:NA;met:Other;exp_cond:NA|ARL2;cell_line:NA;tissue:NA;cat:NA;met:Other;exp_cond:NA|CPNE7;cell_line:NA;tissue:NA;cat:NA;met:Other;exp_cond:NA|FLOT1;cell_line:NA;tissue:NA;cat:NA;met:Other;exp_cond:NA|GALNT7;cell_line:NA;tissue:NA;cat:NA;met:Other;exp_cond:NA|HSPD1;cell_line:NA;tiss…	mature_mirna:hsa-miR-214-3p{ALPK2;id:MIRT438676;valid_met:Immunohistochemistry//Immunoprecipitaion//Luciferase reporter assay//qRT-PCR//Western blot;pmid:23929716|ARL2;id:MIRT024965;valid_met:Luciferase reporter assay//qRT-PCR//Western blot;pmid:25621032|ASF1B;id:MIRT035546;valid_met:Luciferase reporter assay;pmid:23100276|ATF4;id:MIRT007201;valid_met:Luciferase reporter assay;pmid:23223004|BAX;i…	mature_mirna:hsa-miR-214-3p{TUBGCP6;cs:0;ncs:3;cwcs++:-1.147|RBM34;cs:0;ncs:2;cwcs++:-1.030|HMGN4;cs:0;ncs:2;cwcs++:-0.923|C1orf226;cs:0;ncs:5;cwcs++:-0.875|PTPN18;cs:0;ncs:4;cwcs++:-0.868|PNPLA7;cs:0;ncs:4;cwcs++:-0.839|CENPM;cs:0;ncs:3;cwcs++:-0.831|KSR1;cs:0;ncs:7;cwcs++:-0.816|XXbac-BPG32J3.20;cs:0;ncs:3;cwcs++:-0.815|PNPLA2;cs:0;ncs:1;cwcs++:-0.813|PGF;cs:0;ncs:3;cwcs++:-0.811|C17orf49;cs:0;…	target genes are more than 150. For other target genes, see TargetScan v7.2	.
1	172108033	1	172138893	C	A	mirna_primary_transcript_ID=MI0000290	mirna_primary_transcript_Name=hsa-mir-214	mirna_primary_transcript_Name=hsa-mir-214	out_of_loop-5p	NR_029627:n.15G>T	intronic	.	.	.	.	.	.	.	.	21.6	0.893426	0.99	0.971214	98.5372	0.966079	0.313438	0.979261	4.09713	1	.	.	31591	MIR214	.	.	.	.	Orion highly intolerant region:1:172107759-172108087	-5.8226[9]	-6.81368	Melanoma;pmid:20529253;class:cir|Acute Myocardial Infarction;pmid:25931214;class:cir|Arthritis;pmid:30018954;class:cir|Muscle Atrophy;pmid:17942673;class:cir|Ovarian Neoplasms;pmid:18589210;class:cir|Angiosarcoma;pmid:26512652;class:cir|Carcinoma, Lung, Non-Small-Cell;pmid:26629532;class:cir|Diabetic Nephropathy;pmid:29902497;class:cir|Breast Neoplasms;pmid:22350790;class:cir|Rheumatoid Arthritis…	Pancreatic cancer;id:25;evid:miRNA overexpression;fc:2.58;met:miRNA microarray;pmid:16966691|Hepatocellular carcinoma;id:67;evid:miRNA downregulation;fc:2.43;met:miRNA microarray;pmid:18319255|Colorectal cancer;id:71;evid:miRNA downregulation;fc:1.1;met:quantitative PCR;pmid:18607389|Ovarian cancer;id:92;evid:miRNA downregulation;fc:4.7619;met:miRNA microarray;pmid:17875710|Prostate cancer;id:96;…	mature_mirna:hsa-miR-214-3p{tissue:Bladder;min:2.2927817;median:6.592977;max:7.544578;pmid:24520312|tissue:Blood;min:0;median:0;max:1.678072;pmid:24670764,24084574,25074712,23592263|tissue:Brain;min:0.4854268;median:4.743799;max:10.861397;pmid:24316981|tissue:Breast;min:6.1210150;median:10.039919;max:12.980104;pmid:24904649|tissue:Hair follicle;min:0;median:0;max:0;pmid:24582062|tissue:Liver;min:…	tf:CUX1;regulation:Activation;sraid/pmid:21654638;evidence:literature;tissue:n/a|tf:EGR1;regulation:Activation;sraid/pmid:21189327;evidence:literature;tissue:n/a|tf:FOXD3;regulation:Activation;sraid/pmid:27811858;evidence:literature;tissue:n/a|tf:HIF1A;regulation:Activation;sraid/pmid:24011070,25876995;evidence:literature;tissue:n/a|tf:MKL1;regulation:Activation;sraid/pmid:23764775;evidence:liter…	mature_mirna:hsa-miR-214-3p{AHSA1;cell_line:NA;tissue:NA;cat:NA;met:Other;exp_cond:NA|AP3B1;cell_line:NA;tissue:NA;cat:NA;met:Other;exp_cond:NA|ARL2;cell_line:NA;tissue:NA;cat:NA;met:Other;exp_cond:NA|CPNE7;cell_line:NA;tissue:NA;cat:NA;met:Other;exp_cond:NA|FLOT1;cell_line:NA;tissue:NA;cat:NA;met:Other;exp_cond:NA|GALNT7;cell_line:NA;tissue:NA;cat:NA;met:Other;exp_cond:NA|HSPD1;cell_line:NA;tiss…	mature_mirna:hsa-miR-214-3p{ALPK2;id:MIRT438676;valid_met:Immunohistochemistry//Immunoprecipitaion//Luciferase reporter assay//qRT-PCR//Western blot;pmid:23929716|ARL2;id:MIRT024965;valid_met:Luciferase reporter assay//qRT-PCR//Western blot;pmid:25621032|ASF1B;id:MIRT035546;valid_met:Luciferase reporter assay;pmid:23100276|ATF4;id:MIRT007201;valid_met:Luciferase reporter assay;pmid:23223004|BAX;i…	mature_mirna:hsa-miR-214-3p{TUBGCP6;cs:0;ncs:3;cwcs++:-1.147|RBM34;cs:0;ncs:2;cwcs++:-1.030|HMGN4;cs:0;ncs:2;cwcs++:-0.923|C1orf226;cs:0;ncs:5;cwcs++:-0.875|PTPN18;cs:0;ncs:4;cwcs++:-0.868|PNPLA7;cs:0;ncs:4;cwcs++:-0.839|CENPM;cs:0;ncs:3;cwcs++:-0.831|KSR1;cs:0;ncs:7;cwcs++:-0.816|XXbac-BPG32J3.20;cs:0;ncs:3;cwcs++:-0.815|PNPLA2;cs:0;ncs:1;cwcs++:-0.813|PGF;cs:0;ncs:3;cwcs++:-0.811|C17orf49;cs:0;…	target genes are more than 150. For other target genes, see TargetScan v7.2	.
1	172108033	1	172138893	C	G	mirna_primary_transcript_ID=MI0000290	mirna_primary_transcript_Name=hsa-mir-214	mirna_primary_transcript_Name=hsa-mir-214	out_of_loop-5p	NR_029627:n.15G>C	intronic	.	.	.	.	.	.	.	.	21.6	0.872077	0.99	0.971214	98.5372	0.966079	0.313438	0.979261	4.09713	1	.	.	31591	MIR214	.	.	.	.	Orion highly intolerant region:1:172107759-172108087	-5.8226[9]	-6.81368	Melanoma;pmid:20529253;class:cir|Acute Myocardial Infarction;pmid:25931214;class:cir|Arthritis;pmid:30018954;class:cir|Muscle Atrophy;pmid:17942673;class:cir|Ovarian Neoplasms;pmid:18589210;class:cir|Angiosarcoma;pmid:26512652;class:cir|Carcinoma, Lung, Non-Small-Cell;pmid:26629532;class:cir|Diabetic Nephropathy;pmid:29902497;class:cir|Breast Neoplasms;pmid:22350790;class:cir|Rheumatoid Arthritis…	Pancreatic cancer;id:25;evid:miRNA overexpression;fc:2.58;met:miRNA microarray;pmid:16966691|Hepatocellular carcinoma;id:67;evid:miRNA downregulation;fc:2.43;met:miRNA microarray;pmid:18319255|Colorectal cancer;id:71;evid:miRNA downregulation;fc:1.1;met:quantitative PCR;pmid:18607389|Ovarian cancer;id:92;evid:miRNA downregulation;fc:4.7619;met:miRNA microarray;pmid:17875710|Prostate cancer;id:96;…	mature_mirna:hsa-miR-214-3p{tissue:Bladder;min:2.2927817;median:6.592977;max:7.544578;pmid:24520312|tissue:Blood;min:0;median:0;max:1.678072;pmid:24670764,24084574,25074712,23592263|tissue:Brain;min:0.4854268;median:4.743799;max:10.861397;pmid:24316981|tissue:Breast;min:6.1210150;median:10.039919;max:12.980104;pmid:24904649|tissue:Hair follicle;min:0;median:0;max:0;pmid:24582062|tissue:Liver;min:…	tf:CUX1;regulation:Activation;sraid/pmid:21654638;evidence:literature;tissue:n/a|tf:EGR1;regulation:Activation;sraid/pmid:21189327;evidence:literature;tissue:n/a|tf:FOXD3;regulation:Activation;sraid/pmid:27811858;evidence:literature;tissue:n/a|tf:HIF1A;regulation:Activation;sraid/pmid:24011070,25876995;evidence:literature;tissue:n/a|tf:MKL1;regulation:Activation;sraid/pmid:23764775;evidence:liter…	mature_mirna:hsa-miR-214-3p{AHSA1;cell_line:NA;tissue:NA;cat:NA;met:Other;exp_cond:NA|AP3B1;cell_line:NA;tissue:NA;cat:NA;met:Other;exp_cond:NA|ARL2;cell_line:NA;tissue:NA;cat:NA;met:Other;exp_cond:NA|CPNE7;cell_line:NA;tissue:NA;cat:NA;met:Other;exp_cond:NA|FLOT1;cell_line:NA;tissue:NA;cat:NA;met:Other;exp_cond:NA|GALNT7;cell_line:NA;tissue:NA;cat:NA;met:Other;exp_cond:NA|HSPD1;cell_line:NA;tiss…	mature_mirna:hsa-miR-214-3p{ALPK2;id:MIRT438676;valid_met:Immunohistochemistry//Immunoprecipitaion//Luciferase reporter assay//qRT-PCR//Western blot;pmid:23929716|ARL2;id:MIRT024965;valid_met:Luciferase reporter assay//qRT-PCR//Western blot;pmid:25621032|ASF1B;id:MIRT035546;valid_met:Luciferase reporter assay;pmid:23100276|ATF4;id:MIRT007201;valid_met:Luciferase reporter assay;pmid:23223004|BAX;i…	mature_mirna:hsa-miR-214-3p{TUBGCP6;cs:0;ncs:3;cwcs++:-1.147|RBM34;cs:0;ncs:2;cwcs++:-1.030|HMGN4;cs:0;ncs:2;cwcs++:-0.923|C1orf226;cs:0;ncs:5;cwcs++:-0.875|PTPN18;cs:0;ncs:4;cwcs++:-0.868|PNPLA7;cs:0;ncs:4;cwcs++:-0.839|CENPM;cs:0;ncs:3;cwcs++:-0.831|KSR1;cs:0;ncs:7;cwcs++:-0.816|XXbac-BPG32J3.20;cs:0;ncs:3;cwcs++:-0.815|PNPLA2;cs:0;ncs:1;cwcs++:-0.813|PGF;cs:0;ncs:3;cwcs++:-0.811|C17orf49;cs:0;…	target genes are more than 150. For other target genes, see TargetScan v7.2	.
1	172108035	1	172138895	G	A	mirna_primary_transcript_ID=MI0000290	mirna_primary_transcript_Name=hsa-mir-214	mirna_primary_transcript_Name=hsa-mir-214	out_of_loop-5p	NR_029627:n.13C>T	intronic	.	.	.	.	.	.	.	.	21.2	0.885165	0.989	0.964516	98.6551	0.964186	0.315199	0.979261	4.37807	1	.	.	31591	MIR214	.	.	.	.	Orion highly intolerant region:1:172107759-172108087	-5.8226[9]	-6.81368	Melanoma;pmid:20529253;class:cir|Acute Myocardial Infarction;pmid:25931214;class:cir|Arthritis;pmid:30018954;class:cir|Muscle Atrophy;pmid:17942673;class:cir|Ovarian Neoplasms;pmid:18589210;class:cir|Angiosarcoma;pmid:26512652;class:cir|Carcinoma, Lung, Non-Small-Cell;pmid:26629532;class:cir|Diabetic Nephropathy;pmid:29902497;class:cir|Breast Neoplasms;pmid:22350790;class:cir|Rheumatoid Arthritis…	Pancreatic cancer;id:25;evid:miRNA overexpression;fc:2.58;met:miRNA microarray;pmid:16966691|Hepatocellular carcinoma;id:67;evid:miRNA downregulation;fc:2.43;met:miRNA microarray;pmid:18319255|Colorectal cancer;id:71;evid:miRNA downregulation;fc:1.1;met:quantitative PCR;pmid:18607389|Ovarian cancer;id:92;evid:miRNA downregulation;fc:4.7619;met:miRNA microarray;pmid:17875710|Prostate cancer;id:96;…	mature_mirna:hsa-miR-214-3p{tissue:Bladder;min:2.2927817;median:6.592977;max:7.544578;pmid:24520312|tissue:Blood;min:0;median:0;max:1.678072;pmid:24670764,24084574,25074712,23592263|tissue:Brain;min:0.4854268;median:4.743799;max:10.861397;pmid:24316981|tissue:Breast;min:6.1210150;median:10.039919;max:12.980104;pmid:24904649|tissue:Hair follicle;min:0;median:0;max:0;pmid:24582062|tissue:Liver;min:…	tf:CUX1;regulation:Activation;sraid/pmid:21654638;evidence:literature;tissue:n/a|tf:EGR1;regulation:Activation;sraid/pmid:21189327;evidence:literature;tissue:n/a|tf:FOXD3;regulation:Activation;sraid/pmid:27811858;evidence:literature;tissue:n/a|tf:HIF1A;regulation:Activation;sraid/pmid:24011070,25876995;evidence:literature;tissue:n/a|tf:MKL1;regulation:Activation;sraid/pmid:23764775;evidence:liter…	mature_mirna:hsa-miR-214-3p{AHSA1;cell_line:NA;tissue:NA;cat:NA;met:Other;exp_cond:NA|AP3B1;cell_line:NA;tissue:NA;cat:NA;met:Other;exp_cond:NA|ARL2;cell_line:NA;tissue:NA;cat:NA;met:Other;exp_cond:NA|CPNE7;cell_line:NA;tissue:NA;cat:NA;met:Other;exp_cond:NA|FLOT1;cell_line:NA;tissue:NA;cat:NA;met:Other;exp_cond:NA|GALNT7;cell_line:NA;tissue:NA;cat:NA;met:Other;exp_cond:NA|HSPD1;cell_line:NA;tiss…	mature_mirna:hsa-miR-214-3p{ALPK2;id:MIRT438676;valid_met:Immunohistochemistry//Immunoprecipitaion//Luciferase reporter assay//qRT-PCR//Western blot;pmid:23929716|ARL2;id:MIRT024965;valid_met:Luciferase reporter assay//qRT-PCR//Western blot;pmid:25621032|ASF1B;id:MIRT035546;valid_met:Luciferase reporter assay;pmid:23100276|ATF4;id:MIRT007201;valid_met:Luciferase reporter assay;pmid:23223004|BAX;i…	mature_mirna:hsa-miR-214-3p{TUBGCP6;cs:0;ncs:3;cwcs++:-1.147|RBM34;cs:0;ncs:2;cwcs++:-1.030|HMGN4;cs:0;ncs:2;cwcs++:-0.923|C1orf226;cs:0;ncs:5;cwcs++:-0.875|PTPN18;cs:0;ncs:4;cwcs++:-0.868|PNPLA7;cs:0;ncs:4;cwcs++:-0.839|CENPM;cs:0;ncs:3;cwcs++:-0.831|KSR1;cs:0;ncs:7;cwcs++:-0.816|XXbac-BPG32J3.20;cs:0;ncs:3;cwcs++:-0.815|PNPLA2;cs:0;ncs:1;cwcs++:-0.813|PGF;cs:0;ncs:3;cwcs++:-0.811|C17orf49;cs:0;…	target genes are more than 150. For other target genes, see TargetScan v7.2	.
1	172108035	1	172138895	G	C	mirna_primary_transcript_ID=MI0000290	mirna_primary_transcript_Name=hsa-mir-214	mirna_primary_transcript_Name=hsa-mir-214	out_of_loop-5p	NR_029627:n.13C>G	intronic	.	.	.	.	.	.	.	.	20.7	0.85897	0.989	0.964516	98.6551	0.962312	0.315199	0.979261	4.37807	1	.	.	31591	MIR214	.	.	.	.	Orion highly intolerant region:1:172107759-172108087	-5.8226[9]	-6.81368	Melanoma;pmid:20529253;class:cir|Acute Myocardial Infarction;pmid:25931214;class:cir|Arthritis;pmid:30018954;class:cir|Muscle Atrophy;pmid:17942673;class:cir|Ovarian Neoplasms;pmid:18589210;class:cir|Angiosarcoma;pmid:26512652;class:cir|Carcinoma, Lung, Non-Small-Cell;pmid:26629532;class:cir|Diabetic Nephropathy;pmid:29902497;class:cir|Breast Neoplasms;pmid:22350790;class:cir|Rheumatoid Arthritis…	Pancreatic cancer;id:25;evid:miRNA overexpression;fc:2.58;met:miRNA microarray;pmid:16966691|Hepatocellular carcinoma;id:67;evid:miRNA downregulation;fc:2.43;met:miRNA microarray;pmid:18319255|Colorectal cancer;id:71;evid:miRNA downregulation;fc:1.1;met:quantitative PCR;pmid:18607389|Ovarian cancer;id:92;evid:miRNA downregulation;fc:4.7619;met:miRNA microarray;pmid:17875710|Prostate cancer;id:96;…	mature_mirna:hsa-miR-214-3p{tissue:Bladder;min:2.2927817;median:6.592977;max:7.544578;pmid:24520312|tissue:Blood;min:0;median:0;max:1.678072;pmid:24670764,24084574,25074712,23592263|tissue:Brain;min:0.4854268;median:4.743799;max:10.861397;pmid:24316981|tissue:Breast;min:6.1210150;median:10.039919;max:12.980104;pmid:24904649|tissue:Hair follicle;min:0;median:0;max:0;pmid:24582062|tissue:Liver;min:…	tf:CUX1;regulation:Activation;sraid/pmid:21654638;evidence:literature;tissue:n/a|tf:EGR1;regulation:Activation;sraid/pmid:21189327;evidence:literature;tissue:n/a|tf:FOXD3;regulation:Activation;sraid/pmid:27811858;evidence:literature;tissue:n/a|tf:HIF1A;regulation:Activation;sraid/pmid:24011070,25876995;evidence:literature;tissue:n/a|tf:MKL1;regulation:Activation;sraid/pmid:23764775;evidence:liter…	mature_mirna:hsa-miR-214-3p{AHSA1;cell_line:NA;tissue:NA;cat:NA;met:Other;exp_cond:NA|AP3B1;cell_line:NA;tissue:NA;cat:NA;met:Other;exp_cond:NA|ARL2;cell_line:NA;tissue:NA;cat:NA;met:Other;exp_cond:NA|CPNE7;cell_line:NA;tissue:NA;cat:NA;met:Other;exp_cond:NA|FLOT1;cell_line:NA;tissue:NA;cat:NA;met:Other;exp_cond:NA|GALNT7;cell_line:NA;tissue:NA;cat:NA;met:Other;exp_cond:NA|HSPD1;cell_line:NA;tiss…	mature_mirna:hsa-miR-214-3p{ALPK2;id:MIRT438676;valid_met:Immunohistochemistry//Immunoprecipitaion//Luciferase reporter assay//qRT-PCR//Western blot;pmid:23929716|ARL2;id:MIRT024965;valid_met:Luciferase reporter assay//qRT-PCR//Western blot;pmid:25621032|ASF1B;id:MIRT035546;valid_met:Luciferase reporter assay;pmid:23100276|ATF4;id:MIRT007201;valid_met:Luciferase reporter assay;pmid:23223004|BAX;i…	mature_mirna:hsa-miR-214-3p{TUBGCP6;cs:0;ncs:3;cwcs++:-1.147|RBM34;cs:0;ncs:2;cwcs++:-1.030|HMGN4;cs:0;ncs:2;cwcs++:-0.923|C1orf226;cs:0;ncs:5;cwcs++:-0.875|PTPN18;cs:0;ncs:4;cwcs++:-0.868|PNPLA7;cs:0;ncs:4;cwcs++:-0.839|CENPM;cs:0;ncs:3;cwcs++:-0.831|KSR1;cs:0;ncs:7;cwcs++:-0.816|XXbac-BPG32J3.20;cs:0;ncs:3;cwcs++:-0.815|PNPLA2;cs:0;ncs:1;cwcs++:-0.813|PGF;cs:0;ncs:3;cwcs++:-0.811|C17orf49;cs:0;…	target genes are more than 150. For other target genes, see TargetScan v7.2	.
1	172108035	1	172138895	G	T	mirna_primary_transcript_ID=MI0000290	mirna_primary_transcript_Name=hsa-mir-214	mirna_primary_transcript_Name=hsa-mir-214	out_of_loop-5p	NR_029627:n.13C>A	intronic	.	.	.	.	.	.	.	.	20.8	0.878627	0.989	0.964516	98.6551	0.95419	0.315199	0.979261	4.37807	1	.	.	31591	MIR214	.	.	.	.	Orion highly intolerant region:1:172107759-172108087	-5.8226[9]	-6.81368	Melanoma;pmid:20529253;class:cir|Acute Myocardial Infarction;pmid:25931214;class:cir|Arthritis;pmid:30018954;class:cir|Muscle Atrophy;pmid:17942673;class:cir|Ovarian Neoplasms;pmid:18589210;class:cir|Angiosarcoma;pmid:26512652;class:cir|Carcinoma, Lung, Non-Small-Cell;pmid:26629532;class:cir|Diabetic Nephropathy;pmid:29902497;class:cir|Breast Neoplasms;pmid:22350790;class:cir|Rheumatoid Arthritis…	Pancreatic cancer;id:25;evid:miRNA overexpression;fc:2.58;met:miRNA microarray;pmid:16966691|Hepatocellular carcinoma;id:67;evid:miRNA downregulation;fc:2.43;met:miRNA microarray;pmid:18319255|Colorectal cancer;id:71;evid:miRNA downregulation;fc:1.1;met:quantitative PCR;pmid:18607389|Ovarian cancer;id:92;evid:miRNA downregulation;fc:4.7619;met:miRNA microarray;pmid:17875710|Prostate cancer;id:96;…	mature_mirna:hsa-miR-214-3p{tissue:Bladder;min:2.2927817;median:6.592977;max:7.544578;pmid:24520312|tissue:Blood;min:0;median:0;max:1.678072;pmid:24670764,24084574,25074712,23592263|tissue:Brain;min:0.4854268;median:4.743799;max:10.861397;pmid:24316981|tissue:Breast;min:6.1210150;median:10.039919;max:12.980104;pmid:24904649|tissue:Hair follicle;min:0;median:0;max:0;pmid:24582062|tissue:Liver;min:…	tf:CUX1;regulation:Activation;sraid/pmid:21654638;evidence:literature;tissue:n/a|tf:EGR1;regulation:Activation;sraid/pmid:21189327;evidence:literature;tissue:n/a|tf:FOXD3;regulation:Activation;sraid/pmid:27811858;evidence:literature;tissue:n/a|tf:HIF1A;regulation:Activation;sraid/pmid:24011070,25876995;evidence:literature;tissue:n/a|tf:MKL1;regulation:Activation;sraid/pmid:23764775;evidence:liter…	mature_mirna:hsa-miR-214-3p{AHSA1;cell_line:NA;tissue:NA;cat:NA;met:Other;exp_cond:NA|AP3B1;cell_line:NA;tissue:NA;cat:NA;met:Other;exp_cond:NA|ARL2;cell_line:NA;tissue:NA;cat:NA;met:Other;exp_cond:NA|CPNE7;cell_line:NA;tissue:NA;cat:NA;met:Other;exp_cond:NA|FLOT1;cell_line:NA;tissue:NA;cat:NA;met:Other;exp_cond:NA|GALNT7;cell_line:NA;tissue:NA;cat:NA;met:Other;exp_cond:NA|HSPD1;cell_line:NA;tiss…	mature_mirna:hsa-miR-214-3p{ALPK2;id:MIRT438676;valid_met:Immunohistochemistry//Immunoprecipitaion//Luciferase reporter assay//qRT-PCR//Western blot;pmid:23929716|ARL2;id:MIRT024965;valid_met:Luciferase reporter assay//qRT-PCR//Western blot;pmid:25621032|ASF1B;id:MIRT035546;valid_met:Luciferase reporter assay;pmid:23100276|ATF4;id:MIRT007201;valid_met:Luciferase reporter assay;pmid:23223004|BAX;i…	mature_mirna:hsa-miR-214-3p{TUBGCP6;cs:0;ncs:3;cwcs++:-1.147|RBM34;cs:0;ncs:2;cwcs++:-1.030|HMGN4;cs:0;ncs:2;cwcs++:-0.923|C1orf226;cs:0;ncs:5;cwcs++:-0.875|PTPN18;cs:0;ncs:4;cwcs++:-0.868|PNPLA7;cs:0;ncs:4;cwcs++:-0.839|CENPM;cs:0;ncs:3;cwcs++:-0.831|KSR1;cs:0;ncs:7;cwcs++:-0.816|XXbac-BPG32J3.20;cs:0;ncs:3;cwcs++:-0.815|PNPLA2;cs:0;ncs:1;cwcs++:-0.813|PGF;cs:0;ncs:3;cwcs++:-0.811|C17orf49;cs:0;…	target genes are more than 150. For other target genes, see TargetScan v7.2	.
1	172108037	1	172138897	C	A	mirna_primary_transcript_ID=MI0000290	mirna_primary_transcript_Name=hsa-mir-214	mirna_primary_transcript_Name=hsa-mir-214	out_of_loop-5p	NR_029627:n.11G>T	intronic	.	.	.	.	.	.	.	.	20.6	0.882207	0.99	0.962874	98.6551	0.97043	0.311395	0.979261	3.72255	1	.	.	31591	MIR214	.	.	.	.	Orion highly intolerant region:1:172107759-172108087	-5.8226[9]	-6.81368	Melanoma;pmid:20529253;class:cir|Acute Myocardial Infarction;pmid:25931214;class:cir|Arthritis;pmid:30018954;class:cir|Muscle Atrophy;pmid:17942673;class:cir|Ovarian Neoplasms;pmid:18589210;class:cir|Angiosarcoma;pmid:26512652;class:cir|Carcinoma, Lung, Non-Small-Cell;pmid:26629532;class:cir|Diabetic Nephropathy;pmid:29902497;class:cir|Breast Neoplasms;pmid:22350790;class:cir|Rheumatoid Arthritis…	Pancreatic cancer;id:25;evid:miRNA overexpression;fc:2.58;met:miRNA microarray;pmid:16966691|Hepatocellular carcinoma;id:67;evid:miRNA downregulation;fc:2.43;met:miRNA microarray;pmid:18319255|Colorectal cancer;id:71;evid:miRNA downregulation;fc:1.1;met:quantitative PCR;pmid:18607389|Ovarian cancer;id:92;evid:miRNA downregulation;fc:4.7619;met:miRNA microarray;pmid:17875710|Prostate cancer;id:96;…	mature_mirna:hsa-miR-214-3p{tissue:Bladder;min:2.2927817;median:6.592977;max:7.544578;pmid:24520312|tissue:Blood;min:0;median:0;max:1.678072;pmid:24670764,24084574,25074712,23592263|tissue:Brain;min:0.4854268;median:4.743799;max:10.861397;pmid:24316981|tissue:Breast;min:6.1210150;median:10.039919;max:12.980104;pmid:24904649|tissue:Hair follicle;min:0;median:0;max:0;pmid:24582062|tissue:Liver;min:…	tf:CUX1;regulation:Activation;sraid/pmid:21654638;evidence:literature;tissue:n/a|tf:EGR1;regulation:Activation;sraid/pmid:21189327;evidence:literature;tissue:n/a|tf:FOXD3;regulation:Activation;sraid/pmid:27811858;evidence:literature;tissue:n/a|tf:HIF1A;regulation:Activation;sraid/pmid:24011070,25876995;evidence:literature;tissue:n/a|tf:MKL1;regulation:Activation;sraid/pmid:23764775;evidence:liter…	mature_mirna:hsa-miR-214-3p{AHSA1;cell_line:NA;tissue:NA;cat:NA;met:Other;exp_cond:NA|AP3B1;cell_line:NA;tissue:NA;cat:NA;met:Other;exp_cond:NA|ARL2;cell_line:NA;tissue:NA;cat:NA;met:Other;exp_cond:NA|CPNE7;cell_line:NA;tissue:NA;cat:NA;met:Other;exp_cond:NA|FLOT1;cell_line:NA;tissue:NA;cat:NA;met:Other;exp_cond:NA|GALNT7;cell_line:NA;tissue:NA;cat:NA;met:Other;exp_cond:NA|HSPD1;cell_line:NA;tiss…	mature_mirna:hsa-miR-214-3p{ALPK2;id:MIRT438676;valid_met:Immunohistochemistry//Immunoprecipitaion//Luciferase reporter assay//qRT-PCR//Western blot;pmid:23929716|ARL2;id:MIRT024965;valid_met:Luciferase reporter assay//qRT-PCR//Western blot;pmid:25621032|ASF1B;id:MIRT035546;valid_met:Luciferase reporter assay;pmid:23100276|ATF4;id:MIRT007201;valid_met:Luciferase reporter assay;pmid:23223004|BAX;i…	mature_mirna:hsa-miR-214-3p{TUBGCP6;cs:0;ncs:3;cwcs++:-1.147|RBM34;cs:0;ncs:2;cwcs++:-1.030|HMGN4;cs:0;ncs:2;cwcs++:-0.923|C1orf226;cs:0;ncs:5;cwcs++:-0.875|PTPN18;cs:0;ncs:4;cwcs++:-0.868|PNPLA7;cs:0;ncs:4;cwcs++:-0.839|CENPM;cs:0;ncs:3;cwcs++:-0.831|KSR1;cs:0;ncs:7;cwcs++:-0.816|XXbac-BPG32J3.20;cs:0;ncs:3;cwcs++:-0.815|PNPLA2;cs:0;ncs:1;cwcs++:-0.813|PGF;cs:0;ncs:3;cwcs++:-0.811|C17orf49;cs:0;…	target genes are more than 150. For other target genes, see TargetScan v7.2	.
1	172108037	1	172138897	C	G	mirna_primary_transcript_ID=MI0000290	mirna_primary_transcript_Name=hsa-mir-214	mirna_primary_transcript_Name=hsa-mir-214	out_of_loop-5p	NR_029627:n.11G>C	intronic	.	.	.	.	.	.	.	.	20.5	0.861393	0.99	0.962874	98.6551	0.97043	0.311395	0.979261	3.72255	1	.	.	31591	MIR214	.	.	.	.	Orion highly intolerant region:1:172107759-172108087	-5.8226[9]	-6.81368	Melanoma;pmid:20529253;class:cir|Acute Myocardial Infarction;pmid:25931214;class:cir|Arthritis;pmid:30018954;class:cir|Muscle Atrophy;pmid:17942673;class:cir|Ovarian Neoplasms;pmid:18589210;class:cir|Angiosarcoma;pmid:26512652;class:cir|Carcinoma, Lung, Non-Small-Cell;pmid:26629532;class:cir|Diabetic Nephropathy;pmid:29902497;class:cir|Breast Neoplasms;pmid:22350790;class:cir|Rheumatoid Arthritis…	Pancreatic cancer;id:25;evid:miRNA overexpression;fc:2.58;met:miRNA microarray;pmid:16966691|Hepatocellular carcinoma;id:67;evid:miRNA downregulation;fc:2.43;met:miRNA microarray;pmid:18319255|Colorectal cancer;id:71;evid:miRNA downregulation;fc:1.1;met:quantitative PCR;pmid:18607389|Ovarian cancer;id:92;evid:miRNA downregulation;fc:4.7619;met:miRNA microarray;pmid:17875710|Prostate cancer;id:96;…	mature_mirna:hsa-miR-214-3p{tissue:Bladder;min:2.2927817;median:6.592977;max:7.544578;pmid:24520312|tissue:Blood;min:0;median:0;max:1.678072;pmid:24670764,24084574,25074712,23592263|tissue:Brain;min:0.4854268;median:4.743799;max:10.861397;pmid:24316981|tissue:Breast;min:6.1210150;median:10.039919;max:12.980104;pmid:24904649|tissue:Hair follicle;min:0;median:0;max:0;pmid:24582062|tissue:Liver;min:…	tf:CUX1;regulation:Activation;sraid/pmid:21654638;evidence:literature;tissue:n/a|tf:EGR1;regulation:Activation;sraid/pmid:21189327;evidence:literature;tissue:n/a|tf:FOXD3;regulation:Activation;sraid/pmid:27811858;evidence:literature;tissue:n/a|tf:HIF1A;regulation:Activation;sraid/pmid:24011070,25876995;evidence:literature;tissue:n/a|tf:MKL1;regulation:Activation;sraid/pmid:23764775;evidence:liter…	mature_mirna:hsa-miR-214-3p{AHSA1;cell_line:NA;tissue:NA;cat:NA;met:Other;exp_cond:NA|AP3B1;cell_line:NA;tissue:NA;cat:NA;met:Other;exp_cond:NA|ARL2;cell_line:NA;tissue:NA;cat:NA;met:Other;exp_cond:NA|CPNE7;cell_line:NA;tissue:NA;cat:NA;met:Other;exp_cond:NA|FLOT1;cell_line:NA;tissue:NA;cat:NA;met:Other;exp_cond:NA|GALNT7;cell_line:NA;tissue:NA;cat:NA;met:Other;exp_cond:NA|HSPD1;cell_line:NA;tiss…	mature_mirna:hsa-miR-214-3p{ALPK2;id:MIRT438676;valid_met:Immunohistochemistry//Immunoprecipitaion//Luciferase reporter assay//qRT-PCR//Western blot;pmid:23929716|ARL2;id:MIRT024965;valid_met:Luciferase reporter assay//qRT-PCR//Western blot;pmid:25621032|ASF1B;id:MIRT035546;valid_met:Luciferase reporter assay;pmid:23100276|ATF4;id:MIRT007201;valid_met:Luciferase reporter assay;pmid:23223004|BAX;i…	mature_mirna:hsa-miR-214-3p{TUBGCP6;cs:0;ncs:3;cwcs++:-1.147|RBM34;cs:0;ncs:2;cwcs++:-1.030|HMGN4;cs:0;ncs:2;cwcs++:-0.923|C1orf226;cs:0;ncs:5;cwcs++:-0.875|PTPN18;cs:0;ncs:4;cwcs++:-0.868|PNPLA7;cs:0;ncs:4;cwcs++:-0.839|CENPM;cs:0;ncs:3;cwcs++:-0.831|KSR1;cs:0;ncs:7;cwcs++:-0.816|XXbac-BPG32J3.20;cs:0;ncs:3;cwcs++:-0.815|PNPLA2;cs:0;ncs:1;cwcs++:-0.813|PGF;cs:0;ncs:3;cwcs++:-0.811|C17orf49;cs:0;…	target genes are more than 150. For other target genes, see TargetScan v7.2	.
1	172108038	1	172138898	C	A	mirna_primary_transcript_ID=MI0000290	mirna_primary_transcript_Name=hsa-mir-214	mirna_primary_transcript_Name=hsa-mir-214	out_of_loop-5p	NR_029627:n.10G>T	intronic	.	.	.	.	.	.	.	.	22.1	0.923221	0.99	0.975831	98.6551	0.968042	0.328455	0.979261	6.62557	1	.	.	31591	MIR214	.	.	.	.	Orion highly intolerant region:1:172107759-172108087	-5.8226[9]	-6.81368	Melanoma;pmid:20529253;class:cir|Acute Myocardial Infarction;pmid:25931214;class:cir|Arthritis;pmid:30018954;class:cir|Muscle Atrophy;pmid:17942673;class:cir|Ovarian Neoplasms;pmid:18589210;class:cir|Angiosarcoma;pmid:26512652;class:cir|Carcinoma, Lung, Non-Small-Cell;pmid:26629532;class:cir|Diabetic Nephropathy;pmid:29902497;class:cir|Breast Neoplasms;pmid:22350790;class:cir|Rheumatoid Arthritis…	Pancreatic cancer;id:25;evid:miRNA overexpression;fc:2.58;met:miRNA microarray;pmid:16966691|Hepatocellular carcinoma;id:67;evid:miRNA downregulation;fc:2.43;met:miRNA microarray;pmid:18319255|Colorectal cancer;id:71;evid:miRNA downregulation;fc:1.1;met:quantitative PCR;pmid:18607389|Ovarian cancer;id:92;evid:miRNA downregulation;fc:4.7619;met:miRNA microarray;pmid:17875710|Prostate cancer;id:96;…	mature_mirna:hsa-miR-214-3p{tissue:Bladder;min:2.2927817;median:6.592977;max:7.544578;pmid:24520312|tissue:Blood;min:0;median:0;max:1.678072;pmid:24670764,24084574,25074712,23592263|tissue:Brain;min:0.4854268;median:4.743799;max:10.861397;pmid:24316981|tissue:Breast;min:6.1210150;median:10.039919;max:12.980104;pmid:24904649|tissue:Hair follicle;min:0;median:0;max:0;pmid:24582062|tissue:Liver;min:…	tf:CUX1;regulation:Activation;sraid/pmid:21654638;evidence:literature;tissue:n/a|tf:EGR1;regulation:Activation;sraid/pmid:21189327;evidence:literature;tissue:n/a|tf:FOXD3;regulation:Activation;sraid/pmid:27811858;evidence:literature;tissue:n/a|tf:HIF1A;regulation:Activation;sraid/pmid:24011070,25876995;evidence:literature;tissue:n/a|tf:MKL1;regulation:Activation;sraid/pmid:23764775;evidence:liter…	mature_mirna:hsa-miR-214-3p{AHSA1;cell_line:NA;tissue:NA;cat:NA;met:Other;exp_cond:NA|AP3B1;cell_line:NA;tissue:NA;cat:NA;met:Other;exp_cond:NA|ARL2;cell_line:NA;tissue:NA;cat:NA;met:Other;exp_cond:NA|CPNE7;cell_line:NA;tissue:NA;cat:NA;met:Other;exp_cond:NA|FLOT1;cell_line:NA;tissue:NA;cat:NA;met:Other;exp_cond:NA|GALNT7;cell_line:NA;tissue:NA;cat:NA;met:Other;exp_cond:NA|HSPD1;cell_line:NA;tiss…	mature_mirna:hsa-miR-214-3p{ALPK2;id:MIRT438676;valid_met:Immunohistochemistry//Immunoprecipitaion//Luciferase reporter assay//qRT-PCR//Western blot;pmid:23929716|ARL2;id:MIRT024965;valid_met:Luciferase reporter assay//qRT-PCR//Western blot;pmid:25621032|ASF1B;id:MIRT035546;valid_met:Luciferase reporter assay;pmid:23100276|ATF4;id:MIRT007201;valid_met:Luciferase reporter assay;pmid:23223004|BAX;i…	mature_mirna:hsa-miR-214-3p{TUBGCP6;cs:0;ncs:3;cwcs++:-1.147|RBM34;cs:0;ncs:2;cwcs++:-1.030|HMGN4;cs:0;ncs:2;cwcs++:-0.923|C1orf226;cs:0;ncs:5;cwcs++:-0.875|PTPN18;cs:0;ncs:4;cwcs++:-0.868|PNPLA7;cs:0;ncs:4;cwcs++:-0.839|CENPM;cs:0;ncs:3;cwcs++:-0.831|KSR1;cs:0;ncs:7;cwcs++:-0.816|XXbac-BPG32J3.20;cs:0;ncs:3;cwcs++:-0.815|PNPLA2;cs:0;ncs:1;cwcs++:-0.813|PGF;cs:0;ncs:3;cwcs++:-0.811|C17orf49;cs:0;…	target genes are more than 150. For other target genes, see TargetScan v7.2	.
1	172108038	1	172138898	C	G	mirna_primary_transcript_ID=MI0000290	mirna_primary_transcript_Name=hsa-mir-214	mirna_primary_transcript_Name=hsa-mir-214	out_of_loop-5p	NR_029627:n.10G>C	intronic	.	.	.	.	.	.	.	.	22	0.896181	0.99	0.975831	98.6551	0.968042	0.328455	0.979261	6.62557	1	.	.	31591	MIR214	.	.	.	.	Orion highly intolerant region:1:172107759-172108087	-5.8226[9]	-6.81368	Melanoma;pmid:20529253;class:cir|Acute Myocardial Infarction;pmid:25931214;class:cir|Arthritis;pmid:30018954;class:cir|Muscle Atrophy;pmid:17942673;class:cir|Ovarian Neoplasms;pmid:18589210;class:cir|Angiosarcoma;pmid:26512652;class:cir|Carcinoma, Lung, Non-Small-Cell;pmid:26629532;class:cir|Diabetic Nephropathy;pmid:29902497;class:cir|Breast Neoplasms;pmid:22350790;class:cir|Rheumatoid Arthritis…	Pancreatic cancer;id:25;evid:miRNA overexpression;fc:2.58;met:miRNA microarray;pmid:16966691|Hepatocellular carcinoma;id:67;evid:miRNA downregulation;fc:2.43;met:miRNA microarray;pmid:18319255|Colorectal cancer;id:71;evid:miRNA downregulation;fc:1.1;met:quantitative PCR;pmid:18607389|Ovarian cancer;id:92;evid:miRNA downregulation;fc:4.7619;met:miRNA microarray;pmid:17875710|Prostate cancer;id:96;…	mature_mirna:hsa-miR-214-3p{tissue:Bladder;min:2.2927817;median:6.592977;max:7.544578;pmid:24520312|tissue:Blood;min:0;median:0;max:1.678072;pmid:24670764,24084574,25074712,23592263|tissue:Brain;min:0.4854268;median:4.743799;max:10.861397;pmid:24316981|tissue:Breast;min:6.1210150;median:10.039919;max:12.980104;pmid:24904649|tissue:Hair follicle;min:0;median:0;max:0;pmid:24582062|tissue:Liver;min:…	tf:CUX1;regulation:Activation;sraid/pmid:21654638;evidence:literature;tissue:n/a|tf:EGR1;regulation:Activation;sraid/pmid:21189327;evidence:literature;tissue:n/a|tf:FOXD3;regulation:Activation;sraid/pmid:27811858;evidence:literature;tissue:n/a|tf:HIF1A;regulation:Activation;sraid/pmid:24011070,25876995;evidence:literature;tissue:n/a|tf:MKL1;regulation:Activation;sraid/pmid:23764775;evidence:liter…	mature_mirna:hsa-miR-214-3p{AHSA1;cell_line:NA;tissue:NA;cat:NA;met:Other;exp_cond:NA|AP3B1;cell_line:NA;tissue:NA;cat:NA;met:Other;exp_cond:NA|ARL2;cell_line:NA;tissue:NA;cat:NA;met:Other;exp_cond:NA|CPNE7;cell_line:NA;tissue:NA;cat:NA;met:Other;exp_cond:NA|FLOT1;cell_line:NA;tissue:NA;cat:NA;met:Other;exp_cond:NA|GALNT7;cell_line:NA;tissue:NA;cat:NA;met:Other;exp_cond:NA|HSPD1;cell_line:NA;tiss…	mature_mirna:hsa-miR-214-3p{ALPK2;id:MIRT438676;valid_met:Immunohistochemistry//Immunoprecipitaion//Luciferase reporter assay//qRT-PCR//Western blot;pmid:23929716|ARL2;id:MIRT024965;valid_met:Luciferase reporter assay//qRT-PCR//Western blot;pmid:25621032|ASF1B;id:MIRT035546;valid_met:Luciferase reporter assay;pmid:23100276|ATF4;id:MIRT007201;valid_met:Luciferase reporter assay;pmid:23223004|BAX;i…	mature_mirna:hsa-miR-214-3p{TUBGCP6;cs:0;ncs:3;cwcs++:-1.147|RBM34;cs:0;ncs:2;cwcs++:-1.030|HMGN4;cs:0;ncs:2;cwcs++:-0.923|C1orf226;cs:0;ncs:5;cwcs++:-0.875|PTPN18;cs:0;ncs:4;cwcs++:-0.868|PNPLA7;cs:0;ncs:4;cwcs++:-0.839|CENPM;cs:0;ncs:3;cwcs++:-0.831|KSR1;cs:0;ncs:7;cwcs++:-0.816|XXbac-BPG32J3.20;cs:0;ncs:3;cwcs++:-0.815|PNPLA2;cs:0;ncs:1;cwcs++:-0.813|PGF;cs:0;ncs:3;cwcs++:-0.811|C17orf49;cs:0;…	target genes are more than 150. For other target genes, see TargetScan v7.2	.
1	172108038	1	172138898	C	T	mirna_primary_transcript_ID=MI0000290	mirna_primary_transcript_Name=hsa-mir-214	mirna_primary_transcript_Name=hsa-mir-214	out_of_loop-5p	NR_029627:n.10G>A	intronic	.	.	.	.	.	.	.	.	22.2	0.922042	0.99	0.975831	98.6551	0.968042	0.328455	0.979261	6.62557	1	.	.	31591	MIR214	.	.	.	.	Orion highly intolerant region:1:172107759-172108087	-5.8226[9]	-6.81368	Melanoma;pmid:20529253;class:cir|Acute Myocardial Infarction;pmid:25931214;class:cir|Arthritis;pmid:30018954;class:cir|Muscle Atrophy;pmid:17942673;class:cir|Ovarian Neoplasms;pmid:18589210;class:cir|Angiosarcoma;pmid:26512652;class:cir|Carcinoma, Lung, Non-Small-Cell;pmid:26629532;class:cir|Diabetic Nephropathy;pmid:29902497;class:cir|Breast Neoplasms;pmid:22350790;class:cir|Rheumatoid Arthritis…	Pancreatic cancer;id:25;evid:miRNA overexpression;fc:2.58;met:miRNA microarray;pmid:16966691|Hepatocellular carcinoma;id:67;evid:miRNA downregulation;fc:2.43;met:miRNA microarray;pmid:18319255|Colorectal cancer;id:71;evid:miRNA downregulation;fc:1.1;met:quantitative PCR;pmid:18607389|Ovarian cancer;id:92;evid:miRNA downregulation;fc:4.7619;met:miRNA microarray;pmid:17875710|Prostate cancer;id:96;…	mature_mirna:hsa-miR-214-3p{tissue:Bladder;min:2.2927817;median:6.592977;max:7.544578;pmid:24520312|tissue:Blood;min:0;median:0;max:1.678072;pmid:24670764,24084574,25074712,23592263|tissue:Brain;min:0.4854268;median:4.743799;max:10.861397;pmid:24316981|tissue:Breast;min:6.1210150;median:10.039919;max:12.980104;pmid:24904649|tissue:Hair follicle;min:0;median:0;max:0;pmid:24582062|tissue:Liver;min:…	tf:CUX1;regulation:Activation;sraid/pmid:21654638;evidence:literature;tissue:n/a|tf:EGR1;regulation:Activation;sraid/pmid:21189327;evidence:literature;tissue:n/a|tf:FOXD3;regulation:Activation;sraid/pmid:27811858;evidence:literature;tissue:n/a|tf:HIF1A;regulation:Activation;sraid/pmid:24011070,25876995;evidence:literature;tissue:n/a|tf:MKL1;regulation:Activation;sraid/pmid:23764775;evidence:liter…	mature_mirna:hsa-miR-214-3p{AHSA1;cell_line:NA;tissue:NA;cat:NA;met:Other;exp_cond:NA|AP3B1;cell_line:NA;tissue:NA;cat:NA;met:Other;exp_cond:NA|ARL2;cell_line:NA;tissue:NA;cat:NA;met:Other;exp_cond:NA|CPNE7;cell_line:NA;tissue:NA;cat:NA;met:Other;exp_cond:NA|FLOT1;cell_line:NA;tissue:NA;cat:NA;met:Other;exp_cond:NA|GALNT7;cell_line:NA;tissue:NA;cat:NA;met:Other;exp_cond:NA|HSPD1;cell_line:NA;tiss…	mature_mirna:hsa-miR-214-3p{ALPK2;id:MIRT438676;valid_met:Immunohistochemistry//Immunoprecipitaion//Luciferase reporter assay//qRT-PCR//Western blot;pmid:23929716|ARL2;id:MIRT024965;valid_met:Luciferase reporter assay//qRT-PCR//Western blot;pmid:25621032|ASF1B;id:MIRT035546;valid_met:Luciferase reporter assay;pmid:23100276|ATF4;id:MIRT007201;valid_met:Luciferase reporter assay;pmid:23223004|BAX;i…	mature_mirna:hsa-miR-214-3p{TUBGCP6;cs:0;ncs:3;cwcs++:-1.147|RBM34;cs:0;ncs:2;cwcs++:-1.030|HMGN4;cs:0;ncs:2;cwcs++:-0.923|C1orf226;cs:0;ncs:5;cwcs++:-0.875|PTPN18;cs:0;ncs:4;cwcs++:-0.868|PNPLA7;cs:0;ncs:4;cwcs++:-0.839|CENPM;cs:0;ncs:3;cwcs++:-0.831|KSR1;cs:0;ncs:7;cwcs++:-0.816|XXbac-BPG32J3.20;cs:0;ncs:3;cwcs++:-0.815|PNPLA2;cs:0;ncs:1;cwcs++:-0.813|PGF;cs:0;ncs:3;cwcs++:-0.811|C17orf49;cs:0;…	target genes are more than 150. For other target genes, see TargetScan v7.2	.
1	172108039	1	172138899	A	G	mirna_primary_transcript_ID=MI0000290	mirna_primary_transcript_Name=hsa-mir-214	mirna_primary_transcript_Name=hsa-mir-214	out_of_loop-5p	NR_029627:n.9T>C	intronic	.	.	.	.	.	.	.	.	22.6	0.901158	0.989	0.959452	98.5372	0.968042	0.316982	0.979261	5.97005	1	.	.	31591	MIR214	.	.	.	.	Orion highly intolerant region:1:172107759-172108087	-5.8226[9]	-6.81368	Melanoma;pmid:20529253;class:cir|Acute Myocardial Infarction;pmid:25931214;class:cir|Arthritis;pmid:30018954;class:cir|Muscle Atrophy;pmid:17942673;class:cir|Ovarian Neoplasms;pmid:18589210;class:cir|Angiosarcoma;pmid:26512652;class:cir|Carcinoma, Lung, Non-Small-Cell;pmid:26629532;class:cir|Diabetic Nephropathy;pmid:29902497;class:cir|Breast Neoplasms;pmid:22350790;class:cir|Rheumatoid Arthritis…	Pancreatic cancer;id:25;evid:miRNA overexpression;fc:2.58;met:miRNA microarray;pmid:16966691|Hepatocellular carcinoma;id:67;evid:miRNA downregulation;fc:2.43;met:miRNA microarray;pmid:18319255|Colorectal cancer;id:71;evid:miRNA downregulation;fc:1.1;met:quantitative PCR;pmid:18607389|Ovarian cancer;id:92;evid:miRNA downregulation;fc:4.7619;met:miRNA microarray;pmid:17875710|Prostate cancer;id:96;…	mature_mirna:hsa-miR-214-3p{tissue:Bladder;min:2.2927817;median:6.592977;max:7.544578;pmid:24520312|tissue:Blood;min:0;median:0;max:1.678072;pmid:24670764,24084574,25074712,23592263|tissue:Brain;min:0.4854268;median:4.743799;max:10.861397;pmid:24316981|tissue:Breast;min:6.1210150;median:10.039919;max:12.980104;pmid:24904649|tissue:Hair follicle;min:0;median:0;max:0;pmid:24582062|tissue:Liver;min:…	tf:CUX1;regulation:Activation;sraid/pmid:21654638;evidence:literature;tissue:n/a|tf:EGR1;regulation:Activation;sraid/pmid:21189327;evidence:literature;tissue:n/a|tf:FOXD3;regulation:Activation;sraid/pmid:27811858;evidence:literature;tissue:n/a|tf:HIF1A;regulation:Activation;sraid/pmid:24011070,25876995;evidence:literature;tissue:n/a|tf:MKL1;regulation:Activation;sraid/pmid:23764775;evidence:liter…	mature_mirna:hsa-miR-214-3p{AHSA1;cell_line:NA;tissue:NA;cat:NA;met:Other;exp_cond:NA|AP3B1;cell_line:NA;tissue:NA;cat:NA;met:Other;exp_cond:NA|ARL2;cell_line:NA;tissue:NA;cat:NA;met:Other;exp_cond:NA|CPNE7;cell_line:NA;tissue:NA;cat:NA;met:Other;exp_cond:NA|FLOT1;cell_line:NA;tissue:NA;cat:NA;met:Other;exp_cond:NA|GALNT7;cell_line:NA;tissue:NA;cat:NA;met:Other;exp_cond:NA|HSPD1;cell_line:NA;tiss…	mature_mirna:hsa-miR-214-3p{ALPK2;id:MIRT438676;valid_met:Immunohistochemistry//Immunoprecipitaion//Luciferase reporter assay//qRT-PCR//Western blot;pmid:23929716|ARL2;id:MIRT024965;valid_met:Luciferase reporter assay//qRT-PCR//Western blot;pmid:25621032|ASF1B;id:MIRT035546;valid_met:Luciferase reporter assay;pmid:23100276|ATF4;id:MIRT007201;valid_met:Luciferase reporter assay;pmid:23223004|BAX;i…	mature_mirna:hsa-miR-214-3p{TUBGCP6;cs:0;ncs:3;cwcs++:-1.147|RBM34;cs:0;ncs:2;cwcs++:-1.030|HMGN4;cs:0;ncs:2;cwcs++:-0.923|C1orf226;cs:0;ncs:5;cwcs++:-0.875|PTPN18;cs:0;ncs:4;cwcs++:-0.868|PNPLA7;cs:0;ncs:4;cwcs++:-0.839|CENPM;cs:0;ncs:3;cwcs++:-0.831|KSR1;cs:0;ncs:7;cwcs++:-0.816|XXbac-BPG32J3.20;cs:0;ncs:3;cwcs++:-0.815|PNPLA2;cs:0;ncs:1;cwcs++:-0.813|PGF;cs:0;ncs:3;cwcs++:-0.811|C17orf49;cs:0;…	target genes are more than 150. For other target genes, see TargetScan v7.2	.
[truncated: 4,470 more rows]
[truncated: 21 more columns]
